# Supplementary material for: GATA2 regulates mast cell identity and responsiveness to antigenic stimulation by promoting chromatin remodeling at super-enhancers
Source: Nat Commun. 2021 Jan 21;12:494. doi: 10.1038/s41467-020-20766-0 (PMC7820599; doi:10.1038/s41467-020-20766-0)
Supplement: Supplementary file 4 — Supplementary Data 1 [file 41467_2020_20766_MOESM4_ESM.xlsx]

## Sheet: Potential enhancers_rep 1
Supplementary Data 1. Potential Enhancers Identified by H3K4me1 and H3K27ac ChIP-seq in Resting Mast Cells, Related to Fig. 1.
List of potential enhancers_rep 1
chr	start	end	H3K4me1_value	H3K27ac_value
chr1	7398244	7398683	4.34115	5.95054
chr1	9235104	9236058	6.77448	8.25003
chr1	9236259	9238526	3.86534	9.92823
chr1	9239338	9239640	6.36558	6.83738
chr1	10280408	10280571	4.4259	6.02544
chr1	10325937	10326102	5.36636	3.96527
chr1	13155177	13155658	6.10422	5.11687
chr1	13162099	13162444	4.04201	7.76895
chr1	16689534	16690041	4.21089	5.78076
chr1	21012721	21013319	3.60934	5.37208
chr1	21936011	21936215	4.79055	5.73037
chr1	24677852	24678496	4.27921	7.13749
chr1	25018559	25018955	2.75068	7.81076
chr1	34472488	34473578	6.12816	7.51693
chr1	34480259	34481208	4.10566	6.40468
chr1	34838605	34838759	4.08275	4.86967
chr1	34858680	34859155	4.50761	5.7558
chr1	35845755	35846184	4.50913	5.40114
chr1	35846514	35847139	5.49392	8.45303
chr1	35847391	35847960	5.49392	4.35762
chr1	35847391	35847960	4.31016	4.35762
chr1	35848448	35849108	6.19133	7.10676
chr1	35849817	35850133	4.66386	6.0037
chr1	35861085	35862293	4.62499	7.71673
chr1	35867258	35867572	3.78867	6.09371
chr1	35869637	35870553	3.29525	7.05772
chr1	35870689	35871508	3.77005	5.41844
chr1	35871728	35871960	5.26755	6.40468
chr1	35935406	35937097	4.56103	7.54304
chr1	35935406	35937097	5.29086	7.54304
chr1	35976206	35976841	4.43467	4.34235
chr1	35977025	35977288	4.43467	6.25896
chr1	35987537	35987869	7.13704	4.74578
chr1	36039228	36039382	6.28507	4.2001
chr1	36067942	36068202	4.81245	8.42206
chr1	36073547	36073701	5.26097	4.60464
chr1	36126941	36128692	5.71479	5.81573
chr1	36126941	36128692	5.52359	5.81573
chr1	36128880	36129249	6.0118	12.8088
chr1	36129407	36130356	3.18617	12.0172
chr1	36130638	36133577	5.22128	13.7991
chr1	36130638	36133577	6.0118	13.7991
chr1	36179740	36179966	5.71937	4.034
chr1	36261642	36263210	4.08839	7.45412
chr1	36261642	36263210	3.7358	7.45412
chr1	36264498	36266053	4.56387	8.69923
chr1	36264498	36266053	5.69473	8.69923
chr1	36308343	36308575	4.43467	5.55138
chr1	36568812	36569510	5.26097	6.90696
chr1	36592756	36592913	4.5094	4.98836
chr1	36603839	36604197	5.3216	6.4753
chr1	36604525	36605304	6.72448	8.00018
chr1	36605465	36605648	4.4259	5.2707
chr1	36657648	36657896	6.76411	4.60464
chr1	36658048	36658281	6.76411	3.45348
chr1	36691046	36691343	5.61725	7.56917
chr1	37001679	37001837	6.24179	4.73352
chr1	37479346	37479908	5.44726	7.44525
chr1	38011625	38012142	3.30856	9.11158
chr1	38012386	38013015	4.80987	6.06199
chr1	39393264	39393891	6.19585	5.50301
chr1	39394035	39394222	6.19585	7.22595
chr1	39394986	39396425	4.45726	10.3242
chr1	39408262	39409829	4.74561	8.53676
chr1	39410522	39411093	3.60934	4.94907
chr1	39418076	39419644	4.4538	8.18887
chr1	39418076	39419644	4.58026	8.18887
chr1	39426282	39428311	4.69145	10.8384
chr1	39428508	39429640	3.64427	10.8304
chr1	39429874	39431325	5.12244	15.0051
chr1	39429874	39431325	5.03942	15.0051
chr1	39429874	39431325	4.47252	15.0051
chr1	39436837	39437409	5.24056	6.00464
chr1	39437678	39437960	5.3877	3.87344
chr1	39438242	39438661	3.54019	5.62183
chr1	39438870	39440302	5.61029	8.45925
chr1	39438870	39440302	5.71479	8.45925
chr1	39445977	39446549	4.76635	5.24019
chr1	39448070	39448233	6.38832	3.56318
chr1	39452359	39453434	4.76635	4.53495
chr1	39473048	39473267	6.13059	4.85888
chr1	39479785	39479989	4.31016	3.87243
chr1	39481489	39481951	5.1523	4.11019
chr1	39482187	39483238	5.36636	7.32541
chr1	39487593	39488070	4.51167	4.90733
chr1	39575763	39576007	3.11317	2.72574
chr1	39579045	39579452	4.84893	4.56663
chr1	39735756	39736429	3.86422	4.11553
chr1	39894690	39895609	7.4553	10.038
chr1	39895852	39896672	6.49332	9.68359
chr1	39896808	39898105	4.43467	6.16014
chr1	39896808	39898105	4.69622	6.16014
chr1	39923212	39923813	4.18624	5.1793
chr1	39923212	39923813	4.39066	5.1793
chr1	40380350	40381887	2.95751	5.62183
chr1	40385484	40385784	4.84539	4.14387
chr1	40391448	40392012	4.29482	4.74588
chr1	40392534	40393380	5.15279	6.53643
chr1	40395788	40396298	3.65195	5.0936
chr1	40398326	40399647	5.50896	9.83001
chr1	40399857	40400396	3.98226	5.92085
chr1	40413821	40415160	4.11581	5.10651
chr1	40413821	40415160	5.24889	5.10651
chr1	40415343	40416095	6.94638	10.2166
chr1	40416331	40418574	5.05944	9.029
chr1	40416331	40418574	3.9909	9.029
chr1	40419113	40421928	2.98168	9.48055
chr1	40424700	40427343	4.92357	13.1049
chr1	40424700	40427343	4.10297	13.1049
chr1	40441421	40441675	3.56581	5.38703
chr1	40465960	40466196	5.5966	3.38141
chr1	40469032	40469365	4.05849	3.2942
chr1	40474031	40474284	6.25283	3.45383
chr1	40476400	40476671	5.30499	4.74376
chr1	40500250	40503508	4.20032	7.96795
chr1	40500250	40503508	3.78573	7.96795
chr1	40500250	40503508	5.77184	7.96795
chr1	40500250	40503508	5.66851	7.96795
chr1	40503962	40504323	4.79481	4.06462
chr1	40528829	40529391	5.72533	3.38926
chr1	40529578	40529994	3.8105	4.42801
chr1	40544286	40544744	4.84893	3.43657
chr1	43092572	43093099	5.11831	5.7558
chr1	43098074	43099266	6.31634	10.2712
chr1	43412534	43412909	4.09896	4.61866
chr1	43445442	43445671	4.84893	7.59337
chr1	43447062	43447518	3.28238	6.6958
chr1	43447760	43448110	5.54929	3.90707
chr1	43455552	43457176	6.09814	9.37803
chr1	43457335	43457695	4.68012	5.80545
chr1	43462951	43463378	4.33816	5.08389
chr1	43463972	43464184	5.22782	3.3493
chr1	43464546	43465572	5.22782	6.72015
chr1	43464546	43465572	4.39066	6.72015
chr1	43466349	43467176	4.5726	4.11553
chr1	43467855	43468015	5.06444	6.37036
chr1	43468426	43468872	3.34294	5.60603
chr1	43470265	43470874	6.28507	6.25202
chr1	43473987	43474616	3.78867	6.25546
chr1	43480308	43480592	6.69024	5.94426
chr1	43486101	43486255	5.06198	5.29875
chr1	43488162	43488316	7.39323	4.90733
chr1	43488934	43489251	4.22695	4.13803
chr1	43489439	43489920	4.22695	4.65795
chr1	43489439	43489920	4.57954	4.65795
chr1	43499057	43500886	4.63458	8.42738
chr1	43502074	43503166	6.91426	6.09025
chr1	43503620	43504111	5.08027	5.18797
chr1	43505986	43506797	5.12244	6.65961
chr1	43507060	43507269	5.12244	6.34497
chr1	43519454	43521099	4.45726	5.78767
chr1	43522273	43522887	6.89012	7.96672
chr1	43527380	43527831	4.56941	5.03866
chr1	43534058	43534790	4.45077	6.38026
chr1	43535039	43535479	3.9909	4.25866
chr1	43535665	43536367	5.12187	7.96672
chr1	43536571	43538569	2.93609	7.36273
chr1	43536571	43538569	6.19133	7.36273
chr1	43536571	43538569	4.30812	7.36273
chr1	43542165	43543389	5.54929	6.44015
chr1	43547849	43548834	6.01136	5.28703
chr1	43560826	43561103	7.45966	4.99416
chr1	43561388	43561687	7.45966	6.15042
chr1	51480004	51480260	6.5294	5.40921
chr1	51480689	51481002	3.41496	4.24244
chr1	51509663	51509918	6.80458	4.18486
chr1	51576583	51576839	4.31016	5.70887
chr1	51576984	51577233	5.05911	5.53132
chr1	51584731	51584980	4.83947	4.76545
chr1	51586250	51586599	4.8131	4.61186
chr1	51594168	51594752	3.56581	5.81016
chr1	51930817	51931014	5.24589	5.28703
chr1	52010481	52013449	4.01153	5.79792
chr1	52010481	52013449	3.54019	5.79792
chr1	52010481	52013449	5.04086	5.79792
chr1	52066297	52066663	7.10486	6.34497
chr1	52077662	52077917	5.3877	6.81857
chr1	52095807	52096162	5.80751	3.20234
chr1	52113386	52113697	4.96643	8.47726
chr1	52500758	52501231	4.68012	9.71119
chr1	52562481	52562795	3.69267	3.12601
chr1	52564735	52566721	5.05036	10.1678
chr1	52578263	52578625	4.04077	4.25325
chr1	52578263	52578625	3.91012	4.25325
chr1	52730858	52731094	4.96038	3.84559
chr1	52799916	52800095	5.26097	6.52324
chr1	53324184	53324753	4.67669	5.1129
chr1	53351281	53351457	3.60934	5.26185
chr1	53774269	53775342	5.53461	8.20222
chr1	53857011	53857763	3.54019	5.1316
chr1	53870356	53871182	5.15352	5.58216
chr1	53871431	53872544	4.51327	6.60393
chr1	53876115	53876464	4.70333	6.04766
chr1	53881370	53882327	6.33727	5.79792
chr1	53882761	53883720	3.54019	6.81434
chr1	53889592	53889957	3.98226	6.00873
chr1	53908013	53908167	3.97849	5.84628
chr1	54889258	54889608	6.76411	4.98836
chr1	54912982	54913698	5.25567	6.34497
chr1	54912982	54913698	4.11766	6.34497
chr1	54923712	54923923	4.94496	4.26406
chr1	54924650	54924820	3.82569	3.79587
chr1	54986139	54986311	4.90298	3.87344
chr1	55028439	55028611	4.03211	4.40956
chr1	55809572	55810300	4.57954	5.82244
chr1	55825891	55826054	4.37999	4.08496
chr1	58303344	58303716	3.502	4.74578
chr1	58373578	58374237	3.7973	8.03831
chr1	58374611	58376124	4.43467	10.8409
chr1	58374611	58376124	4.39066	10.8409
chr1	58423093	58424443	5.11831	13.2176
chr1	58450794	58450989	5.44367	5.1793
chr1	58652201	58653706	4.94496	7.96795
chr1	58720721	58721783	4.60689	5.0057
chr1	58720721	58721783	5.91289	5.0057
chr1	58726851	58727005	3.77139	4.53495
chr1	58727176	58727654	5.27464	4.69284
chr1	58742266	58743356	5.34871	14.722
chr1	58743526	58744456	4.39066	11.8623
chr1	58797686	58798090	4.66876	4.8316
chr1	59160367	59162039	5.71079	7.24721
chr1	59162364	59164539	4.18095	11.5093
chr1	59162364	59164539	5.41401	11.5093
chr1	59171139	59172954	4.94119	11.1131
chr1	59171139	59172954	5.86783	11.1131
chr1	59174201	59174432	4.71487	9.3688
chr1	59178506	59183120	4.08008	9.70923
chr1	59178506	59183120	3.90391	9.70923
chr1	59178506	59183120	5.22128	9.70923
chr1	59183425	59184869	4.32198	13.3527
chr1	59183425	59184869	3.23073	13.3527
chr1	59185008	59187707	4.71842	9.23558
chr1	59363614	59363821	4.09896	5.32012
chr1	59366870	59369743	4.68012	12.7631
chr1	59366870	59369743	5.38376	12.7631
chr1	59366870	59369743	4.70504	12.7631
chr1	59366870	59369743	4.21089	12.7631
chr1	59376301	59377587	7.21868	8.61557
chr1	59376301	59377587	5.12244	8.61557
chr1	59393253	59394209	5.43571	8.73415
chr1	59394355	59395403	5.65295	5.79219
chr1	59475482	59475657	3.65888	5.13559
chr1	59480838	59481894	3.56581	9.24293
chr1	59529922	59530130	5.26097	4.22092
chr1	59543707	59544080	5.85421	4.42801
chr1	59550088	59550700	5.44367	3.44071
chr1	59685057	59685979	4.50875	6.32274
chr1	59738365	59738862	5.41022	4.46573
chr1	59748826	59749821	6.10848	9.11651
chr1	59748826	59749821	7.42651	9.11651
chr1	59945728	59946217	5.36636	4.07571
chr1	60016148	60016362	4.16197	4.46573
chr1	60016729	60017207	4.45726	10.2921
chr1	60017422	60017988	4.66386	4.30779
chr1	60627040	60629081	5.44726	13.1005
chr1	60627040	60629081	5.15166	13.1005
chr1	63117880	63119749	4.25623	4.50318
chr1	63120765	63122113	4.31856	8.17111
chr1	64533607	64534563	4.57954	6.57098
chr1	64551870	64552153	4.97478	5.09971
chr1	64602186	64604423	5.80751	5.96255
chr1	64605009	64605163	4.73031	3.88448
chr1	64616531	64617764	4.76635	7.98896
chr1	64617902	64618323	3.42077	4.44508
chr1	66814660	66814827	5.65295	4.49397
chr1	66838134	66838569	4.6881	6.20602
chr1	66846156	66846473	5.41401	5.805
chr1	66862017	66863257	4.51167	5.32598
chr1	66987602	66988185	5.10344	7.8214
chr1	69343716	69343951	4.7623	4.22283
chr1	69344380	69345263	3.90281	6.53643
chr1	69460822	69461321	3.7973	6.83738
chr1	69511993	69513612	4.68805	9.6238
chr1	69513859	69516276	4.50957	11.886
chr1	69513859	69516276	3.05588	11.886
chr1	69516420	69517359	3.7172	7.92383
chr1	69558837	69559891	3.7358	4.11229
chr1	69566237	69567001	5.93397	6.74307
chr1	69606495	69606733	4.4123	3.38036
chr1	69607048	69608197	5.82676	4.68901
chr1	69607048	69608197	3.54019	4.68901
chr1	69608332	69609321	3.54019	5.11075
chr1	69615927	69616114	4.31016	6.81431
chr1	69637885	69638240	3.7172	4.50011
chr1	69653384	69654424	3.58014	5.04733
chr1	69655500	69656526	4.92621	8.08381
chr1	69659355	69659509	4.67379	3.65654
chr1	69659732	69660626	4.89553	5.28314
chr1	69659732	69660626	4.14673	5.28314
chr1	69664214	69664417	4.50895	3.09223
chr1	69689290	69689822	4.78621	5.43954
chr1	69691010	69691577	4.78606	4.0886
chr1	69691010	69691577	3.7172	4.0886
chr1	69691740	69692041	3.7172	4.79389
chr1	69692251	69692894	4.37099	9.12239
chr1	69753018	69753467	3.17103	7.44697
chr1	71101079	71101345	3.56581	3.57258
chr1	72707406	72707577	3.83302	3.98336
chr1	72707866	72708707	5.41085	7.77052
chr1	73027345	73027913	5.62281	4.74578
chr1	73037494	73037836	5.06198	4.53189
chr1	73039038	73040213	5.11323	9.02478
chr1	73040523	73041489	4.48212	4.85888
chr1	73070061	73070346	3.41496	4.61549
chr1	73070878	73071771	4.81245	4.78957
chr1	74238512	74239527	4.14673	9.09665
chr1	74238512	74239527	3.78867	9.09665
chr1	74248264	74250215	3.54019	8.78071
chr1	74248264	74250215	3.42486	8.78071
chr1	74261802	74262651	6.19133	5.81016
chr1	74262872	74263832	4.63458	6.63019
chr1	74265444	74265709	3.77139	5.81016
chr1	74285135	74285692	4.13362	6.57108
chr1	74329816	74330022	4.6881	4.85888
chr1	74331013	74331176	5.79633	6.11356
chr1	74332016	74332228	5.3216	6.3569
chr1	74379561	74379754	6.76141	5.36997
chr1	74379963	74380425	7.14953	6.90696
chr1	74391134	74391502	5.11323	6.80243
chr1	74396499	74397289	6.10848	9.60131
chr1	74397603	74398380	3.56581	8.44253
chr1	74434582	74435069	4.81245	5.24019
chr1	74437347	74438093	4.52892	6.55305
chr1	74438606	74439074	4.56938	4.94895
chr1	74439722	74440429	3.80992	7.45266
chr1	74439722	74440429	4.39374	7.45266
chr1	74440733	74441158	4.18226	4.01915
chr1	74448562	74449927	3.0829	6.74265
chr1	74448562	74449927	3.60779	6.74265
chr1	74491693	74491871	4.84539	4.22962
chr1	74816460	74817439	5.1068	10.5867
chr1	75188209	75188665	6.01254	5.36997
chr1	75208724	75210703	3.82569	6.86808
chr1	75208724	75210703	5.07234	6.86808
chr1	75212187	75213124	6.05355	8.14918
chr1	75212187	75213124	3.90281	8.14918
chr1	75213477	75214020	8.15425	7.86029
chr1	75214225	75215243	8.15425	10.2696
chr1	79640722	79641042	5.49132	7.27805
chr1	79643604	79645030	5.07234	10.6793
chr1	79668831	79669500	5.67688	4.11553
chr1	79669708	79669933	4.25862	6.05225
chr1	79670263	79672222	6.31193	7.65565
chr1	79684279	79684525	4.07713	6.87314
chr1	79686963	79687319	4.75964	3.57258
chr1	79710737	79711495	2.85064	4.86968
chr1	80607646	80607813	4.39066	3.96527
chr1	80612945	80613584	3.78867	5.4699
chr1	80613755	80614402	4.70504	6.96232
chr1	80634902	80635429	4.21651	5.38925
chr1	80636012	80636257	3.4726	5.49832
chr1	80636417	80637067	3.4726	5.46355
chr1	80636417	80637067	4.30687	5.46355
chr1	80637262	80638588	4.56103	5.61379
chr1	80637262	80638588	3.76266	5.61379
chr1	80641526	80642681	3.93628	5.73243
chr1	80642888	80643903	3.27977	7.0625
chr1	80644072	80645114	4.01153	9.02501
chr1	80645669	80646753	3.32264	10.6174
chr1	80645669	80646753	4.56938	10.6174
chr1	80646894	80647622	4.42523	7.39808
chr1	80665489	80666314	4.40952	9.02501
chr1	80756057	80756277	3.98226	4.56663
chr1	80758633	80759887	3.8105	8.86899
chr1	80765518	80765981	3.86534	6.11283
chr1	85698610	85698820	4.21089	5.28703
chr1	85703911	85704504	5.92647	3.57258
chr1	85749700	85752546	5.12244	7.26269
chr1	85749700	85752546	6.01159	7.26269
chr1	85749700	85752546	4.42298	7.26269
chr1	85768025	85768940	4.28647	5.81573
chr1	85769208	85769912	3.26883	5.52803
chr1	85837767	85838026	3.78573	5.28768
chr1	85838573	85838795	2.83215	3.52229
chr1	85839976	85840267	5.60806	4.75833
chr1	85845479	85845673	5.84851	5.24019
chr1	85853792	85854106	7.08441	5.2707
chr1	85854285	85854546	7.08441	3.31509
chr1	85874704	85875299	4.01153	4.9123
chr1	85890842	85893428	4.73491	10.5669
chr1	85890842	85893428	4.94112	10.5669
chr1	85890842	85893428	5.32091	10.5669
chr1	85890842	85893428	5.57157	10.5669
chr1	85897031	85901788	6.17818	8.75021
chr1	85897031	85901788	4.37024	8.75021
chr1	85897031	85901788	5.58978	8.75021
chr1	85897031	85901788	6.01556	8.75021
chr1	85897031	85901788	4.18226	8.75021
chr1	85902197	85903218	3.7172	7.74687
chr1	85909998	85910171	4.4259	3.31586
chr1	85911340	85911541	4.74532	4.86061
chr1	85916767	85917242	5.48921	6.69872
chr1	85917413	85919735	4.63146	10.9733
chr1	85917413	85919735	6.82991	10.9733
chr1	85919946	85921447	4.57712	10.0722
chr1	85921725	85922665	4.97478	7.33084
chr1	85932509	85932983	3.41496	4.97264
chr1	85933572	85934480	4.96643	7.44319
chr1	85935028	85935442	3.7973	5.00012
chr1	85956183	85957844	4.39839	5.24019
chr1	85957985	85958353	4.50023	8.12082
chr1	85959067	85962725	5.73854	13.3207
chr1	85959067	85962725	5.61725	13.3207
chr1	85959067	85962725	4.81245	13.3207
chr1	85977484	85977771	5.26097	6.93614
chr1	86063973	86065247	3.60934	18.1542
chr1	86214968	86215337	4.80987	3.87344
chr1	86215606	86215895	5.65295	5.28314
chr1	86228316	86228734	3.8479	8.17187
chr1	86229030	86230089	5.11458	6.34443
chr1	86234083	86234342	3.6074	4.08594
chr1	86263564	86264270	4.88519	5.158
chr1	86263564	86264270	5.54825	5.158
chr1	86399625	86400097	4.91802	4.75833
chr1	86399625	86400097	3.90281	4.75833
chr1	86400651	86400931	5.71479	3.96527
chr1	86436710	86437127	3.88451	4.55513
chr1	86437347	86438232	4.02123	7.07248
chr1	86472293	86472699	4.57954	4.84335
chr1	86487802	86488631	5.14221	8.5002
chr1	86491844	86492866	6.97731	9.01499
chr1	86503663	86503925	4.77395	4.87619
chr1	86504597	86505572	4.38021	7.61183
chr1	86524855	86525287	5.79633	7.88368
chr1	86526806	86529261	4.21089	9.51561
chr1	86532147	86532361	5.52672	3.38926
chr1	86551115	86551343	6.63709	4.14265
chr1	86586816	86587052	3.502	7.38478
chr1	87075539	87075778	3.42077	4.68901
chr1	87075991	87080645	4.77925	12.0647
chr1	87075991	87080645	4.63912	12.0647
chr1	87580558	87580840	4.04077	3.8116
chr1	87619433	87626517	3.56304	10.2639
chr1	87626700	87628874	4.0333	8.89015
chr1	87626700	87628874	5.49939	8.89015
chr1	87629012	87631741	4.18975	6.57098
chr1	87629012	87631741	4.17954	6.57098
chr1	87632417	87633313	4.41389	9.36751
chr1	87633585	87633906	4.51327	3.31509
chr1	87635821	87645838	4.49746	14.5136
chr1	87635821	87645838	3.69456	14.5136
chr1	87635821	87645838	3.23073	14.5136
chr1	87635821	87645838	5.18585	14.5136
chr1	87635821	87645838	3.78867	14.5136
chr1	87635821	87645838	5.4535	14.5136
chr1	87635821	87645838	4.56617	14.5136
chr1	87635821	87645838	5.19024	14.5136
chr1	87635821	87645838	4.56387	14.5136
chr1	87635821	87645838	4.50929	14.5136
chr1	87646013	87647943	8.89116	12.9437
chr1	87646013	87647943	3.28238	12.9437
chr1	87648099	87651223	6.58599	10.9202
chr1	87648099	87651223	4.80952	10.9202
chr1	87648099	87651223	3.18617	10.9202
chr1	87652102	87652445	4.70504	6.51178
chr1	87655237	87655391	3.41496	4.60789
chr1	87656952	87657656	5.69473	5.53132
chr1	87657884	87658100	4.97478	6.15458
chr1	87658261	87659394	4.97478	4.68901
chr1	87658261	87659394	5.12244	4.68901
chr1	87659875	87660029	4.4474	4.034
chr1	87665408	87665831	4.73031	5.31855
chr1	87666075	87666325	3.60934	5.82244
chr1	87666608	87667290	5.33473	5.83725
chr1	87749393	87750286	6.02139	3.79587
chr1	87755152	87755738	3.7172	7.32541
chr1	87827108	87827639	4.05849	4.54064
chr1	87827796	87828805	4.05849	7.66615
chr1	87828979	87830524	4.41571	6.79627
chr1	87849253	87849923	4.58026	5.81146
chr1	87850071	87850844	3.69456	4.06462
chr1	87873230	87873511	4.08544	4.2858
chr1	87876296	87877085	5.90163	6.11292
chr1	87876296	87877085	6.0966	6.11292
chr1	87877344	87878076	6.02166	7.00016
chr1	87879525	87880453	6.61712	6.07389
chr1	87881853	87882660	3.97849	6.34443
chr1	87882913	87883764	4.79055	5.32598
chr1	87934374	87935217	5.44726	8.05813
chr1	87935375	87935741	5.44726	8.74598
chr1	87947479	87947845	4.57954	8.17315
chr1	87948002	87948785	4.26229	5.671
chr1	87959674	87961672	4.61752	12.0737
chr1	87959674	87961672	4.96643	12.0737
chr1	87961889	87962461	3.28238	6.58839
chr1	88276737	88277616	3.64398	6.23339
chr1	88277757	88278023	3.50244	3.52586
chr1	88578900	88579208	4.04077	3.89881
chr1	88586611	88587366	5.56988	5.55138
chr1	88587644	88590036	3.88931	10.1821
chr1	89494662	89495000	5.88761	4.52183
chr1	90600045	90600779	4.5762	3.3493
chr1	90602999	90603335	6.31634	17.5229
chr1	90974882	90975036	5.3877	4.2001
chr1	90975441	90975600	4.87851	5.36182
chr1	91010231	91010425	5.1068	3.23925
chr1	91023858	91024064	5.3877	3.70092
chr1	91024387	91024668	3.4352	7.74485
chr1	91041821	91042163	4.78368	6.63171
chr1	91054654	91055797	5.71079	8.77857
chr1	91057073	91058328	4.38021	7.81502
chr1	91057073	91058328	4.80909	7.81502
chr1	91062732	91062886	6.12413	4.98836
chr1	91064674	91065102	3.56581	3.87344
chr1	91180963	91182409	6.99153	5.56533
chr1	91180963	91182409	3.81443	5.56533
chr1	91186593	91189225	4.98395	7.31074
chr1	91215864	91216532	6.01556	4.85888
chr1	91231560	91232023	6.46862	4.42988
chr1	91234576	91235277	5.77572	5.57081
chr1	91234576	91235277	4.50875	5.57081
chr1	91251250	91251607	4.6881	5.1828
chr1	91299644	91299798	3.77139	4.85888
chr1	91398911	91399685	3.00916	6.54855
chr1	91448165	91449547	4.43467	6.63019
chr1	91448165	91449547	6.10422	6.63019
chr1	91448165	91449547	4.96643	6.63019
chr1	91451509	91451663	4.11377	4.92472
chr1	91453393	91453547	4.81245	3.43404
chr1	91454158	91454498	4.81245	6.23866
chr1	91458475	91458634	5.63676	4.22092
chr1	91492085	91492255	4.50761	4.21103
chr1	91824870	91825418	4.88519	6.20602
chr1	91859993	91861647	4.10297	9.029
chr1	91859993	91861647	3.86534	9.029
chr1	91861833	91862418	4.68012	12.3466
chr1	91862555	91862911	3.90281	8.44253
chr1	91863599	91864396	4.96898	5.08389
chr1	91865291	91866261	5.92647	5.85593
chr1	91865291	91866261	3.502	5.85593
chr1	91867705	91868303	5.76217	7.26389
chr1	91871003	91871502	3.60934	5.81573
chr1	91874322	91874783	4.50826	4.46573
chr1	91874322	91874783	3.65888	4.46573
chr1	92640777	92641044	4.57954	4.01566
chr1	92659163	92659330	4.5094	3.56318
chr1	92933629	92934647	3.41496	12.6388
chr1	93444278	93444761	4.57954	4.9123
chr1	93623412	93623722	5.26097	4.60464
chr1	93623929	93624199	5.26097	6.52324
chr1	93624416	93624735	3.60934	4.75833
chr1	93624913	93625606	6.76411	5.7558
chr1	93624913	93625606	4.51167	5.7558
chr1	93801290	93801860	5.67484	7.86442
chr1	93802043	93803719	3.12008	7.92383
chr1	93802043	93803719	3.94516	7.92383
chr1	95589469	95589771	3.78867	5.80141
chr1	95664724	95666280	3.57953	7.58746
chr1	95668673	95668846	5.21385	4.94907
chr1	95744770	95745064	5.57157	6.01668
chr1	96626722	96626939	4.76635	5.37208
chr1	106162197	106162769	4.37099	6.18445
chr1	106230209	106230461	4.57954	4.69471
chr1	106549075	106549598	4.09896	7.69248
chr1	106580666	106581088	3.65888	6.50798
chr1	106597142	106598077	3.34294	6.08008
chr1	106598261	106599262	3.80086	9.60131
chr1	106599396	106602765	4.50979	10.451
chr1	106599396	106602765	3.71325	10.451
chr1	106605906	106608172	3.89782	9.38399
chr1	106605906	106608172	4.51167	9.38399
chr1	106611288	106612813	3.68158	15.6991
chr1	106612995	106614826	5.41169	10.8453
chr1	106621196	106621435	3.9909	4.55825
chr1	106622777	106623211	4.82065	5.5188
chr1	106626777	106627373	3.36994	4.9404
chr1	106628810	106629334	4.23439	4.46573
chr1	106629583	106630450	3.42077	6.24348
chr1	106631681	106632432	3.84338	3.80289
chr1	106636960	106637114	3.98277	5.27246
chr1	106658684	106658899	4.50895	6.16282
chr1	106666131	106666319	3.53039	3.57455
chr1	106678244	106678438	5.91773	5.36182
chr1	106688360	106688985	5.91237	4.75833
chr1	106688360	106688985	4.04077	4.75833
chr1	106709374	106711011	5.20778	4.34235
chr1	106758602	106758785	6.46343	4.28244
chr1	107509693	107510160	3.60779	4.48011
chr1	108408881	108409140	4.4259	6.40468
chr1	119505079	119505329	5.25887	4.65795
chr1	119526148	119526653	7.89146	9.97673
chr1	120112715	120112940	5.44726	3.87344
chr1	120231723	120232032	4.84893	4.20818
chr1	127082480	127082853	6.5363	6.79627
chr1	127083083	127083398	4.45726	2.8949
chr1	127085183	127086018	4.58487	10.8952
chr1	127085183	127086018	3.89782	10.8952
chr1	127207487	127207718	5.34295	5.2175
chr1	127239969	127240297	4.5094	4.98836
chr1	127240744	127241073	7.12222	4.57463
chr1	127241621	127241887	4.23439	5.81573
chr1	127242417	127243544	4.14673	11.6564
chr1	127321617	127322164	4.83028	5.1828
chr1	127781247	127781401	4.50895	4.01915
chr1	128020341	128020496	4.87851	5.95758
chr1	128704486	128705061	5.3877	5.82819
chr1	128735392	128735556	7.13989	4.38072
chr1	128742035	128742347	5.78771	4.69687
chr1	128743169	128743423	5.78771	2.90508
chr1	128745983	128746163	4.08544	6.93614
chr1	128746647	128747870	3.41496	10.95
chr1	129616515	129616890	3.56581	3.57258
chr1	129777368	129777745	5.02596	5.82244
chr1	130276604	130278303	4.38734	6.2158
chr1	130276604	130278303	5.12585	6.2158
chr1	130276604	130278303	4.21276	6.2158
chr1	130280978	130282168	3.91189	10.8596
chr1	130282482	130282776	5.30541	6.00861
chr1	130372454	130376158	4.10297	10.8228
chr1	130372454	130376158	4.32888	10.8228
chr1	130372454	130376158	3.81692	10.8228
chr1	130386950	130387844	5.74229	9.56379
chr1	130386950	130387844	4.93073	9.56379
chr1	130387999	130388712	4.39066	6.05225
chr1	130391055	130392832	3.05588	11.1556
chr1	130393019	130394006	5.15379	10.6466
chr1	130427424	130429281	3.6679	8.90932
chr1	130427424	130429281	4.87851	8.90932
chr1	130429669	130430040	5.58873	5.06799
chr1	130435598	130435981	4.00812	4.59971
chr1	130436161	130436541	5.61029	4.68901
chr1	130440833	130441281	5.15319	6.25202
chr1	130441430	130441679	5.15319	8.47726
chr1	130441923	130442431	4.90298	5.13559
chr1	130441923	130442431	3.67545	5.13559
chr1	130442627	130442817	3.67545	5.29063
chr1	130456710	130457009	4.67289	3.38926
chr1	130457161	130457603	4.67289	6.69529
chr1	130462846	130463548	4.0921	6.09025
chr1	130463812	130464258	4.69952	6.87315
chr1	130550404	130550558	4.73541	4.84697
chr1	130740670	130741715	6.38832	6.60883
chr1	130740670	130741715	3.94516	6.60883
chr1	131089367	131089920	5.63676	6.20602
chr1	131089367	131089920	4.87851	6.20602
chr1	131090145	131090347	4.87851	5.37208
chr1	131126479	131127397	6.50421	7.27805
chr1	131134889	131137277	5.65295	7.41149
chr1	131134889	131137277	6.87039	7.41149
chr1	131184092	131184401	7.34656	5.1828
chr1	131184645	131185325	8.51134	6.76523
chr1	131200503	131200837	4.7169	5.27761
chr1	131203561	131204290	5.02596	7.21666
chr1	131204657	131206068	3.5422	5.24019
chr1	131204657	131206068	4.67875	5.24019
chr1	131206268	131206629	4.43467	4.23793
chr1	131384148	131385137	5.12872	7.0625
chr1	131438259	131438442	7.40642	5.00308
chr1	131525622	131525871	3.60623	4.86641
chr1	131528529	131528840	4.76635	7.36857
chr1	131634899	131635278	3.90281	3.96527
chr1	131638480	131639532	4.45726	8.18482
chr1	131827544	131827776	5.26097	3.56318
chr1	131940826	131941066	5.22128	4.68734
chr1	131941614	131942619	4.40952	3.98398
chr1	131943114	131943956	4.05367	8.40977
chr1	131944208	131944374	4.04077	5.96968
chr1	131953147	131953689	7.27057	3.3493
chr1	131953835	131954460	7.27057	7.38478
chr1	131954659	131956341	6.64385	6.57108
chr1	131954659	131956341	7.48337	6.57108
chr1	131954659	131956341	8.29433	6.57108
chr1	131962196	131962673	5.7129	4.7243
chr1	131966304	131966935	3.65888	8.19529
chr1	131967086	131968302	3.65888	5.40114
chr1	131967086	131968302	4.04077	5.40114
chr1	131968638	131969138	5.35584	6.5541
chr1	131972077	131972231	4.13362	4.60464
chr1	132003305	132004999	3.89782	7.97389
chr1	132010468	132010914	6.09679	3.21656
chr1	132312439	132312766	4.39066	6.32651
chr1	132312912	132313152	4.39066	4.59971
chr1	132340852	132341826	4.10983	9.3237
chr1	132340852	132341826	5.58327	9.3237
chr1	132341989	132344159	7.2269	9.98941
chr1	132341989	132344159	4.6881	9.98941
chr1	132369753	132370249	5.26097	4.07571
chr1	132369753	132370249	7.48998	4.07571
chr1	132377136	132377367	6.21847	5.14606
chr1	132377559	132377765	4.84893	6.87314
chr1	132378174	132378612	5.12244	4.65795
chr1	132438996	132439150	4.90298	4.57029
chr1	132440639	132441018	4.89918	6.0691
chr1	133029296	133030708	4.75107	9.24792
chr1	134418308	134418671	4.89053	4.54064
chr1	134418826	134419178	4.89053	4.36683
chr1	134495784	134495972	5.41022	4.49397
chr1	134747274	134747615	5.76997	4.96213
chr1	134761662	134761977	4.3632	7.27805
chr1	134762116	134763045	3.41496	10.212
chr1	134762116	134763045	3.78867	10.212
chr1	134763259	134765636	5.36636	7.85539
chr1	134763259	134765636	3.54019	7.85539
chr1	134763259	134765636	4.57954	7.85539
chr1	134769681	134770390	4.66386	3.96527
chr1	134769681	134770390	3.28238	3.96527
chr1	134770686	134771152	5.11831	6.82249
chr1	134771572	134771906	3.90281	5.81146
chr1	134772313	134773954	5.53135	8.65257
chr1	134774145	134776183	4.16249	6.37772
chr1	134774145	134776183	7.08387	6.37772
chr1	134778084	134778457	4.21089	9.68994
chr1	135130798	135134852	3.23073	13.2809
chr1	135130798	135134852	6.62356	13.2809
chr1	135130798	135134852	6.46862	13.2809
chr1	135130798	135134852	4.94982	13.2809
chr1	135267262	135267613	3.36318	3.56318
chr1	135554376	135554696	4.04077	3.72948
chr1	135632678	135632855	4.39066	3.63135
chr1	135659825	135660790	6.25558	7.08875
chr1	135663042	135663978	4.87851	8.93637
chr1	135668647	135669126	3.502	6.52324
chr1	135719735	135719954	4.3632	5.75148
chr1	135969984	135971317	6.58413	6.25202
chr1	135969984	135971317	4.37099	6.25202
chr1	135971491	135972544	3.6074	6.77851
chr1	136012354	136012694	4.54906	3.92228
chr1	136012855	136014883	4.10297	9.781
chr1	136012855	136014883	3.42077	9.781
chr1	136015128	136019310	5.66043	8.69231
chr1	136015128	136019310	5.43571	8.69231
chr1	136015128	136019310	2.83215	8.69231
chr1	136019464	136019741	5.53937	6.92928
chr1	136045208	136045517	4.51167	3.70092
chr1	136127468	136127632	4.79055	3.17222
chr1	136134151	136135092	3.60934	6.16528
chr1	136135272	136136414	5.54825	6.57098
chr1	136135272	136136414	4.37999	6.57098
chr1	136137704	136137858	5.26097	4.60464
chr1	136138186	136138383	9.01881	7.63999
chr1	136139327	136139551	5.11323	5.84096
chr1	136141865	136142029	6.76411	4.98836
chr1	136685488	136686435	4.84893	8.93145
chr1	138135102	138136451	4.56387	8.50362
chr1	138145319	138145818	3.56581	3.97979
chr1	138146000	138146469	3.69267	4.30779
chr1	138172793	138173231	3.69267	3.93667
chr1	138507901	138508073	4.80456	5.0057
chr1	138617556	138618074	4.8238	5.93749
chr1	138620411	138621382	3.12008	8.90932
chr1	138620411	138621382	4.50929	8.90932
chr1	138856033	138856836	5.51963	10.2787
chr1	138966909	138967558	5.80001	8.7236
chr1	138967718	138968544	5.53135	8.19489
chr1	138975442	138975607	3.83302	4.57154
chr1	138976526	138976698	2.93609	4.0886
chr1	138977271	138978168	3.11317	4.97264
chr1	139019235	139019426	4.35293	5.06394
chr1	139263205	139263597	4.01153	5.57479
chr1	142893413	142894188	4.57954	4.55825
chr1	143318813	143319650	5.47431	11.0661
chr1	143703012	143703491	3.56581	4.35762
chr1	143915952	143916672	4.16249	7.25177
chr1	143916806	143917869	5.52382	6.2158
chr1	143918338	143918494	5.30465	4.75483
chr1	144002021	144002175	4.23128	4.22962
chr1	144006028	144006625	5.12187	7.14516
chr1	144075850	144076019	3.42077	4.14387
chr1	144085667	144086176	3.9909	5.92085
chr1	144178181	144179021	4.34654	5.71443
chr1	144185323	144186087	4.10812	5.77951
chr1	144186242	144186971	3.87891	3.80289
chr1	144199930	144200559	3.26054	3.6123
chr1	144283095	144284089	4.84539	5.02268
chr1	144283095	144284089	4.45726	5.02268
chr1	144307857	144308884	6.24016	5.35471
chr1	144309235	144309419	4.10297	4.50858
chr1	144310583	144310961	3.83781	3.69799
chr1	144311701	144311905	2.98168	4.24244
chr1	144312604	144313386	3.28238	6.87006
chr1	144312604	144313386	5.18351	6.87006
chr1	144313548	144315294	3.94616	8.00685
chr1	144317233	144318391	3.7172	5.4327
chr1	144329779	144331241	3.82663	5.27673
chr1	144436271	144436520	4.80109	7.06543
chr1	144437076	144437279	4.32888	4.30779
chr1	144499080	144499962	6.458	8.06246
chr1	144500687	144502355	4.38734	9.41667
chr1	144763990	144765048	3.78867	7.2729
chr1	144763990	144765048	4.03613	7.2729
chr1	144767677	144767860	4.70333	4.60817
chr1	144900772	144901807	4.38734	6.85731
chr1	144977938	144978127	3.60934	4.8556
chr1	149937128	149937778	3.7358	5.80141
chr1	149938139	149940349	4.6553	5.17211
chr1	149946563	149946834	3.88151	4.24244
chr1	149947679	149947833	5.60966	4.54833
chr1	149948304	149948589	5.60966	4.49397
chr1	149956120	149956794	4.00812	4.68631
chr1	150012741	150013385	5.41401	5.55138
chr1	150015445	150015709	4.16249	5.35665
chr1	150395282	150395808	5.36251	5.2415
chr1	151153213	151154118	4.43262	5.58216
chr1	151159889	151160085	4.09874	5.92919
chr1	151165355	151165966	5.13327	4.44508
chr1	151166970	151168211	4.92357	6.51924
chr1	151172369	151173331	3.98226	7.7028
chr1	151176105	151177071	4.42523	5.80141
chr1	151177880	151178367	3.2297	5.50834
chr1	151178594	151178822	3.89986	6.0691
chr1	151182129	151183012	3.33369	10.894
chr1	151182129	151183012	6.46302	10.894
chr1	151186317	151186865	4.5141	5.25161
chr1	151187653	151188892	3.42706	4.33476
chr1	151196661	151197383	7.63979	7.66613
chr1	151199147	151199936	4.42523	8.11902
chr1	151200787	151204696	3.09679	8.16388
chr1	151200787	151204696	4.74202	8.16388
chr1	151200787	151204696	4.75782	8.16388
chr1	151205386	151206036	3.16269	4.57215
chr1	151206825	151210630	4.15247	11.1245
chr1	151206825	151210630	3.0069	11.1245
chr1	151206825	151210630	5.67773	11.1245
chr1	151206825	151210630	3.52775	11.1245
chr1	151210845	151211754	3.22812	7.50793
chr1	151214622	151215240	5.12244	6.51178
chr1	151215488	151218518	3.28238	9.54007
chr1	151215488	151218518	5.034	9.54007
chr1	151215488	151218518	3.34294	9.54007
chr1	151215488	151218518	5.15319	9.54007
chr1	151215488	151218518	3.89782	9.54007
chr1	151215488	151218518	4.55932	9.54007
chr1	151219626	151219823	3.36318	5.32598
chr1	151251084	151252080	5.57376	8.90928
chr1	151270885	151271070	4.28396	6.00861
chr1	151287325	151287944	4.56938	6.24459
chr1	151339181	151339624	6.00137	4.89896
chr1	151572615	151573219	3.34294	7.8214
chr1	151618960	151619490	5.11323	4.65795
chr1	151620166	151620586	4.94982	4.21103
chr1	151682367	151683065	4.87851	7.15436
chr1	151683332	151683784	5.43906	7.06104
chr1	151683928	151684434	5.43906	6.56998
chr1	151683928	151684434	4.51167	6.56998
chr1	151684749	151685686	4.67998	5.86741
chr1	151689148	151691010	7.00401	8.84231
chr1	151689148	151691010	4.18095	8.84231
chr1	151697235	151699087	3.69267	7.23725
chr1	151697235	151699087	3.7358	7.23725
chr1	151697235	151699087	5.11831	7.23725
chr1	152015929	152016200	4.30812	5.68541
chr1	152592238	152593353	4.57954	6.84179
chr1	152592238	152593353	3.65888	6.84179
chr1	152594012	152595222	6.31634	6.42299
chr1	152594012	152595222	5.34871	6.42299
chr1	152598742	152599477	4.79481	3.80289
chr1	152599676	152600222	3.12008	3.36489
chr1	152606471	152606943	3.65319	12.5887
chr1	152607108	152607540	3.61082	5.60466
chr1	152614756	152615270	5.43739	4.66159
chr1	152616024	152618808	3.58014	14.3452
chr1	152616024	152618808	5.30465	14.3452
chr1	152625254	152625634	4.55168	8.24601
chr1	152779354	152779558	4.23439	4.35762
chr1	153296949	153297184	5.22624	7.98929
chr1	153299866	153300020	3.90281	4.11553
chr1	153396219	153396970	4.89553	6.43077
chr1	153409010	153411991	4.93905	11.5312
chr1	153409010	153411991	3.0829	11.5312
chr1	153412804	153413534	3.77249	5.17983
chr1	153414246	153416672	3.89782	6.47258
chr1	153414246	153416672	4.80381	6.47258
chr1	153414246	153416672	4.30812	6.47258
chr1	153416880	153417112	3.67483	6.08008
chr1	153417379	153417898	4.03332	4.16507
chr1	153423711	153424148	6.19953	4.6912
chr1	153430841	153432752	4.28396	9.62919
chr1	153602485	153603355	3.94516	5.38703
chr1	153701575	153702012	5.63676	6.57108
chr1	153748315	153752858	4.22695	16.0392
chr1	153748315	153752858	5.71079	16.0392
chr1	153768680	153768963	4.88519	5.37208
chr1	154005647	154007553	3.28238	7.25177
chr1	154005647	154007553	4.03007	7.25177
chr1	154005647	154007553	3.67012	7.25177
chr1	154032430	154035831	4.1436	14.0412
chr1	154032430	154035831	4.10297	14.0412
chr1	154032430	154035831	4.00812	14.0412
chr1	154035998	154036971	5.44316	6.57055
chr1	154037427	154037595	4.30812	3.31509
chr1	154037810	154038711	4.4538	4.35808
chr1	154039615	154040286	6.28011	8.25445
chr1	154040572	154041447	3.89782	5.28111
chr1	154042037	154042360	3.72144	4.68901
chr1	154042657	154043597	4.80433	5.32924
chr1	154043740	154044036	3.46056	4.6966
chr1	154044685	154046069	4.42523	8.47972
chr1	154048497	154050997	4.36022	7.94175
chr1	154048497	154050997	4.45077	7.94175
chr1	154053651	154054133	4.38734	6.43077
chr1	154056129	154058839	4.14673	6.11146
chr1	154092226	154092440	6.76239	4.29001
chr1	154117552	154118107	3.89782	4.4169
chr1	154118304	154118461	4.17954	4.42116
chr1	155051036	155051196	3.91012	5.05817
chr1	155059158	155059519	6.6125	5.55138
chr1	155059684	155060243	4.99436	4.63834
chr1	155086518	155087804	5.26097	13.4302
chr1	155086518	155087804	5.11323	13.4302
chr1	155321992	155322185	4.56938	3.53821
chr1	155322529	155322938	4.56938	7.54801
chr1	155351103	155351646	3.17103	5.03099
chr1	155356946	155357100	5.73494	5.56087
chr1	155408362	155409089	5.03942	8.2616
chr1	155413244	155413730	3.89782	5.71441
chr1	155424045	155425223	4.39066	7.93054
chr1	155424045	155425223	4.39066	7.93054
chr1	155425479	155426351	4.57954	5.70072
chr1	155425479	155426351	5.44726	5.70072
chr1	155471764	155472502	4.30701	5.84628
chr1	155476025	155476188	4.90298	4.24244
chr1	155809722	155809937	4.91802	5.50673
chr1	156115096	156115591	6.38578	6.13952
chr1	156261449	156262326	5.57376	6.37988
chr1	156310267	156310523	4.4259	5.70072
chr1	156311015	156311538	5.40935	4.65795
chr1	156327890	156328156	3.80086	3.67202
chr1	156386142	156386663	3.65888	6.89671
chr1	156386862	156387472	5.73854	8.7236
chr1	156387642	156388228	6.19133	5.13559
chr1	156393205	156393568	3.86642	6.44103
chr1	156407190	156409247	5.63594	11.4607
chr1	156409538	156409693	6.10283	5.93432
chr1	156419262	156420686	4.79055	8.45925
chr1	156422818	156423164	3.00916	5.50013
chr1	156459448	156459673	7.16127	5.04012
chr1	156462807	156463165	4.1346	4.85888
chr1	156473492	156474176	4.31856	9.3159
chr1	156606465	156606669	5.35584	4.71512
chr1	156610087	156610401	4.36234	5.1828
chr1	156610586	156610757	5.34295	4.78059
chr1	156615313	156616292	4.5726	9.60702
chr1	156615313	156616292	3.44802	9.60702
chr1	156931880	156932212	4.31016	5.1828
chr1	159231474	159232104	5.41085	9.92568
chr1	160024213	160024502	5.06198	8.74598
chr1	160054507	160054968	5.51963	7.3012
chr1	160058358	160059232	5.00902	5.28703
chr1	160058358	160059232	5.05579	5.28703
chr1	160059571	160059870	4.14673	4.75833
chr1	160060505	160061364	4.73031	7.81502
chr1	160061588	160062100	4.14673	4.61549
chr1	160324815	160325506	4.4259	5.55138
chr1	160396891	160397045	4.66386	5.95361
chr1	160931224	160931445	5.29558	5.42239
chr1	161251738	161252145	3.65888	5.02268
chr1	161398176	161399830	4.94156	6.96667
chr1	161402395	161402887	4.3855	4.78884
chr1	161418578	161418909	3.48476	4.68537
chr1	161419045	161419202	3.48476	4.52953
chr1	161420114	161420429	5.24589	4.78059
chr1	161674787	161675079	4.62375	7.47135
chr1	161675554	161675970	5.42322	6.48794
chr1	161677212	161677895	3.91012	4.69687
chr1	161734187	161735522	5.12244	7.98896
chr1	161735880	161736340	5.12244	5.55138
chr1	161809008	161809427	3.74499	6.52324
chr1	161968030	161968281	3.56581	3.70092
chr1	161999066	161999744	4.04077	5.95054
chr1	162438509	162438690	4.30701	4.16754
chr1	162497087	162497396	4.04077	4.59971
chr1	162502562	162503333	3.68158	6.31289
chr1	162503542	162507073	4.71842	9.36609
chr1	162503542	162507073	5.53135	9.36609
chr1	162503542	162507073	4.46342	9.36609
chr1	162503542	162507073	3.93124	9.36609
chr1	162503542	162507073	4.45726	9.36609
chr1	162503542	162507073	4.86084	9.36609
chr1	162508299	162511102	7.56169	11.6109
chr1	162508299	162511102	3.00916	11.6109
chr1	162508299	162511102	5.00205	11.6109
chr1	163384086	163384380	6.09814	4.01915
chr1	163389928	163390379	3.86489	2.74153
chr1	163779191	163779361	6.55736	3.49346
chr1	163834510	163834677	4.91927	4.08594
chr1	163900035	163900565	4.75964	5.60466
chr1	163900852	163901623	4.3006	5.84506
chr1	164134398	164134581	2.76801	4.35808
chr1	164135653	164136268	4.45077	9.15474
chr1	164439682	164440303	4.01153	5.24019
chr1	164440821	164441006	4.10297	3.06645
chr1	164450025	164450283	5.03942	6.52442
chr1	165194947	165195513	3.56581	3.96527
chr1	165194947	165195513	6.2295	3.96527
chr1	165438620	165438862	4.17954	4.01915
chr1	165765844	165766210	4.09849	5.53132
chr1	166137658	166138211	3.502	8.30985
chr1	166410012	166410454	6.38832	5.7558
chr1	166810826	166813127	4.10297	7.34404
chr1	166818622	166819395	6.56998	8.33575
chr1	166818622	166819395	4.85472	8.33575
chr1	166854206	166854682	6.12816	4.78059
chr1	166871524	166871964	5.1068	4.53495
chr1	167241073	167241299	6.38578	4.07571
chr1	167246601	167247125	3.92087	9.96881
chr1	167268241	167269591	6.01556	15.5484
chr1	167269795	167270062	5.26097	5.1828
chr1	167271633	167272167	6.29408	5.62637
chr1	167275561	167275792	7.13989	6.76523
chr1	167283146	167284202	4.51167	8.74598
chr1	167288088	167288578	4.84893	6.87314
chr1	167289570	167290200	4.65408	6.60879
chr1	167293024	167294955	4.81309	6.33815
chr1	167293024	167294955	6.6711	6.33815
chr1	167311656	167312474	5.12585	4.9123
chr1	167312677	167313592	3.80086	7.36273
chr1	167516515	167516741	2.85064	4.8556
chr1	167547687	167549766	4.73031	6.33815
chr1	167547687	167549766	5.22272	6.33815
chr1	168282995	168283340	6.38832	8.05813
chr1	168287745	168288026	4.31016	3.96527
chr1	168288468	168289299	4.51167	7.0089
chr1	170136836	170137107	2.83215	5.44761
chr1	170150261	170150747	3.69267	3.72948
chr1	170175243	170176277	4.55734	6.69859
chr1	170176597	170176930	4.93712	8.28036
chr1	170177633	170178190	3.07723	5.27761
chr1	170226585	170227738	4.43944	6.83738
chr1	170226585	170227738	4.22198	6.83738
chr1	170227941	170228980	4.55932	8.97584
chr1	170269508	170271757	3.75824	7.96795
chr1	170271917	170273347	4.18095	5.96255
chr1	170271917	170273347	2.95751	5.96255
chr1	170276620	170277472	4.57954	5.28703
chr1	170282755	170283004	3.00916	5.93235
chr1	170510797	170510996	4.63458	6.37988
chr1	170536039	170536266	5.1523	6.37139
chr1	170576184	170576481	4.89053	4.01915
chr1	170620394	170620806	3.23073	8.50066
chr1	170623247	170624082	3.37651	10.912
chr1	170623247	170624082	3.67644	10.912
chr1	170852804	170853589	5.22782	6.18621
chr1	170853863	170854600	3.54019	5.17983
chr1	170858321	170858540	6.17592	4.53976
chr1	170892947	170893101	5.02674	4.82215
chr1	170896466	170896947	4.08008	3.74789
chr1	170897396	170897550	4.45726	3.7967
chr1	170898192	170898647	3.8105	5.79124
chr1	170906363	170906707	4.79481	4.01915
chr1	170907048	170907430	5.34295	5.31656
chr1	170907600	170908554	4.5094	8.82557
chr1	170933283	170933844	4.1436	6.58839
chr1	170937335	170937626	5.92214	6.53643
chr1	170949285	170950580	4.00721	6.24809
chr1	170949285	170950580	3.47862	6.24809
chr1	170952968	170953137	4.45726	3.38926
chr1	170953318	170953952	4.45726	4.88943
chr1	170953318	170953952	3.18617	4.88943
chr1	170962648	170962892	3.75761	3.33953
chr1	170976241	170976471	5.3877	3.57258
chr1	171050800	171050959	7.42473	4.8556
chr1	171058315	171060374	4.42523	5.78575
chr1	171060619	171061004	4.3855	6.74037
chr1	171113617	171114668	4.9155	6.34443
chr1	171150832	171151238	4.12921	2.89287
chr1	171272067	171272221	4.5094	4.60464
chr1	171441845	171442682	5.15166	5.83065
chr1	171471159	171471825	3.23073	9.11649
chr1	171473910	171474728	6.19585	6.40468
chr1	171478037	171478629	3.60623	7.00014
chr1	171558844	171561608	3.62911	6.54864
chr1	171558844	171561608	2.9472	6.54864
chr1	171558844	171561608	2.40831	6.54864
chr1	171558844	171561608	2.88446	6.54864
chr1	171561759	171563251	2.91078	6.37574
chr1	171561759	171563251	4.39144	6.37574
chr1	171584253	171584470	5.14392	4.87497
chr1	171628774	171629262	5.88761	4.20818
chr1	171631154	171631318	6.69024	4.398
chr1	171657809	171658535	5.36231	7.59174
chr1	171658763	171659390	4.90298	7.05529
chr1	171660749	171661516	3.41238	5.88341
chr1	171674055	171674503	3.42077	4.62147
chr1	171674733	171675186	4.5762	5.70887
chr1	171752154	171752413	3.23262	5.82671
chr1	171816052	171816579	5.18864	6.07561
chr1	171817418	171818058	7.59965	6.52442
chr1	171839757	171839949	4.4538	3.47875
chr1	171843731	171846232	3.34294	8.95732
chr1	171843731	171846232	5.93328	8.95732
chr1	171843731	171846232	4.67528	8.95732
chr1	171847803	171848455	4.82663	4.8418
chr1	171848918	171849291	4.98395	4.3968
chr1	171865193	171865361	4.57954	5.2707
chr1	172147337	172147960	4.84893	9.8246
chr1	172499752	172503023	2.85064	13.3916
chr1	172499752	172503023	4.36234	13.3916
chr1	172508544	172508700	3.77139	3.78458
chr1	172514221	172515382	5.11831	8.8734
chr1	172520150	172521032	5.22782	5.59422
chr1	172525427	172528194	5.65708	11.1884
chr1	172525427	172528194	4.85624	11.1884
chr1	172528456	172528679	3.9909	6.69339
chr1	172653281	172653629	4.63458	4.47754
chr1	172660499	172661058	4.24822	5.58461
chr1	173058530	173058685	5.41022	5.1828
chr1	173060787	173061054	3.76863	4.75483
chr1	173061732	173062065	5.84276	6.33977
chr1	173193097	173193838	4.16249	6.38259
chr1	173215473	173224518	3.47862	9.70238
chr1	173215473	173224518	4.04974	9.70238
chr1	173215473	173224518	3.9909	9.70238
chr1	173215473	173224518	4.35828	9.70238
chr1	173215473	173224518	4.857	9.70238
chr1	173229470	173229624	4.00866	3.47875
chr1	173233733	173235394	4.91659	6.53915
chr1	173233733	173235394	5.36636	6.53915
chr1	173235613	173236260	5.61029	6.29434
chr1	173236590	173239020	5.6643	9.83596
chr1	173240123	173240561	3.18617	4.8874
chr1	173310443	173311353	3.7664	5.71846
chr1	173311494	173313571	4.12921	10.402
chr1	173311494	173313571	4.61861	10.402
chr1	173311494	173313571	4.79072	10.402
chr1	173311494	173313571	3.31297	10.402
chr1	173313822	173318177	4.17445	13.2575
chr1	173313822	173318177	4.39416	13.2575
chr1	173313822	173318177	4.3733	13.2575
chr1	173313822	173318177	4.31371	13.2575
chr1	173313822	173318177	4.92357	13.2575
chr1	173318312	173319336	3.58014	9.00636
chr1	173323464	173323867	4.90298	2.90071
chr1	173326841	173327586	4.70504	6.42015
chr1	173326227	173326682	4.70504	6.87314
chr1	173336237	173336432	4.5094	4.22092
chr1	173349694	173351430	4.82425	7.35611
chr1	173349694	173351430	5.91775	7.35611
chr1	173408817	173409155	6.01254	5.7558
chr1	173437141	173437629	5.05036	3.81115
chr1	173942698	173942924	4.63816	6.15706
chr1	173977871	173978220	2.83496	4.08194
chr1	174268256	174268503	5.63676	11.8953
chr1	174353877	174354741	4.50826	4.56921
chr1	174353877	174354741	3.42449	4.56921
chr1	174354963	174355476	5.76167	6.29434
chr1	176075387	176075588	4.74662	4.49067
chr1	176076576	176077416	4.3632	6.65846
chr1	176076576	176077416	4.13734	6.65846
chr1	176815567	176815971	5.30423	3.93522
chr1	176821292	176822855	4.63912	5.62096
chr1	176823200	176823986	3.78867	6.36378
chr1	176823200	176823986	6.34206	6.36378
chr1	176826936	176827559	4.63787	8.21211
chr1	176831496	176831665	3.17103	4.8418
chr1	176831852	176832144	3.90281	7.34859
chr1	176836497	176837111	4.14673	4.97264
chr1	177443876	177444154	4.51167	3.56318
chr1	179549052	179549385	4.16197	3.75266
chr1	179550853	179551191	4.09971	3.40693
chr1	179551599	179552449	5.25145	4.68734
chr1	179554212	179554366	4.84134	5.03099
chr1	179578078	179578232	4.17724	3.59904
chr1	179578744	179578937	5.17168	5.62826
chr1	179581922	179582631	5.43906	5.55138
chr1	180247749	180248005	3.89782	7.26269
chr1	180248198	180249300	2.83215	5.59422
chr1	180248198	180249300	6.09679	5.59422
chr1	180249518	180250395	6.09679	4.59971
chr1	180252206	180253505	5.26755	7.39396
chr1	180252206	180253505	4.85627	7.39396
chr1	180253757	180255833	4.85627	9.06991
chr1	180263946	180264434	3.90281	4.76606
chr1	180268890	180269079	3.65612	9.2524
chr1	180343697	180344079	4.5094	4.60464
chr1	180422060	180422509	6.46524	5.83065
chr1	180422748	180422990	6.46524	7.3774
chr1	180423449	180424566	4.4259	11.2438
chr1	180430307	180430930	3.89782	6.4753
chr1	180433088	180433808	6.31634	5.35887
chr1	180433972	180434167	6.31634	8.00018
chr1	180447814	180448027	6.01254	6.13952
chr1	180448335	180449233	5.85421	4.8418
chr1	180449987	180450176	6.19585	4.76011
chr1	180462491	180462979	5.47431	5.31656
chr1	180483659	180483947	6.67869	3.87344
chr1	180495894	180496156	3.61082	3.79587
chr1	180777625	180778581	5.59663	7.76895
chr1	180848346	180849532	4.58487	13.4528
chr1	180848346	180849532	5.38376	13.4528
chr1	180849715	180850820	4.07122	12.213
chr1	180921891	180922340	3.89986	4.54833
chr1	181212060	181213402	4.84893	18.2058
chr1	181228944	181229127	4.21089	4.38072
chr1	181232230	181232726	5.57157	8.06799
chr1	181237807	181238204	5.19201	4.85888
chr1	181245013	181245409	3.74499	6.49079
chr1	181245738	181248168	5.56966	12.4154
chr1	181245738	181248168	5.12585	12.4154
chr1	181245738	181248168	3.89782	12.4154
chr1	181245738	181248168	4.04463	12.4154
chr1	181249033	181249680	4.97478	11.6449
chr1	181255648	181256803	4.63458	11.5757
chr1	181259224	181259479	5.10344	3.63135
chr1	181298859	181299439	4.5094	4.98836
chr1	181370887	181371274	3.42077	4.01915
chr1	181371434	181371874	8.48073	4.45464
chr1	181376328	181376604	4.88519	5.37208
chr1	181842590	181843442	4.30812	8.15141
chr1	181859906	181860770	3.89782	9.89996
chr1	181861003	181861773	4.51327	13.3974
chr1	181990243	181990653	4.73031	3.78458
chr1	181990243	181990653	3.91012	3.78458
chr1	182002249	182002501	4.94156	4.11019
chr1	182002777	182003090	4.45726	4.15017
chr1	182003380	182003615	5.80193	4.9123
chr1	182022815	182023661	3.61082	5.62183
chr1	182080920	182084420	3.65319	8.51122
chr1	182080920	182084420	5.63679	8.51122
chr1	182080920	182084420	2.80185	8.51122
chr1	182084570	182085674	4.32958	7.98744
chr1	182096307	182096644	4.89053	3.47875
chr1	182097016	182099270	4.56938	9.23097
chr1	182097016	182099270	3.90738	9.23097
chr1	182097016	182099270	4.01153	9.23097
chr1	182100075	182100490	4.22201	5.85593
chr1	182101902	182102056	5.56988	4.8418
chr1	182102192	182102771	5.56988	8.93145
chr1	182102965	182104241	5.00205	11.1643
chr1	182104384	182106981	4.94495	8.18887
chr1	182104384	182106981	3.6074	8.18887
chr1	182107164	182112602	4.4538	13.6748
chr1	182107164	182112602	5.11857	13.6748
chr1	182107164	182112602	5.34871	13.6748
chr1	182107164	182112602	5.99365	13.6748
chr1	182107164	182112602	4.78308	13.6748
chr1	182107164	182112602	3.81836	13.6748
chr1	182114843	182115329	4.30812	5.09103
chr1	182368507	182368778	4.26229	3.95303
chr1	182398018	182398735	4.81039	4.25866
chr1	182398956	182400109	4.67649	6.47028
chr1	182400401	182401589	3.88151	4.78304
chr1	182400401	182401589	2.80185	4.78304
chr1	182401725	182403594	3.42077	7.87335
chr1	182408028	182408861	6.36493	7.42148
chr1	182503910	182505218	5.76997	8.09813
chr1	182503910	182505218	5.1068	8.09813
chr1	182505892	182506753	5.80751	10.8708
chr1	182506943	182507765	3.14733	5.41278
chr1	182542570	182542728	5.3877	4.75833
chr1	182543580	182543734	4.73031	5.36182
chr1	183143202	183144673	5.3216	8.17187
chr1	183144864	183145321	3.65888	8.82779
chr1	183145796	183146997	5.23584	7.13749
chr1	183149301	183149593	4.98086	4.22651
chr1	183168044	183168562	6.76411	6.13952
chr1	183299220	183299499	1.75756	1.45349
chr1	183320525	183322046	6.18383	5.61379
chr1	183322643	183323449	5.49255	4.46225
chr1	183388981	183389316	4.79055	3.90707
chr1	183669914	183670248	4.4259	5.83065
chr1	183764128	183764935	4.50944	7.56017
chr1	183764128	183764935	4.50913	7.56017
chr1	183770770	183771102	4.43944	4.2001
chr1	183771684	183772182	6.34475	4.80697
chr1	183791788	183792629	5.11818	5.54773
chr1	183794115	183794614	4.04201	5.53858
chr1	183802239	183803445	5.11857	6.64398
chr1	183802239	183803445	3.26883	6.64398
chr1	183803687	183805085	3.61082	6.64398
chr1	183803687	183805085	5.93824	6.64398
chr1	185205311	185206059	3.86422	6.03606
chr1	185229505	185230059	3.78867	7.62321
chr1	185328753	185329765	5.10966	7.03681
chr1	189922698	189922989	5.63676	4.60464
chr1	191325446	191325732	4.94982	4.53495
chr1	191327739	191329130	5.35414	4.80698
chr1	191334095	191334911	4.84893	7.86029
chr1	191335668	191336436	5.02596	7.07708
chr1	191336646	191337233	6.62356	4.86967
chr1	191375726	191376103	4.98336	4.74051
chr1	191419266	191419512	4.42298	5.1828
chr1	191421455	191422614	7.21246	6.76523
chr1	191576308	191576526	3.93442	4.72869
chr1	191907827	191907981	5.41401	3.56318
chr1	191989545	191990141	4.24372	7.21047
chr1	192070614	192070911	6.12816	5.36997
chr1	192078746	192079505	3.36318	6.88283
chr1	192091214	192091441	4.18624	4.13431
chr1	192753740	192754048	4.87851	4.49397
chr1	192770268	192771946	6.11837	7.93054
chr1	192772190	192774442	6.79751	6.6958
chr1	192772190	192774442	5.12244	6.6958
chr1	192779217	192779731	6.01556	8.5065
chr1	193159283	193159841	3.41496	4.22092
chr1	194672057	194673350	4.30812	8.07461
chr1	194672057	194673350	3.97849	8.07461
chr1	194935460	194935785	4.01153	4.94895
chr1	194936133	194936448	4.98395	4.80698
chr1	194941543	194943677	4.39066	7.53123
chr1	194946726	194946901	3.32264	5.04733
chr1	194976027	194976217	5.10674	5.50673
chr1	194977737	194978119	3.34294	5.06512
chr1	194983187	194983341	5.16123	4.98065
chr1	194985085	194985962	4.04077	5.32598
chr1	194985085	194985962	6.38169	5.32598
chr1	194986801	194987221	3.60682	7.31834
chr1	194992032	194995255	3.49424	8.93145
chr1	194992032	194995255	3.64427	8.93145
chr1	194992032	194995255	4.83947	8.93145
chr1	194992032	194995255	6.09052	8.93145
chr1	194995551	194996809	5.46185	7.78686
chr1	194995551	194996809	3.19451	7.78686
chr1	195371700	195372006	2.50129	2.62706
chr10	3974092	3974494	3.56581	4.94907
chr10	4431701	4432333	5.63676	9.54566
chr10	4613220	4613886	3.7755	4.19467
chr10	4776779	4776944	5.78771	6.14206
chr10	5162940	5163779	4.41389	3.71829
chr10	5164124	5165129	4.73807	5.14606
chr10	5165299	5166053	5.66363	7.06543
chr10	5806664	5807902	3.90281	8.03132
chr10	7474112	7474383	3.89146	3.44071
chr10	7482797	7483557	3.31465	6.05944
chr10	7484022	7484317	3.2577	4.02156
chr10	7484547	7485200	4.16314	5.20137
chr10	7492708	7493025	3.77139	4.65795
chr10	7494202	7494560	4.35293	6.11356
chr10	7494858	7495314	7.82023	4.94907
chr10	8020424	8021605	4.46051	7.84455
chr10	8022052	8022220	3.74801	3.801
chr10	8065409	8067040	4.61752	9.25642
chr10	8065409	8067040	4.69448	9.25642
chr10	8069784	8070605	4.5726	8.07461
chr10	8070748	8072373	4.31856	7.96349
chr10	8070748	8072373	3.04069	7.96349
chr10	8072721	8073232	5.76188	5.32781
chr10	8129635	8131878	3.92087	11.4177
chr10	8175887	8177315	6.46435	7.14516
chr10	8175887	8177315	5.10966	7.14516
chr10	9875699	9875938	3.36318	6.08008
chr10	9881839	9882672	4.51327	7.36845
chr10	9907549	9908491	5.38376	5.4114
chr10	9955029	9955191	5.71479	5.56533
chr10	10184645	10187721	3.80992	12.6455
chr10	10287238	10288477	4.63108	6.42299
chr10	10288686	10289341	5.11831	6.35066
chr10	10295975	10297349	5.49939	7.00017
chr10	10395296	10396222	4.05849	7.66615
chr10	10468773	10470054	5.71479	5.75148
chr10	10803629	10803785	4.30701	4.1048
chr10	11208082	11208681	4.44365	5.75014
chr10	11209151	11209365	4.50895	4.49067
chr10	12553675	12553962	4.13362	4.98836
chr10	12812569	12813099	4.63256	6.20208
chr10	12859612	12860399	5.46528	6.60393
chr10	12860637	12862209	5.22128	6.51924
chr10	13967174	13968689	5.10966	8.90928
chr10	13983024	13984653	4.13407	7.92383
chr10	13983024	13984653	4.03211	7.92383
chr10	13986956	13987410	5.08749	7.15077
chr10	13996314	13996593	5.19619	6.15458
chr10	13998412	13998960	4.68502	5.92085
chr10	13999125	13999374	5.11458	5.55138
chr10	13999576	13999951	5.11458	7.71274
chr10	14046227	14046629	5.3216	3.78458
chr10	17203194	17203363	4.5762	3.31509
chr10	17294154	17295229	4.51327	6.77851
chr10	17295590	17296422	5.61725	8.44253
chr10	17483661	17487077	3.11317	10.0891
chr10	17490932	17494479	3.7664	10.451
chr10	17520755	17523298	3.89782	10.2632
chr10	17540492	17541129	4.39066	6.41425
chr10	17548909	17551072	3.77139	9.11026
chr10	17548909	17551072	3.04069	9.11026
chr10	17548909	17551072	4.92357	9.11026
chr10	17548909	17551072	4.29482	9.11026
chr10	17560668	17560914	3.91572	4.48809
chr10	17561277	17562104	3.42077	7.77244
chr10	17563287	17564071	3.31297	7.34404
chr10	17565293	17565447	4.20909	4.35146
chr10	17569952	17570525	3.55646	8.2616
chr10	17574069	17576458	4.11141	6.18445
chr10	17574069	17576458	4.61058	6.18445
chr10	17574069	17576458	4.50913	6.18445
chr10	17588771	17590345	4.14673	5.14649
chr10	17588771	17590345	6.18383	5.14649
chr10	17588771	17590345	4.30687	5.14649
chr10	17590487	17590891	7.62099	6.77225
chr10	17661007	17662215	4.01153	4.63834
chr10	17661007	17662215	4.50875	4.63834
chr10	17672599	17673230	5.11323	4.85888
chr10	17796288	17796696	3.56581	5.17983
chr10	18172384	18172636	3.60934	4.20818
chr10	18173246	18173619	3.91012	4.36683
chr10	18176071	18176715	4.23439	5.6597
chr10	19015583	19017064	4.24372	9.37362
chr10	19015583	19017064	5.80579	9.37362
chr10	19042887	19043109	3.65974	4.06788
chr10	19043246	19044022	3.65974	6.04332
chr10	19061287	19065264	3.03823	11.2378
chr10	19061287	19065264	3.31745	11.2378
chr10	19061287	19065264	5.06709	11.2378
chr10	19065471	19067153	4.29482	7.96795
chr10	19065471	19067153	3.8275	7.96795
chr10	19067341	19068108	5.20288	4.04342
chr10	19093748	19094353	5.05944	9.37821
chr10	19111993	19112820	5.96878	6.97013
chr10	19113021	19113402	5.96878	3.52229
chr10	19115217	19116620	4.66257	6.56676
chr10	19115217	19116620	5.23161	6.56676
chr10	19122471	19122648	4.58026	5.48466
chr10	19123943	19124128	5.12487	3.49346
chr10	19125125	19125473	4.14673	5.19599
chr10	19157586	19157790	3.9909	4.2001
chr10	19158187	19158595	5.45485	4.58758
chr10	19160895	19161239	5.11579	4.94907
chr10	19167351	19168317	5.41022	5.02487
chr10	19167351	19168317	4.82663	5.02487
chr10	19170082	19170947	5.19201	6.34443
chr10	19503827	19504434	5.90163	4.36683
chr10	19612985	19614208	5.8176	4.8418
chr10	19938301	19938470	9.06363	5.33644
chr10	19938695	19939282	9.06363	6.96232
chr10	19940689	19941607	4.87851	4.46573
chr10	20104337	20104630	5.12244	4.52183
chr10	20104810	20104986	3.502	5.28703
chr10	20105178	20105435	3.502	3.61298
chr10	20134978	20135795	4.38021	7.40184
chr10	20135983	20137176	4.5762	5.95758
chr10	20219091	20219590	4.30701	8.23105
chr10	20532111	20532288	4.70504	4.34962
chr10	20532798	20533408	4.39374	6.81755
chr10	20601052	20601219	5.12585	5.32598
chr10	20737061	20737703	5.41401	4.07571
chr10	20881897	20883320	4.22577	6.11146
chr10	20905964	20907070	3.66336	7.27292
chr10	20911944	20912112	3.27977	4.51624
chr10	20990897	20991190	3.55997	3.5476
chr10	20994852	20995329	6.02891	4.12723
chr10	21023120	21023349	3.65888	4.86745
chr10	21023679	21023841	3.75761	4.13294
chr10	21025425	21026878	4.42523	6.59394
chr10	21027081	21028445	3.60807	8.65638
chr10	21027081	21028445	3.42077	8.65638
chr10	21029315	21029753	4.00348	4.97264
chr10	21034742	21035295	3.42486	8.56219
chr10	21034742	21035295	4.14673	8.56219
chr10	21035484	21035702	4.14673	3.52229
chr10	21053396	21054821	4.37099	7.07642
chr10	21055159	21055958	5.75061	13.2503
chr10	21056122	21057277	4.62499	7.02061
chr10	21056122	21057277	5.3877	7.02061
chr10	21065546	21067458	3.82569	6.38251
chr10	21065546	21067458	3.36994	6.38251
chr10	21065546	21067458	4.98395	6.38251
chr10	21067677	21068093	4.98395	8.04273
chr10	21100875	21101452	3.60934	3.70092
chr10	21153410	21154310	4.32637	6.08008
chr10	21161484	21161916	5.37836	5.79656
chr10	21187372	21187697	4.50875	5.13559
chr10	21188041	21188498	4.50875	4.11553
chr10	21193767	21194113	5.52672	5.55138
chr10	21196872	21197221	3.65888	6.16528
chr10	21221124	21222108	3.36318	6.52442
chr10	21222888	21223143	4.56648	4.35808
chr10	21228841	21229016	4.03463	3.60524
chr10	21251948	21252292	4.50895	4.41389
chr10	21273151	21273791	3.9762	5.19599
chr10	21334276	21335587	4.45726	5.60466
chr10	21334276	21335587	4.08839	5.60466
chr10	21362419	21362606	5.12585	5.82671
chr10	21362804	21363126	5.12585	4.8418
chr10	21791557	21791813	5.63676	4.42114
chr10	23493270	23493534	4.6881	5.84096
chr10	24169317	24169471	3.502	3.82617
chr10	26717955	26718128	3.60934	4.60464
chr10	26757663	26758418	3.56581	4.76545
chr10	26761882	26762613	4.75107	7.96943
chr10	26766205	26766965	5.12244	5.73037
chr10	26777835	26779033	4.45654	4.02069
chr10	26779169	26782110	5.34871	9.54007
chr10	26779169	26782110	4.18095	9.54007
chr10	26785865	26786250	4.39886	3.75266
chr10	26789446	26791060	6.44088	5.58216
chr10	26789446	26791060	5.07584	5.58216
chr10	26791814	26792339	5.64499	6.07389
chr10	26797650	26799613	4.01153	8.23105
chr10	28593591	28593760	4.14673	5.28703
chr10	30660652	30661011	4.87851	7.81502
chr10	30661303	30662041	4.25862	6.42217
chr10	31062388	31062717	3.502	4.26406
chr10	31063052	31063321	5.3877	3.96527
chr10	31071452	31072176	4.22695	8.5002
chr10	31072355	31072565	4.22695	5.82244
chr10	31103786	31104727	3.72146	5.02268
chr10	34281636	34283317	5.43739	8.15141
chr10	37232161	37232718	4.66017	5.4759
chr10	39133609	39133895	6.24179	9.97673
chr10	39192965	39193452	3.41496	5.11687
chr10	39241681	39241981	4.01153	4.59971
chr10	39540049	39540319	6.85184	5.26185
chr10	39625530	39626180	7.51567	6.13952
chr10	39733636	39733861	3.93442	4.43912
chr10	39898584	39899138	6.34475	4.94907
chr10	40124771	40125245	5.11857	5.60013
chr10	40232677	40233260	8.26724	7.66626
chr10	40327513	40328980	4.99436	6.85122
chr10	40327513	40328980	5.44367	6.85122
chr10	40451026	40452638	3.18617	9.1743
chr10	40451026	40452638	4.74723	9.1743
chr10	40476029	40477703	6.19133	6.47362
chr10	40476029	40477703	5.18864	6.47362
chr10	40479103	40479331	4.45726	4.35762
chr10	40479682	40480100	3.90281	5.27761
chr10	40525425	40526459	3.93124	4.0886
chr10	40526614	40527729	4.43467	7.21666
chr10	40527998	40528531	6.51347	7.02209
chr10	41474606	41475077	4.50968	3.06645
chr10	41752047	41752611	6.0105	6.57108
chr10	41828051	41828333	4.23439	4.25896
chr10	41839616	41839866	4.81245	3.80442
chr10	41935237	41935435	3.84338	4.84335
chr10	41936057	41937269	7.48504	9.60702
chr10	41937657	41938155	4.82663	4.9123
chr10	42031297	42031715	3.41496	6.69872
chr10	42056298	42057363	3.22112	7.02061
chr10	42056298	42057363	3.65612	7.02061
chr10	42057554	42058916	5.03942	11.8019
chr10	42068229	42068526	4.88519	5.4759
chr10	42068229	42068526	5.15279	5.4759
chr10	42068671	42068825	5.15279	4.61866
chr10	42069385	42069751	3.91012	5.03005
chr10	42088633	42089295	5.83511	8.6802
chr10	42089449	42090058	6.09814	5.28703
chr10	42115730	42116019	7.2766	7.8214
chr10	42189613	42190077	4.76635	8.05813
chr10	42190297	42191346	7.14481	9.04367
chr10	42191645	42192381	6.76411	6.13952
chr10	42192882	42193643	3.41496	6.08008
chr10	42193793	42194017	4.45726	4.35106
chr10	42194431	42195634	4.45726	4.24244
chr10	42194431	42195634	5.11579	4.24244
chr10	42198237	42198952	4.68502	7.33001
chr10	42199133	42199436	4.68502	4.93404
chr10	42199702	42200954	4.45726	7.25177
chr10	42199702	42200954	4.66386	7.25177
chr10	42205733	42205897	5.63676	3.8871
chr10	42218825	42218979	4.6881	4.60464
chr10	42220511	42220896	6.01556	4.60464
chr10	42268992	42269155	4.50875	3.31509
chr10	42269744	42270239	4.50875	4.50858
chr10	42269744	42270239	6.58101	4.50858
chr10	42270411	42270903	6.58101	4.46824
chr10	42271649	42272369	4.79055	6.79627
chr10	42271649	42272369	4.03463	6.79627
chr10	42477724	42478534	3.34294	6.79627
chr10	42501365	42501828	4.00842	8.08054
chr10	43035061	43035869	3.75761	5.79792
chr10	43041041	43041867	3.91012	5.02268
chr10	43478322	43478605	4.51167	5.84096
chr10	44702093	44702511	4.14673	4.77283
chr10	47453440	47454427	4.7169	12.7554
chr10	49165710	49165875	3.502	6.6958
chr10	51422186	51423577	4.14673	4.34616
chr10	51422186	51423577	4.82425	4.34616
chr10	51423736	51424264	4.61058	4.75298
chr10	51431863	51433016	5.34871	7.41739
chr10	51433400	51433617	3.47862	4.0886
chr10	51435470	51436333	6.19585	8.77857
chr10	51451248	51452233	4.56387	10.1248
chr10	51452416	51455893	3.60815	10.6268
chr10	51452416	51455893	2.77808	10.6268
chr10	51452416	51455893	3.66941	10.6268
chr10	51456663	51457805	3.14733	5.96255
chr10	51456663	51457805	4.18393	5.96255
chr10	51473261	51473499	2.81603	5.20942
chr10	51484966	51485389	5.33386	5.80141
chr10	51485611	51486101	4.87078	4.66401
chr10	51495500	51495852	4.10297	4.35762
chr10	51496182	51496378	7.31777	5.08389
chr10	51518928	51520182	4.1436	10.8157
chr10	51520454	51521648	5.82724	7.86092
chr10	51522023	51522407	4.84893	6.40468
chr10	51527211	51529217	4.89918	10.7178
chr10	51527211	51529217	4.14673	10.7178
chr10	51529862	51530016	3.42077	4.24244
chr10	53154890	53155259	3.93124	5.04733
chr10	53914200	53914396	5.02596	5.75148
chr10	54039950	54041105	4.01153	9.45668
chr10	54039950	54041105	4.97704	9.45668
chr10	54117502	54117769	4.38734	5.28768
chr10	58323001	58323189	4.85472	6.11356
chr10	58354985	58355344	3.9909	5.32244
chr10	58362922	58363117	5.48921	4.01923
chr10	58370643	58371366	4.58487	4.46818
chr10	58381894	58382686	3.41496	7.71792
chr10	58381894	58382686	5.19619	7.71792
chr10	58384325	58384504	5.80751	6.35997
chr10	58392167	58392398	4.27921	4.88788
chr10	59310288	59311001	6.46435	7.19569
chr10	59335109	59335811	3.34294	5.35471
chr10	59336108	59336306	4.84893	4.398
chr10	59388460	59389580	3.70617	7.45082
chr10	59389771	59389954	3.70617	4.30779
chr10	59390556	59392606	3.86534	6.17338
chr10	59392763	59394244	4.10983	10.8962
chr10	59392763	59394244	5.08066	10.8962
chr10	59397003	59398446	4.69448	7.36845
chr10	59398931	59402321	5.09937	13.4381
chr10	59398931	59402321	4.20909	13.4381
chr10	59398931	59402321	3.89782	13.4381
chr10	59398931	59402321	4.13407	13.4381
chr10	59418181	59419533	4.28674	4.46824
chr10	59419767	59420511	5.30541	11.5164
chr10	59420871	59421688	5.04683	5.4769
chr10	59424152	59424792	5.25828	7.66056
chr10	59424938	59427606	5.04869	10.6519
chr10	59427901	59431556	4.4117	10.5092
chr10	59431776	59433743	4.94156	13.2922
chr10	59431776	59433743	4.87482	13.2922
chr10	59431776	59433743	4.89918	13.2922
chr10	59436938	59437840	5.46456	5.82244
chr10	59441009	59441690	5.48503	4.35762
chr10	59441899	59442103	4.8269	5.63888
chr10	59443940	59444332	6.01556	5.0391
chr10	59452825	59453054	4.6881	4.07571
chr10	59453557	59454109	5.23707	6.45436
chr10	59475223	59475419	3.5071	3.63135
chr10	59514576	59515184	6.11316	4.35762
chr10	59569272	59571270	4.84893	8.61559
chr10	59569272	59571270	4.96095	8.61559
chr10	59571482	59572555	5.18864	7.78686
chr10	59574458	59574895	4.63458	5.32598
chr10	59576053	59576423	4.35534	5.81146
chr10	59576593	59576985	5.12244	3.96527
chr10	59577400	59578991	5.12244	6.59394
chr10	59589627	59590226	5.61029	6.86808
chr10	59714799	59714953	5.41401	4.36683
chr10	59792805	59793202	4.5094	3.49346
chr10	59831777	59832178	6.25558	4.49397
chr10	59895777	59898730	3.74499	8.70817
chr10	59895777	59898730	5.41401	8.70817
chr10	59895777	59898730	5.8176	8.70817
chr10	59898990	59899665	4.78123	11.8624
chr10	59900499	59901635	4.26229	4.76545
chr10	59907819	59908169	4.84893	4.49397
chr10	59908363	59908872	5.1523	5.92954
chr10	59916277	59916510	5.41401	5.46353
chr10	59920431	59921921	5.78771	6.80243
chr10	59920431	59921921	4.88519	6.80243
chr10	59932161	59932623	5.11831	6.6958
chr10	59932812	59934067	4.56103	7.15077
chr10	59932812	59934067	5.54929	7.15077
chr10	59932812	59934067	6.37655	7.15077
chr10	59934222	59934672	6.37655	5.80323
chr10	59946773	59949734	4.50929	8.45735
chr10	59946773	59949734	5.8176	8.45735
chr10	59946773	59949734	4.51167	8.45735
chr10	59952880	59953113	4.14673	7.86029
chr10	59969574	59970888	5.56988	11.6948
chr10	59971131	59971394	5.56988	5.70887
chr10	59972598	59975683	5.26065	13.5175
chr10	59972598	59975683	4.96643	13.5175
chr10	59972598	59975683	4.90298	13.5175
chr10	59977566	59979243	6.26162	8.23105
chr10	59977566	59979243	6.01082	8.23105
chr10	59980326	59981184	5.24589	9.86385
chr10	59981413	59982030	4.31016	7.86029
chr10	59997541	59997742	3.30625	3.93522
chr10	60003266	60003855	4.14673	9.2523
chr10	60077414	60078016	4.18624	6.15042
chr10	60078192	60078568	4.64548	3.57258
chr10	60078808	60079820	7.15125	8.92327
chr10	60080773	60081344	5.11831	9.50899
chr10	60289771	60290107	6.31634	6.52324
chr10	60752957	60753175	4.5094	6.52324
chr10	60808705	60809047	5.26097	6.90424
chr10	60816531	60816872	5.1068	7.44319
chr10	60931224	60931802	6.76411	6.52324
chr10	61146033	61146196	5.41401	5.55138
chr10	61449052	61449305	5.29398	6.15458
chr10	61675705	61676131	4.04077	6.11356
chr10	62066049	62066457	4.88519	5.7558
chr10	62287538	62288178	4.08544	4.36683
chr10	62311281	62311736	3.61082	5.35887
chr10	62312277	62312918	3.61082	7.8214
chr10	62312277	62312918	5.41022	7.8214
chr10	62313481	62314525	5.83893	8.16757
chr10	62315417	62315920	4.21089	5.61995
chr10	62317233	62317668	6.55736	5.92954
chr10	62319541	62319959	4.51167	5.60712
chr10	62320233	62321204	6.80907	5.13559
chr10	62326097	62329352	4.16197	7.79399
chr10	62326097	62329352	5.10966	7.79399
chr10	62336916	62337203	4.44288	4.01566
chr10	62337441	62337702	4.08275	4.52183
chr10	62449010	62450596	4.84893	14.5035
chr10	62501523	62502350	3.43091	7.45896
chr10	62511142	62511621	3.07053	7.61784
chr10	62511818	62512272	4.39905	8.56961
chr10	62521773	62521941	5.47498	5.61508
chr10	62520988	62521481	5.47498	4.38072
chr10	62533184	62533453	4.44365	5.81016
chr10	62533599	62533789	4.44365	3.70092
chr10	62537898	62538063	5.78771	6.24935
chr10	62538199	62538967	5.78771	5.1828
chr10	62540296	62540865	4.12008	5.31855
chr10	62541140	62542711	5.85421	6.88141
chr10	62541140	62542711	3.80086	6.88141
chr10	62542888	62543609	5.92647	10.1678
chr10	62543785	62545404	4.75964	9.15474
chr10	62549052	62549832	3.82459	7.58003
chr10	62549999	62550575	5.43571	6.25202
chr10	62549999	62550575	5.12585	6.25202
chr10	62550718	62551087	5.12585	7.89446
chr10	62552856	62557582	6.32336	15.068
chr10	62552856	62557582	4.18095	15.068
chr10	62552856	62557582	4.69448	15.068
chr10	62552856	62557582	3.04069	15.068
chr10	62552856	62557582	7.11293	15.068
chr10	62552856	62557582	7.29256	15.068
chr10	62565982	62570421	4.51559	10.9476
chr10	62565982	62570421	6.17061	10.9476
chr10	62565982	62570421	4.39066	10.9476
chr10	62565982	62570421	4.24433	10.9476
chr10	62631524	62631942	3.22112	4.29043
chr10	63009331	63009846	6.6125	4.23793
chr10	63009331	63009846	4.04077	4.23793
chr10	63010040	63010310	4.04077	8.23105
chr10	63243126	63243664	5.8176	12.4245
chr10	63276646	63277156	3.94516	5.77333
chr10	63281331	63281674	4.51167	7.28017
chr10	66852593	66852908	6.31193	6.76938
chr10	66863593	66863778	3.91012	4.53189
chr10	66932271	66932586	4.23439	6.66095
chr10	67025283	67025995	6.62356	6.90696
chr10	67549044	67550095	4.27921	8.95732
chr10	67570845	67571222	4.5094	4.98836
chr10	68193048	68193821	3.78867	4.9123
chr10	68248873	68249068	3.77139	5.24019
chr10	74943111	74944265	3.502	5.81573
chr10	74943111	74944265	5.15319	5.81573
chr10	74975808	74976220	5.41401	7.27805
chr10	74977921	74978685	5.65694	4.35106
chr10	74977921	74978685	4.27921	4.35106
chr10	74981409	74981636	4.68502	5.35887
chr10	74983210	74983726	7.13989	6.52324
chr10	74983210	74983726	4.13362	6.52324
chr10	74986745	74987798	6.38832	7.67441
chr10	74988016	74989275	6.01254	10.7442
chr10	74994354	74994878	5.26097	3.8871
chr10	75056033	75056578	5.40935	7.00014
chr10	75088751	75089043	3.18617	3.28549
chr10	75104951	75105134	6.01014	6.13952
chr10	75125314	75126638	5.26097	7.00014
chr10	75125314	75126638	4.84893	7.00014
chr10	75125314	75126638	6.38832	7.00014
chr10	75137528	75137774	6.38832	8.04807
chr10	75145645	75146137	6.73462	5.01899
chr10	75146383	75146916	5.63676	7.26269
chr10	75147055	75147209	5.63676	3.8372
chr10	75212098	75212854	3.93442	9.49156
chr10	75265069	75265409	4.94496	4.90733
chr10	75282978	75283580	6.06935	7.11503
chr10	75288695	75289172	4.0921	4.78899
chr10	75298627	75299904	6.90338	7.81502
chr10	75300040	75302065	5.12872	10.1821
chr10	75302208	75305662	5.33469	10.5122
chr10	75302208	75305662	6.01136	10.5122
chr10	75302208	75305662	4.84893	10.5122
chr10	75312814	75313127	4.50796	5.75354
chr10	75313316	75313474	4.5094	5.7558
chr10	75316332	75317628	6.01254	9.21538
chr10	75317862	75318563	3.96685	7.66626
chr10	75327028	75327298	4.04077	3.17222
chr10	75484763	75485083	6.13059	5.158
chr10	75491657	75491825	4.91802	6.02544
chr10	75504496	75504785	4.89918	5.59422
chr10	75515684	75517215	5.11323	8.38341
chr10	75550950	75551700	4.88519	6.52324
chr10	75550950	75551700	5.26097	6.52324
chr10	75565098	75565398	6.38832	4.38072
chr10	75566160	75566532	3.78867	7.21666
chr10	75589438	75589952	4.88519	7.67441
chr10	75589438	75589952	5.63676	7.67441
chr10	75590646	75591454	7.09547	7.19569
chr10	76031976	76032204	4.88519	7.3012
chr10	76257771	76258166	6.38832	6.90696
chr10	76528760	76529487	4.44365	4.24244
chr10	76540856	76541320	5.15279	7.19283
chr10	76541650	76542740	5.92214	5.68435
chr10	76543311	76543814	5.54929	6.64423
chr10	77210968	77211592	5.63676	6.90696
chr10	77220667	77221308	4.94496	8.90928
chr10	77221468	77221691	6.46524	3.96527
chr10	77224952	77225888	3.77139	4.35106
chr10	77515935	77516433	5.19619	8.15141
chr10	77581196	77581528	5.37836	6.04559
chr10	78184478	78185001	4.88519	8.05813
chr10	78298410	78298570	4.01153	5.08389
chr10	78367594	78367800	3.77139	4.78957
chr10	78465153	78466753	4.16197	13.2503
chr10	78465153	78466753	5.24589	13.2503
chr10	78468167	78468335	6.38832	6.13952
chr10	78474334	78474603	5.29398	3.20234
chr10	78474792	78475102	5.29398	4.22962
chr10	78475609	78476959	7.9824	14.0003
chr10	78477128	78477953	3.69267	9.03959
chr10	78480211	78482724	4.17954	5.79792
chr10	78480211	78482724	4.02958	5.79792
chr10	78575096	78575529	4.84893	5.77333
chr10	79681158	79681933	4.13362	4.68901
chr10	79852459	79854282	5.1068	14.6024
chr10	79881375	79881757	4.76635	3.20234
chr10	79881928	79882152	4.13362	8.44185
chr10	79896519	79896850	4.21089	4.21103
chr10	79897201	79897447	4.31016	5.1828
chr10	79914589	79914750	4.88519	5.7558
chr10	79985074	79987010	4.70504	10.3221
chr10	79985074	79987010	5.51116	10.3221
chr10	79987283	79989057	5.63594	7.56328
chr10	79994183	79994486	4.21089	4.69471
chr10	79994637	79995396	4.57954	6.05225
chr10	79994637	79995396	4.94496	6.05225
chr10	80015853	80018846	6.25558	9.60131
chr10	80030399	80033202	5.41401	10.5324
chr10	80030399	80033202	3.90281	10.5324
chr10	80033356	80034301	6.55833	8.98795
chr10	80034491	80034955	6.55833	5.28703
chr10	80047654	80048086	5.92214	6.90696
chr10	80048447	80048881	5.92214	8.15141
chr10	80049108	80049291	2.83215	3.98398
chr10	80051353	80053406	6.73462	13.9739
chr10	80053661	80055105	6.01254	7.42468
chr10	80070596	80071137	5.80751	8.63849
chr10	80071414	80072205	4.04077	11.342
chr10	80074280	80075376	6.01254	7.66615
chr10	80075552	80076345	3.30856	5.84628
chr10	80086220	80087383	4.57954	9.59301
chr10	80086220	80087383	5.26097	9.59301
chr10	80142404	80143087	4.88519	9.21538
chr10	80158060	80159818	5.10966	12.0003
chr10	80165683	80165910	4.02958	5.15032
chr10	80167077	80167517	3.9909	9.15474
chr10	80168657	80169044	4.38734	4.42801
chr10	80173872	80174026	4.89553	3.43657
chr10	80227091	80227531	6.80907	5.24019
chr10	80249536	80250152	3.90281	5.25161
chr10	80261863	80262182	3.48753	7.19283
chr10	80269573	80269959	6.01014	5.05817
chr10	80320662	80320821	3.89782	4.43912
chr10	80399853	80400808	3.75784	6.81755
chr10	80406616	80407681	5.78771	10.4945
chr10	80432319	80433990	5.26097	13.3352
chr10	80434272	80434531	4.5762	5.25012
chr10	80578082	80578523	5.11323	9.56118
chr10	80590601	80590964	4.11286	4.94128
chr10	80603303	80603860	3.502	9.85662
chr10	80674732	80674968	4.66645	5.7944
chr10	80676811	80679310	4.01153	17.7584
chr10	80691496	80695237	4.51167	9.66321
chr10	80691496	80695237	3.9909	9.66321
chr10	80691496	80695237	9.01728	9.66321
chr10	80691496	80695237	5.41401	9.66321
chr10	80691496	80695237	5.3216	9.66321
chr10	80695579	80697537	4.63787	12.5818
chr10	80695579	80697537	4.14673	12.5818
chr10	80695579	80697537	5.36231	12.5818
chr10	80751532	80752010	4.51167	5.09102
chr10	80761455	80761687	4.88519	4.22092
chr10	80761872	80762143	5.63676	5.11084
chr10	80763422	80763916	5.1068	5.84096
chr10	80774498	80774659	6.01254	4.21103
chr10	80797033	80797330	4.13362	4.07571
chr10	80918375	80918567	6.38832	4.98836
chr10	80933386	80933792	5.1068	4.36683
chr10	80942922	80943083	4.76635	7.29069
chr10	81105168	81106239	4.79055	5.99119
chr10	81129193	81130008	5.47431	8.74598
chr10	81169645	81169996	3.90281	3.57258
chr10	81175207	81175605	4.01153	5.35887
chr10	81175747	81176476	3.80086	9.99282
chr10	81191924	81193176	3.502	8.348
chr10	81258098	81258462	5.1068	4.01566
chr10	81265951	81266529	5.38376	8.15141
chr10	81290780	81291660	3.56581	4.07571
chr10	81295191	81295460	4.21089	3.50008
chr10	81296667	81299662	5.63451	11.6534
chr10	81296667	81299662	5.65708	11.6534
chr10	81296667	81299662	7.51567	11.6534
chr10	81296667	81299662	5.26097	11.6534
chr10	81303454	81304338	6.76411	3.78458
chr10	81376727	81376896	5.1068	4.98836
chr10	81378948	81379335	3.90281	5.98072
chr10	81381488	81382104	4.23439	6.2158
chr10	81382393	81383342	6.34206	5.81573
chr10	81393537	81394328	5.63676	8.82557
chr10	81409050	81409361	6.01254	4.22092
chr10	81431343	81431632	5.63451	6.01354
chr10	81432440	81432661	4.50761	5.75354
chr10	81433192	81433999	3.77139	7.86029
chr10	81434253	81434976	5.69473	7.50532
chr10	81510574	81510898	4.21089	6.01354
chr10	81518758	81519369	4.81245	5.11084
chr10	81523569	81525265	4.83295	10.5663
chr10	81523569	81525265	4.04077	10.5663
chr10	81538476	81539138	4.88519	6.52324
chr10	81551191	81551570	4.31016	4.22962
chr10	81563193	81563421	4.4259	6.20602
chr10	81604761	81605184	3.23262	6.97637
chr10	81643880	81644347	6.76411	6.11356
chr10	82662419	82662960	5.23707	5.34799
chr10	82695077	82695371	3.56581	4.21062
chr10	82695556	82695956	3.56581	4.59971
chr10	82696160	82697376	4.56648	11.0725
chr10	82697679	82698177	3.64427	8.14904
chr10	82698416	82698978	3.64427	8.4029
chr10	82742897	82743237	4.43467	4.43912
chr10	82813680	82814115	4.32888	3.52229
chr10	82860142	82861242	5.70857	11.4785
chr10	82861712	82861950	3.91012	4.02404
chr10	82958221	82958747	5.63676	4.85888
chr10	82990389	82990750	6.58855	4.174
chr10	82991953	82992493	5.89963	7.11244
chr10	82992984	82993138	7.13989	3.8372
chr10	83003261	83005146	4.63787	7.7028
chr10	83005324	83006896	4.01153	8.47314
chr10	83005324	83006896	6.5294	8.47314
chr10	83013804	83014022	6.23018	5.4759
chr10	83019930	83020175	8.63958	5.37208
chr10	83020347	83020509	4.51167	3.49346
chr10	83095104	83095285	4.4259	4.60464
chr10	83095474	83095754	4.4259	6.13952
chr10	83101551	83101883	4.51167	4.53495
chr10	83104092	83104393	5.90163	5.31656
chr10	83118739	83118994	4.13362	6.13952
chr10	83119443	83119733	5.44726	4.74578
chr10	83119972	83120858	6.88523	7.57663
chr10	83121105	83121930	3.502	6.92799
chr10	83168231	83168570	3.502	4.85888
chr10	83168231	83168570	5.41401	4.85888
chr10	83183802	83183974	5.41401	5.53132
chr10	83184138	83184572	5.41401	8.44185
chr10	83184760	83184974	5.41401	5.7558
chr10	83313285	83313616	4.84893	6.73431
chr10	83337684	83338175	5.1068	5.84096
chr10	83637553	83637713	4.39066	4.54833
chr10	83945928	83946615	4.93905	5.45147
chr10	83999171	83999335	6.01254	4.60464
chr10	84542374	84542872	5.10966	8.56489
chr10	84543014	84543199	6.36406	6.4785
chr10	84543460	84543659	6.36406	5.50673
chr10	84549228	84549578	7.28208	6.5073
chr10	84550492	84550646	4.51167	4.46521
chr10	84621920	84622900	4.99436	10.0802
chr10	85502604	85503070	4.5094	4.60464
chr10	85511984	85512193	7.13989	5.83065
chr10	85968390	85968622	5.63676	4.60464
chr10	85986796	85987000	4.74561	6.261
chr10	85995975	85996169	4.01153	4.69284
chr10	86705799	86707304	3.78867	9.41667
chr10	86712478	86712744	5.1068	5.1828
chr10	86726813	86728227	3.74499	10.3564
chr10	86777935	86778482	4.45726	6.89671
chr10	86779929	86780175	4.42923	4.13645
chr10	86972317	86972987	4.14673	5.02268
chr10	86973191	86973408	4.78368	4.60769
chr10	86973640	86974058	4.78368	3.6506
chr10	86986766	86986962	4.41376	6.04559
chr10	86991157	86991694	6.10422	4.49397
chr10	87003699	87003935	4.34919	4.92318
chr10	88146525	88146699	3.97356	5.63141
chr10	88201159	88201844	3.12008	6.00861
chr10	88382423	88384139	5.4477	7.62321
chr10	88386996	88387550	5.02596	6.34443
chr10	88388538	88390976	5.12244	9.51478
chr10	89682244	89682596	5.41022	6.25712
chr10	89740785	89741181	4.3047	6.53713
chr10	89741483	89741925	4.27196	5.15494
chr10	89742485	89743074	4.6719	5.96425
chr10	89743244	89743403	4.6719	4.14352
chr10	89743604	89744882	3.97356	10.6519
chr10	89746957	89747379	6.11835	6.91779
chr10	89764438	89766278	4.07122	6.70033
chr10	89766548	89766996	5.11831	3.96527
chr10	89791531	89791898	3.74315	6.69529
chr10	89793077	89793462	6.53358	5.01505
chr10	91171809	91172727	3.86489	8.13426
chr10	93070126	93070405	3.78867	4.01915
chr10	93122983	93124385	5.71479	7.36845
chr10	93124562	93125102	4.30812	6.63019
chr10	93163443	93164122	4.18226	5.25012
chr10	93261573	93262001	5.24589	4.69471
chr10	93375515	93375959	4.4259	5.11084
chr10	93448042	93449021	4.63458	5.01899
chr10	93448042	93449021	5.51116	5.01899
chr10	93452099	93452473	4.01153	4.97264
chr10	93541278	93541500	4.76635	3.8372
chr10	94408946	94409241	5.30338	4.42114
chr10	94565201	94565701	6.73462	5.88013
chr10	94800467	94801043	3.89782	5.08389
chr10	94801294	94801788	5.24589	4.24244
chr10	94919780	94919934	5.1068	4.74578
chr10	94923535	94923811	5.11323	4.94907
chr10	95180441	95180742	5.63676	4.01566
chr10	95188013	95188217	6.61397	7.10224
chr10	95188369	95188662	6.61397	6.07155
[truncated: 17,859 more rows]

## Sheet: Potential enhancers_rep 2
Supplementary Data 1. Potential Enhancers Identified by H3K4me1 and H3K27ac ChIP-seq in Resting Mast Cells, Related to Fig. 1.
List of potential enhancers_rep 2
chr	start	end	H3K4me1_value	H3K27ac_value
chr1	7398271	7398686	5.25179	4.34115
chr1	9235707	9236051	9.59937	6.77448
chr1	9236257	9237944	14.2505	3.86534
chr1	9239363	9239605	4.3877	6.36558
chr1	10039430	10039599	5.31933	4.04077
chr1	10325920	10326075	4.43162	5.36636
chr1	13154672	13155637	8.3093	6.10422
chr1	13162075	13162487	8.4522	4.04201
chr1	16103352	16103554	3.83096	4.21089
chr1	21933740	21934155	3.81028	5.38376
chr1	21936263	21936418	4.98558	4.79055
chr1	24688372	24688721	3.87767	6.6914
chr1	25015344	25015880	8.60126	4.04773
chr1	25018559	25018891	4.94658	2.75068
chr1	34472427	34472626	5.32014	6.12816
chr1	34480275	34481254	6.70554	4.10566
chr1	35843272	35843503	6.08126	4.02958
chr1	35844845	35846307	7.63136	4.50913
chr1	35846529	35847115	12.9008	5.49392
chr1	35847496	35847714	3.32372	5.49392
chr1	35848794	35850486	9.58275	6.19133
chr1	35848794	35850486	9.58275	4.66386
chr1	35861244	35862455	7.00621	4.62499
chr1	35869647	35870263	6.11134	3.29525
chr1	35870429	35871421	7.93895	3.77005
chr1	35871987	35872199	4.96184	5.26755
chr1	35935441	35935905	6.67694	4.56103
chr1	35936147	35936336	4.70926	5.29086
chr1	35976532	35977248	6.35047	4.43467
chr1	35987608	35988081	11.123	7.13704
chr1	36067416	36068186	7.15326	4.81245
chr1	36126980	36127135	5.40941	5.71479
chr1	36127414	36130400	13.4266	5.71479
chr1	36127414	36130400	13.4266	5.52359
chr1	36127414	36130400	13.4266	6.0118
chr1	36127414	36130400	13.4266	3.18617
chr1	36130632	36133593	15.5107	5.22128
chr1	36130632	36133593	15.5107	6.0118
chr1	36179899	36180102	4.2997	5.71937
chr1	36261621	36262521	8.16878	4.08839
chr1	36264410	36266225	7.03727	4.56387
chr1	36264410	36266225	7.03727	5.69473
chr1	36297137	36297426	5.07132	5.02596
chr1	36307331	36307557	6.29961	3.502
chr1	36307866	36308683	7.77602	4.43467
chr1	36546276	36547161	8.16878	5.51963
chr1	36569534	36570025	4.82636	5.26097
chr1	36591552	36592501	6.35846	5.7839
chr1	36603800	36604198	7.27184	5.3216
chr1	36604513	36605778	7.81595	6.72448
chr1	36604513	36605778	7.81595	4.4259
chr1	36690950	36691354	11.3393	5.61725
chr1	36691583	36692340	8.21378	4.13362
chr1	36920752	36921031	5.18933	5.36636
chr1	37001732	37002155	4.88019	6.24179
chr1	37474448	37474656	4.9	4.23439
chr1	37479359	37479516	5.71165	5.44726
chr1	37479649	37480019	7.40119	5.44726
chr1	37480151	37480331	5.95876	5.44726
chr1	38010348	38010724	3.91369	4.67508
chr1	39367167	39367614	4.69282	5.7839
chr1	39393288	39396409	8.89066	6.19585
chr1	39393288	39396409	8.89066	4.45726
chr1	39400429	39400732	6.76176	3.91012
chr1	39408955	39409302	7.9417	4.74561
chr1	39418080	39418491	5.66533	4.4538
chr1	39418621	39419108	10.0734	4.4538
chr1	39418621	39419108	10.0734	4.58026
chr1	39426792	39427446	7.24925	4.69145
chr1	39427784	39428306	13.3534	4.69145
chr1	39428538	39429630	7.9735	3.64427
chr1	39429981	39432366	14.4028	5.12244
chr1	39429981	39432366	14.4028	5.03942
chr1	39429981	39432366	14.4028	4.47252
chr1	39433973	39435023	5.89078	4.16197
chr1	39436741	39436972	4.58503	5.24056
chr1	39437647	39438529	6.64744	5.3877
chr1	39437647	39438529	6.64744	3.54019
chr1	39438862	39440570	6.97271	5.61029
chr1	39438862	39440570	6.97271	5.71479
chr1	39445831	39446261	8.16188	5.09967
chr1	39445831	39446261	8.16188	4.76635
chr1	39452186	39452351	4.73323	3.90281
chr1	39479592	39480857	8.00199	4.31016
chr1	39481006	39483167	6.91552	5.1523
chr1	39481006	39483167	6.91552	5.36636
chr1	39487045	39488189	8.38262	4.51167
chr1	39488385	39488639	5.77578	4.04077
chr1	39579361	39579612	3.92215	4.84893
chr1	39735805	39736469	7.21973	3.86422
chr1	39762353	39762608	5.26255	3.17103
chr1	39866507	39866726	5.34666	4.13362
chr1	39894878	39895638	9.01394	7.4553
chr1	39895832	39897442	7.36655	6.49332
chr1	39895832	39897442	7.36655	4.43467
chr1	39897648	39898028	5.33728	4.69622
chr1	39898656	39898904	3.55626	4.79055
chr1	39923387	39923710	5.07132	4.39066
chr1	40360674	40360861	4.26295	5.92647
chr1	40379053	40379368	3.26303	4.4538
chr1	40380359	40382023	12.4282	2.95751
chr1	40391399	40392639	7.27184	4.29482
chr1	40392789	40393288	7.81595	5.15279
chr1	40395491	40395705	4.46844	3.65195
chr1	40395851	40396011	4.76633	3.65195
chr1	40398387	40399685	9.42995	5.50896
chr1	40399914	40400609	8.89804	3.98226
chr1	40413551	40415086	6.48073	4.11581
chr1	40413551	40415086	6.48073	5.24889
chr1	40415265	40415904	8.96777	6.94638
chr1	40416873	40418118	9.79377	5.05944
chr1	40416873	40418118	9.79377	3.9909
chr1	40419136	40421024	11.5259	2.98168
chr1	40424673	40425345	11.5393	4.92357
chr1	40425548	40427344	7.5428	4.10297
chr1	40441322	40441689	7.50642	3.56581
chr1	40444454	40445078	5.60025	5.55711
chr1	40466109	40466361	3.55626	5.5966
chr1	40474064	40474308	4.06767	6.25283
chr1	40476389	40476592	3.28406	5.30499
chr1	40500246	40501063	8.44472	4.20032
chr1	40500246	40501063	8.44472	3.78573
chr1	40501780	40502992	14.7494	5.77184
chr1	40501780	40502992	14.7494	5.66851
chr1	40503188	40503517	4.95179	5.66851
chr1	40504044	40504203	5.2188	4.79481
chr1	40529065	40529375	7.44099	5.72533
chr1	40529612	40529794	4.07546	3.8105
chr1	43093179	43093342	4.34058	5.11831
chr1	43098026	43099408	8.49799	6.31634
chr1	43445054	43445209	5.17644	4.84893
chr1	43447218	43447702	4.69151	3.28238
chr1	43447831	43448110	5.86688	5.54929
chr1	43456291	43456502	5.24602	6.09814
chr1	43456663	43457096	5.34155	6.09814
chr1	43457360	43457721	6.80269	4.68012
chr1	43458801	43459223	4.47553	4.3047
chr1	43463971	43464861	7.00341	5.22782
chr1	43465106	43465384	5.33	4.39066
chr1	43465797	43465997	4.82636	4.39066
chr1	43467633	43468253	6.16433	5.06444
chr1	43470112	43470342	5.53733	6.28507
chr1	43470515	43470889	9.51947	6.28507
chr1	43471220	43471404	6.35574	4.05849
chr1	43471577	43471804	4.7086	3.78867
chr1	43474064	43475498	7.24455	3.78867
chr1	43486506	43486770	6.05552	5.06198
chr1	43487936	43488093	5.29263	7.39323
chr1	43489368	43489673	5.57677	4.22695
chr1	43489857	43490491	6.92441	4.57954
chr1	43489857	43490491	6.92441	5.64499
chr1	43491536	43491795	5.95616	4.76151
chr1	43491982	43492794	6.31288	4.76151
chr1	43499286	43499517	3.30224	4.63458
chr1	43499643	43500892	7.82251	4.63458
chr1	43502416	43503114	5.18933	6.91426
chr1	43503700	43503952	4.19583	5.08027
chr1	43506261	43506773	6.09348	5.12244
chr1	43519304	43520570	8.44472	4.45726
chr1	43522336	43522934	8.94774	6.89012
chr1	43533713	43533876	4.54374	4.82065
chr1	43534718	43535308	4.23182	4.45077
chr1	43534718	43535308	4.23182	3.9909
chr1	43535778	43536284	10.6209	5.12187
chr1	43536619	43537024	3.62462	2.93609
chr1	43537208	43538128	5.66533	6.19133
chr1	43537208	43538128	5.66533	4.30812
chr1	43538955	43539138	4.15465	4.14673
chr1	43542562	43543533	5.39524	5.54929
chr1	43547566	43547948	5.71165	6.01136
chr1	43548275	43548682	4.5275	6.01136
chr1	43560859	43561039	6.53652	7.45966
chr1	43561325	43561775	5.53089	7.45966
chr1	43561966	43562284	4.45454	7.45966
chr1	43821299	43821506	5.13362	4.74561
chr1	43823197	43823361	4.49601	4.08544
chr1	51480172	51480534	4.26295	6.5294
chr1	51529642	51529839	6.09348	3.91012
chr1	51529964	51530153	5.32014	3.91012
chr1	51566059	51566372	5.31771	5.06198
chr1	51573555	51573758	5.2707	6.91306
chr1	51594275	51594676	5.09227	3.56581
chr1	51930890	51931045	4.15465	5.24589
chr1	52010953	52012073	6.56812	4.01153
chr1	52010953	52012073	6.56812	3.54019
chr1	52077584	52077963	6.23435	5.3877
chr1	52113121	52113706	7.33582	4.96643
chr1	52500664	52501205	12.7069	4.68012
chr1	52550700	52550928	6.61459	7.39112
chr1	52562682	52562869	4.67896	3.69267
chr1	52566462	52566975	7.46869	5.05036
chr1	52566462	52566975	7.46869	4.16249
chr1	52577925	52578156	5.41104	4.04077
chr1	52578368	52578645	4.33184	4.04077
chr1	52578368	52578645	4.33184	3.91012
chr1	52728965	52729149	4.14005	3.34294
chr1	52730859	52731036	6.27505	4.96038
chr1	53775134	53775361	3.30429	5.53461
chr1	53857170	53857721	4.06866	3.54019
chr1	53870789	53871150	6.35047	5.15352
chr1	53871319	53872256	6.09897	4.51327
chr1	53876136	53876398	4.55272	4.70333
chr1	53881554	53882341	13.3079	6.33727
chr1	53882893	53883405	5.94514	3.54019
chr1	53889545	53889963	4.89574	3.98226
chr1	53908053	53908242	6.92957	3.97849
chr1	53945518	53945748	3.32372	3.34294
chr1	54910056	54910305	5.78543	5.12244
chr1	54912831	54913236	4.31832	5.25567
chr1	54913411	54914029	8.218	4.11766
chr1	54922584	54923183	5.01215	5.67484
chr1	54923435	54923761	4.25069	4.94496
chr1	54923914	54924094	5.03969	4.94496
chr1	54924221	54924685	4.26295	3.82569
chr1	55028543	55028927	6.28567	4.03211
chr1	55825995	55826157	4.63659	4.37999
chr1	55826864	55827087	3.91741	4.81312
chr1	57378056	57378285	5.96105	4.88519
chr1	58311350	58311599	4.20095	6.38832
chr1	58373482	58374277	9.30191	3.7973
chr1	58374568	58375652	7.47837	4.43467
chr1	58375861	58376304	5.38421	4.39066
chr1	58422789	58424721	16.3875	5.11831
chr1	58651938	58652265	6.92957	4.94496
chr1	58721475	58721736	3.25346	5.91289
chr1	58727317	58727540	4.56744	5.27464
chr1	58742552	58744166	14.95	5.34871
chr1	58742552	58744166	14.95	4.39066
chr1	58796942	58798269	4.35794	4.66876
chr1	58967363	58967668	6.09645	3.65888
chr1	59161043	59164429	8.44472	5.71079
chr1	59161043	59164429	8.44472	4.18095
chr1	59161043	59164429	8.44472	5.41401
chr1	59171087	59172992	10.2412	4.94119
chr1	59171087	59172992	10.2412	5.86783
chr1	59174159	59174410	12.5592	4.71487
chr1	59178624	59183099	11.2099	4.08008
chr1	59178624	59183099	11.2099	3.90391
chr1	59178624	59183099	11.2099	5.22128
chr1	59183525	59184720	12.0634	4.32198
chr1	59183525	59184720	12.0634	3.23073
chr1	59185004	59188110	10.0259	4.71842
chr1	59363624	59363790	4.15465	4.09896
chr1	59366616	59366887	6.37046	4.68012
chr1	59367075	59368527	13.4007	5.38376
chr1	59367075	59368527	13.4007	4.70504
chr1	59368692	59369739	5.78543	4.70504
chr1	59368692	59369739	5.78543	4.21089
chr1	59376609	59377429	6.69892	7.21868
chr1	59376609	59377429	6.69892	5.12244
chr1	59392413	59392639	5.29552	5.44726
chr1	59393249	59394208	10.4376	5.43571
chr1	59394380	59395017	5.78701	5.65295
chr1	59395229	59395425	6.97768	5.65295
chr1	59480866	59481968	9.17945	3.56581
chr1	59550760	59550943	6.13677	5.44367
chr1	59551077	59551293	4.73323	5.44367
chr1	59738310	59738895	8.63664	5.41022
chr1	59739170	59739441	5.3344	3.98226
chr1	59748771	59749120	7.63136	6.10848
chr1	59749323	59750245	9.49876	7.42651
chr1	60015865	60017188	7.20139	4.16197
chr1	60015865	60017188	7.20139	4.45726
chr1	60017357	60017738	7.5293	4.66386
chr1	60342858	60343171	4.45694	4.43467
chr1	60626692	60628956	8.2214	5.44726
chr1	60626692	60628956	8.2214	5.15166
chr1	63118013	63119712	4.16682	4.25623
chr1	63126338	63126663	4.83587	3.6506
chr1	64085309	64085649	7.36183	4.51167
chr1	64118629	64119158	6.60548	5.37836
chr1	64602922	64603478	5.85623	5.80751
chr1	64616587	64617877	11.0791	4.76635
chr1	66814746	66814952	4.43162	5.65295
chr1	66846055	66846440	5.4148	5.41401
chr1	66987828	66988331	6.39194	5.10344
chr1	69330755	69331095	4.22045	4.23128
chr1	69344709	69345318	8.0622	3.90281
chr1	69460911	69461284	5.66533	3.7973
chr1	69508180	69508374	7.11253	4.18226
chr1	69508519	69508888	5.08459	4.06453
chr1	69512575	69513612	11.7189	4.68805
chr1	69513901	69515484	10.8343	4.50957
chr1	69515934	69517334	8.04439	3.05588
chr1	69515934	69517334	8.04439	3.7172
chr1	69566658	69567337	7.27737	5.93397
chr1	69584441	69584664	5.75541	4.52997
chr1	69585814	69586041	5.82682	5.17743
chr1	69588350	69588545	4.26295	4.31016
chr1	69606571	69606734	4.70257	4.4123
chr1	69613591	69614222	5.29263	4.13902
chr1	69638227	69638446	4.34058	3.7172
chr1	69653348	69654772	5.69613	3.58014
chr1	69655180	69656596	9.36338	4.92621
chr1	69658534	69658939	3.70425	4.63458
chr1	69660356	69660711	2.84806	4.14673
chr1	69667070	69667241	4.89055	4.06453
chr1	69678350	69678635	4.14005	5.35978
chr1	69689338	69690006	4.85718	4.78621
chr1	69691043	69691198	4.60408	4.78606
chr1	69691867	69692588	5.69652	3.7172
chr1	69691867	69692588	5.69652	4.37099
chr1	69753017	69753303	3.6007	3.17103
chr1	72706940	72707531	4.69151	3.90281
chr1	72706940	72707531	4.69151	3.83302
chr1	72707853	72708416	5.08583	5.41085
chr1	73026862	73027983	7.22019	5.62281
chr1	73037433	73040258	11.5709	5.06198
chr1	73037433	73040258	11.5709	5.11323
chr1	73041158	73041481	4.87194	4.48212
chr1	73070070	73070795	5.08038	3.41496
chr1	73071620	73071889	5.74749	4.81245
chr1	74135684	74135839	4.7801	8.62032
chr1	74227469	74227624	3.97404	5.63676
chr1	74238443	74239250	7.989	4.14673
chr1	74238443	74239250	7.989	3.78867
chr1	74246944	74247193	3.51863	3.65888
chr1	74247741	74248592	5.97181	3.54019
chr1	74248797	74250327	9.40835	3.42486
chr1	74261746	74263731	7.741	6.19133
chr1	74261746	74263731	7.741	4.63458
chr1	74283946	74284134	3.97404	6.01254
chr1	74285104	74285452	6.84018	4.13362
chr1	74300285	74300440	4.37144	4.5094
chr1	74308415	74308695	5.07132	4.81245
chr1	74330943	74331151	9.2621	5.79633
chr1	74332008	74332370	5.03969	5.3216
chr1	74381185	74381757	4.22236	4.45726
chr1	74390683	74390865	4.49601	5.11323
chr1	74396364	74397294	11.2596	6.10848
chr1	74397559	74398312	13.3318	3.56581
chr1	74434430	74434655	5.58214	4.81245
chr1	74434862	74435439	4.55624	6.0118
chr1	74437399	74438063	7.41035	4.52892
chr1	74438240	74438727	5.08583	4.56938
chr1	74439780	74440082	4.41087	3.80992
chr1	74448458	74449283	7.46869	3.0829
chr1	74448458	74449283	7.46869	3.60779
chr1	74816623	74817476	8.86325	5.1068
chr1	75179457	75179933	4.4124	4.18624
chr1	75188223	75188457	7.94807	6.01254
chr1	75208633	75209806	8.58723	3.82569
chr1	75210043	75211413	11.9019	5.07234
chr1	75212238	75213217	6.91411	6.05355
chr1	75212238	75213217	6.91411	3.90281
chr1	75213457	75215117	6.64744	8.15425
chr1	75337103	75337312	3.97404	4.4259
chr1	75435873	75436372	9.76814	5.61029
chr1	76374303	76374654	5.32014	4.13362
chr1	76375312	76375523	3.42009	4.5094
chr1	79581629	79581871	5.56151	4.78368
chr1	79640692	79641061	5.78543	5.49132
chr1	79643341	79644891	13.2876	5.07234
chr1	79668711	79669413	8.34548	5.67688
chr1	79669777	79669966	6.09348	4.25862
chr1	79670094	79672536	10.0925	6.31193
chr1	79684381	79684889	4.43162	4.07713
chr1	79698692	79698990	4.05705	4.50796
chr1	79711044	79711249	6.3361	2.85064
chr1	79712853	79713474	5.78543	4.84893
chr1	79735668	79735996	4.37144	4.43467
chr1	79762357	79762582	6.51086	5.52672
chr1	80214413	80214585	5.8832	6.25558
chr1	80606274	80606455	5.2707	4.94496
chr1	80607803	80608026	3.95845	4.39066
chr1	80609431	80609586	4.26295	5.21064
chr1	80613068	80613572	5.62981	3.78867
chr1	80613761	80614236	7.93462	4.70504
chr1	80633284	80633648	5.84728	3.61082
chr1	80635945	80636617	5.14401	4.01153
chr1	80635945	80636617	5.14401	3.4726
chr1	80637298	80638812	8.39387	4.56103
chr1	80637298	80638812	8.39387	3.76266
chr1	80641599	80642088	4.25085	3.93628
chr1	80642310	80644451	8.52496	3.27977
chr1	80642310	80644451	8.52496	4.01153
chr1	80644576	80644753	5.86439	4.01153
chr1	80645471	80645948	8.24131	3.32264
chr1	80646129	80646731	7.93389	4.56938
chr1	80646892	80647424	7.71601	4.42523
chr1	80663254	80663414	4.57584	2.85064
chr1	80666020	80666407	5.28591	4.40952
chr1	80666554	80666714	4.2721	4.40952
chr1	80730624	80730854	4.82636	4.30701
chr1	80746839	80746998	3.25493	4.37099
chr1	80759317	80759848	7.20139	3.8105
chr1	80765449	80765924	4.12896	3.86534
chr1	84823859	84824027	5.50965	3.65888
chr1	85703870	85704154	5.39524	5.92647
chr1	85735314	85735771	7.47837	3.97777
chr1	85750473	85752588	7.52702	5.12244
chr1	85750473	85752588	7.52702	6.01159
chr1	85750473	85752588	7.52702	4.42298
chr1	85768504	85770249	7.72623	4.28647
chr1	85768504	85770249	7.72623	3.26883
chr1	85838588	85838913	3.70425	2.83215
chr1	85840245	85840539	5.66063	5.60806
chr1	85844970	85845354	5.86889	5.84851
chr1	85853640	85854446	7.18706	7.08441
chr1	85874698	85875579	4.57584	4.01153
chr1	85887376	85887531	3.05056	4.71842
chr1	85890463	85890675	5.01164	3.48753
chr1	85890875	85891257	8.53407	4.73491
chr1	85891443	85892103	8.86299	4.94112
chr1	85892322	85892746	9.78656	5.32091
chr1	85892906	85893391	6.29374	5.57157
chr1	85893793	85894137	5.39464	5.33747
chr1	85896999	85901654	12.7888	6.17818
chr1	85896999	85901654	12.7888	4.37024
chr1	85896999	85901654	12.7888	5.58978
chr1	85896999	85901654	12.7888	6.01556
chr1	85896999	85901654	12.7888	4.18226
chr1	85902156	85903818	7.71352	3.7172
chr1	85902156	85903818	7.71352	5.1068
chr1	85908416	85908649	5.56365	4.88519
chr1	85910182	85910576	5.07132	4.4259
chr1	85910789	85911842	6.50258	4.74532
chr1	85916577	85919693	11.9313	5.48921
chr1	85916577	85919693	11.9313	4.63146
chr1	85916577	85919693	11.9313	6.82991
chr1	85919937	85922100	11.8105	4.57712
chr1	85919937	85922100	11.8105	4.97478
chr1	85932505	85932997	3.48636	3.41496
chr1	85933202	85934860	6.2954	4.96643
chr1	85935359	85936168	5.16066	3.7973
chr1	85953203	85953375	4.17923	3.93442
chr1	85956003	85957862	9.13489	4.39839
chr1	85958574	85961424	18.0368	5.73854
chr1	85961595	85962455	6.10112	5.61725
chr1	85962692	85963067	6.59427	4.81245
chr1	86064080	86064235	4.56744	3.60934
chr1	86207578	86207844	4.87194	5.63676
chr1	86214188	86215437	6.41833	4.80987
chr1	86215772	86215936	3.63188	5.65295
chr1	86227702	86228590	9.90673	3.8479
chr1	86228996	86230224	5.16066	5.11458
chr1	86234046	86234365	4.31832	3.6074
chr1	86263461	86263961	7.22019	4.88519
chr1	86359689	86360418	10.1426	4.19342
chr1	86399190	86399704	6.02674	4.91802
chr1	86399884	86400198	5.84243	3.90281
chr1	86400676	86401621	5.92058	5.71479
chr1	86414998	86415199	7.11868	6.0105
chr1	86436877	86437195	3.24308	3.88451
chr1	86437513	86438507	9.02188	4.02123
chr1	86472481	86472694	5.48093	4.57954
chr1	86487759	86488709	12.7861	5.14221
chr1	86491702	86492549	10.1933	6.97731
chr1	86504296	86505579	10.7438	4.38021
chr1	86524438	86525333	9.21938	5.79633
chr1	86529082	86529488	4.73323	4.21089
chr1	86586863	86587029	6.72167	3.502
chr1	87075399	87075720	5.84243	3.42077
chr1	87076092	87080522	15.2684	4.77925
chr1	87076092	87080522	15.2684	4.63912
chr1	87542036	87542267	5.74749	3.30856
chr1	87619546	87626477	15.3369	3.56304
chr1	87626695	87628639	9.90106	4.0333
chr1	87626695	87628639	9.90106	5.49939
chr1	87629359	87633249	9.3565	4.18975
chr1	87629359	87633249	9.3565	4.17954
chr1	87629359	87633249	9.3565	4.41389
chr1	87633591	87633986	5.08583	4.51327
chr1	87634264	87635130	5.99371	4.77172
chr1	87635533	87635688	4.14005	4.49746
chr1	87635822	87637561	10.857	4.49746
chr1	87635822	87637561	10.857	3.69456
chr1	87637698	87638040	5.74689	3.23073
chr1	87638468	87640548	11.0646	5.18585
chr1	87640680	87642248	13.0738	3.78867
chr1	87640680	87642248	13.0738	5.4535
chr1	87640680	87642248	13.0738	4.56617
chr1	87642559	87644827	10.5566	5.19024
chr1	87642559	87644827	10.5566	4.56387
chr1	87644980	87645844	12.8647	4.50929
chr1	87646089	87648663	11.633	8.89116
chr1	87646089	87648663	11.633	3.28238
chr1	87646089	87648663	11.633	6.58599
chr1	87648793	87651250	10.0678	4.80952
chr1	87648793	87651250	10.0678	3.18617
chr1	87648793	87651250	10.0678	4.52997
chr1	87651393	87651812	5.75	4.5762
chr1	87652196	87652622	3.70425	4.70504
chr1	87656204	87656502	5.21412	4.21089
chr1	87656643	87656802	4.63105	4.65584
chr1	87657677	87658817	9.87372	4.97478
chr1	87659026	87659316	7.04538	5.12244
chr1	87659665	87660224	4.57613	4.4474
chr1	87665429	87665921	4.80119	4.73031
chr1	87666120	87667030	9.97116	3.60934
chr1	87666120	87667030	9.97116	5.33473
chr1	87749298	87749794	6.69892	6.02139
chr1	87754601	87755092	4.18948	3.7172
chr1	87763486	87763867	4.57234	5.91289
chr1	87770774	87771407	4.7086	4.1436
chr1	87827769	87828395	7.24925	4.05849
chr1	87829823	87830247	6.30534	4.41571
chr1	87846888	87847393	6.38125	5.34295
chr1	87848672	87849564	9.1097	4.58026
chr1	87850016	87850381	5.13121	3.69456
chr1	87850879	87851385	10.7837	5.12244
chr1	87873262	87873537	5.07132	4.08544
chr1	87876942	87877120	6.16034	6.0966
chr1	87877639	87878093	6.12658	6.02166
chr1	87879594	87880431	6.43283	6.61712
chr1	87881495	87882522	7.93462	3.97849
chr1	87883038	87883364	5.16066	4.79055
chr1	87891169	87891458	3.30224	4.57954
chr1	87902059	87902354	6.08151	5.52672
chr1	87933894	87936587	9.14028	5.44726
chr1	87933894	87936587	9.14028	5.1068
chr1	87946496	87946796	6.6186	5.20149
chr1	87947479	87948791	9.92246	4.57954
chr1	87947479	87948791	9.92246	4.26229
chr1	87959641	87961655	13.4007	4.61752
chr1	87959641	87961655	13.4007	4.96643
chr1	87961876	87962065	5.09227	3.28238
chr1	88276864	88277907	5.73344	3.64398
chr1	88575779	88575934	4.54772	5.02863
chr1	88578821	88578990	4.4124	4.04077
chr1	88585548	88587424	12.0606	6.0111
chr1	88585548	88587424	12.0606	5.56988
chr1	88587625	88589750	9.53848	3.88931
chr1	88620801	88621275	4.61035	5.57376
chr1	88644353	88644537	5.32014	5.26097
chr1	90602684	90603321	10.6933	6.31634
chr1	90603510	90604096	6.69892	4.16119
chr1	90973508	90973666	5.07132	6.01082
chr1	90975299	90975541	5.26255	4.87851
chr1	91023725	91023931	4.57234	5.3877
chr1	91041857	91042012	4.28369	4.78368
chr1	91054566	91055426	7.91281	5.71079
chr1	91056350	91058677	8.44472	4.38021
chr1	91056350	91058677	8.44472	4.80909
chr1	91060013	91060465	6.41576	5.72989
chr1	91060013	91060465	6.41576	4.65785
chr1	91061686	91062745	7.00341	5.34295
chr1	91061686	91062745	7.00341	6.12413
chr1	91064562	91065254	7.35399	3.56581
chr1	91065413	91066225	6.285	3.56581
chr1	91066379	91066644	3.34946	3.30856
chr1	91180783	91181041	4.05705	6.99153
chr1	91181753	91182260	5.57231	3.81443
chr1	91186266	91188896	7.6342	4.98395
chr1	91216304	91217208	6.64744	6.01556
chr1	91216304	91217208	6.64744	4.84893
chr1	91217794	91218374	6.46017	3.41496
chr1	91231622	91232325	4.24192	6.46862
chr1	91234935	91235090	4.80119	4.50875
chr1	91251151	91251541	5.40941	4.6881
chr1	91298923	91299815	7.20139	3.77139
chr1	91397676	91398766	8.32207	4.26779
chr1	91398928	91399474	6.10463	3.00916
chr1	91448636	91448945	6.9	6.10422
chr1	91449135	91449915	4.35794	4.96643
chr1	91450825	91451282	5.76526	5.44367
chr1	91458551	91459239	7.15326	5.63676
chr1	91492428	91492583	4.76884	5.26097
chr1	91860087	91861693	9.91053	4.10297
chr1	91860087	91861693	9.91053	3.86534
chr1	91861879	91862436	14.5436	4.68012
chr1	91862567	91864159	6.80269	3.90281
chr1	91862567	91864159	6.80269	4.96898
chr1	91865358	91866479	8.47295	5.92647
chr1	91865358	91866479	8.47295	3.502
chr1	91867817	91867999	5.74749	5.76217
chr1	91870404	91870925	6.60631	3.60934
chr1	91873807	91875014	6.09645	4.50826
chr1	91873807	91875014	6.09645	3.65888
chr1	92658626	92659146	7.22019	4.5094
chr1	92659331	92659512	5.99468	4.5094
chr1	92906643	92906802	6.25546	4.80327
chr1	92933734	92934650	13.9072	3.41496
chr1	93444305	93444771	3.81028	4.57954
chr1	93623909	93624420	6.75586	5.26097
chr1	93623909	93624420	6.75586	3.60934
chr1	93624584	93625099	6.08993	6.76411
chr1	93625328	93625954	6.08558	4.51167
chr1	93625328	93625954	6.08558	4.11484
chr1	93653855	93654162	4.15465	5.11323
chr1	93654617	93654848	5.56365	3.75784
chr1	93801202	93801862	8.39616	5.67484
chr1	93802095	93802948	11.3923	3.12008
chr1	93803383	93803752	7.80831	3.94516
chr1	95744810	95745116	5.3019	5.57157
chr1	106162045	106162717	7.50642	4.37099
chr1	106231106	106231485	4.95644	4.00842
chr1	106549813	106550324	4.39605	4.09896
chr1	106553921	106554081	6.35846	5.26097
chr1	106579590	106579830	5.4382	4.57954
chr1	106580997	106581303	3.7006	3.65888
chr1	106598113	106599230	10.0868	3.80086
chr1	106599403	106599779	8.43405	4.50979
chr1	106600692	106601747	8.3375	3.71325
chr1	106606095	106607274	8.41718	3.89782
chr1	106607525	106607884	7.09985	4.51167
chr1	106611240	106612743	13.3188	3.68158
chr1	106613003	106614288	7.90198	5.41169
chr1	106615548	106615796	4.63369	3.76863
chr1	106621272	106622180	4.57847	3.9909
chr1	106621272	106622180	4.57847	4.18095
chr1	106626692	106626926	5.53242	3.36994
chr1	106628736	106630189	8.38262	4.23439
chr1	106628736	106630189	8.38262	3.42077
chr1	106636922	106637077	5.02297	3.98277
chr1	106642811	106643055	4.5275	3.60934
chr1	106653585	106653958	4.44167	4.58026
chr1	106659035	106659201	5.01164	4.50895
chr1	106666072	106666409	3.4483	3.53039
chr1	106684278	106684546	4.32394	5.57376
chr1	106687879	106688792	8.83039	4.33313
chr1	106687879	106688792	8.83039	5.91237
chr1	106708497	106708827	4.74938	4.14673
chr1	106709463	106709999	7.40278	5.20778
chr1	106757323	106757670	4.37343	4.42923
chr1	119526575	119526806	4.76884	7.89146
chr1	120112252	120112522	3.71897	4.42298
chr1	120231653	120232536	6.72836	4.84893
chr1	120258396	120258912	8.73951	5.71479
chr1	127082309	127082645	7.7194	6.5363
chr1	127083105	127084033	5.39524	4.45726
chr1	127085018	127085982	6.09897	4.58487
chr1	127085018	127085982	6.09897	3.89782
chr1	127207539	127207696	5.8181	5.34295
chr1	127230739	127231007	5.99468	6.13059
chr1	127239657	127239966	4.37144	4.5094
chr1	127240231	127241193	6.35846	4.50761
chr1	127240231	127241193	6.35846	7.12222
chr1	127241541	127241881	6.09348	4.23439
chr1	127242428	127243526	14.2792	4.14673
chr1	127243716	127244056	5.48093	5.65708
chr1	127321613	127322044	6.84018	4.83028
chr1	127322530	127322889	6.08558	4.90298
chr1	128704141	128705068	7.93289	5.3877
chr1	128741948	128742352	3.87767	5.78771
chr1	128744131	128745015	6.6125	4.5762
chr1	128745991	128746343	7.6002	4.08544
chr1	128746647	128747504	6.92957	3.41496
chr1	129616968	129617159	4.27717	5.03697
chr1	129777346	129777585	6.41035	5.02596
chr1	130276283	130277383	7.50642	4.38734
chr1	130276283	130277383	7.50642	5.12585
chr1	130277522	130277782	7.68428	5.12585
chr1	130278051	130278504	4.15465	4.21276
chr1	130281696	130282188	5.50615	3.91189
chr1	130282423	130282692	5.44743	5.30541
chr1	130299800	130299955	3.75321	3.69999
chr1	130372490	130372872	6.1806	4.10297
chr1	130373023	130375748	13.761	4.32888
chr1	130373023	130375748	13.761	3.81692
chr1	130386448	130386789	5.86439	5.74229
chr1	130386942	130387863	9.98695	5.74229
chr1	130386942	130387863	9.98695	4.93073
chr1	130388073	130388605	6.68224	4.39066
chr1	130391616	130392825	11.0648	3.05588
chr1	130393016	130394005	11.2326	5.15379
chr1	130428053	130428254	5.86589	3.6679
chr1	130428397	130428835	9.77813	4.87851
chr1	130429603	130430048	4.35794	5.58873
chr1	130435742	130436051	4.69692	4.00812
chr1	130441112	130441679	10.3245	5.15319
chr1	130441878	130442477	7.29468	4.90298
chr1	130441878	130442477	7.29468	3.67545
chr1	130448587	130449291	5.19767	3.90281
chr1	130457108	130457441	5.74388	4.67289
chr1	130463540	130464037	5.29561	4.0921
chr1	130463540	130464037	5.29561	4.69952
chr1	130508345	130509158	4.56012	4.88324
chr1	130508345	130509158	4.56012	3.60934
chr1	130550403	130550558	5.32014	4.73541
chr1	130740634	130741720	11.8754	6.38832
chr1	130740634	130741720	11.8754	3.94516
chr1	131025198	131025417	5.12127	3.17103
chr1	131072558	131072752	5.8181	4.91802
chr1	131089543	131089928	3.87767	4.87851
chr1	131090130	131090413	8.34548	4.87851
chr1	131110538	131110732	4.88019	4.13362
chr1	131126613	131127801	9.59289	6.50421
chr1	131135385	131136867	9.63428	6.87039
chr1	131183672	131184414	6.73576	7.34656
chr1	131184603	131184997	6.39442	8.51134
chr1	131185168	131185457	5.24534	8.51134
chr1	131185589	131185837	6.61579	8.51134
chr1	131187833	131189241	9.50025	5.44726
chr1	131200351	131201073	8.58627	4.7169
chr1	131204046	131205205	7.13095	5.02596
chr1	131204046	131205205	7.13095	3.5422
chr1	131204046	131205205	7.13095	4.67875
chr1	131206432	131206601	5.44135	4.43467
chr1	131379274	131379760	4.57584	4.21651
chr1	131384807	131385093	4.40617	5.12872
chr1	131525020	131525175	5.3674	5.85182
chr1	131639093	131639561	9.14468	4.45726
chr1	131939862	131940229	3.05056	4.83947
chr1	131940726	131941350	6.32729	5.22128
chr1	131941700	131942227	5.62981	4.40952
chr1	131943139	131943933	8.3769	4.05367
chr1	131952804	131952984	4.7086	6.12413
chr1	131953195	131953884	6.98217	7.27057
chr1	131954651	131956499	7.22019	6.64385
chr1	131954651	131956499	7.22019	7.48337
chr1	131954651	131956499	7.22019	8.29433
chr1	131962289	131962710	6.46739	5.7129
chr1	131966268	131967938	10.7654	3.65888
chr1	131966268	131967938	10.7654	4.04077
chr1	131968936	131969281	4.16076	5.35584
chr1	131969701	131970264	8.35349	5.73559
chr1	132004054	132004886	7.62057	3.89782
chr1	132006702	132010752	13.209	3.97849
chr1	132006702	132010752	13.209	6.09679
chr1	132245799	132246207	4.79374	4.37099
chr1	132312343	132312695	5.80304	4.39066
chr1	132312914	132313186	5.97734	4.39066
chr1	132340830	132341831	8.55337	4.10983
chr1	132340830	132341831	8.55337	5.58327
chr1	132341993	132343072	13.8591	7.2269
chr1	132343750	132344204	8.4019	4.6881
chr1	132367400	132368215	7.30791	6.76411
chr1	132369795	132371083	7.47837	5.26097
chr1	132369795	132371083	7.47837	7.48998
chr1	132376964	132377346	7.68191	6.21847
chr1	132377475	132378696	5.58841	4.84893
chr1	132377475	132378696	5.58841	5.12244
chr1	132419929	132420156	4.81745	4.84539
chr1	132439341	132440111	6.83582	4.90298
chr1	132440778	132440933	3.80376	4.89918
chr1	133028830	133029048	6.13564	6.58826
chr1	133030203	133031266	5.88323	4.75107
chr1	134520847	134521071	5.16625	6.76411
chr1	134679777	134680211	4.43162	4.64548
chr1	134761198	134763088	10.8827	5.26097
chr1	134761198	134763088	10.8827	4.3632
chr1	134761198	134763088	10.8827	3.41496
chr1	134761198	134763088	10.8827	3.78867
chr1	134763222	134765656	8.34076	5.36636
chr1	134763222	134765656	8.34076	3.54019
chr1	134763222	134765656	8.34076	4.57954
chr1	134769510	134769912	7.05277	4.66386
chr1	134770271	134770433	5.175	3.28238
chr1	134770727	134771228	5.62611	5.11831
chr1	134771434	134771949	6.10112	3.90281
chr1	134772856	134773950	12.1449	5.53135
chr1	134774207	134776937	11.6537	4.16249
chr1	134774207	134776937	11.6537	7.08387
chr1	134777613	134778478	9.35384	4.21089
chr1	135112521	135112761	4.05705	4.21089
chr1	135130779	135135223	21.853	3.23073
chr1	135130779	135135223	21.853	6.62356
chr1	135130779	135135223	21.853	6.46862
chr1	135130779	135135223	21.853	4.94982
chr1	135154669	135154843	4.73323	5.71479
chr1	135267434	135268164	5.44743	3.36318
chr1	135282532	135282710	4.69151	4.89053
chr1	135283518	135284432	7.22826	5.11323
chr1	135430572	135430888	4.15465	4.51167
chr1	135554269	135554477	4.34058	4.04077
chr1	135554960	135555351	4.37613	4.64548
chr1	135598247	135598807	4.37144	4.88519
chr1	135619601	135619769	6.11047	6.01014
chr1	135625928	135626121	3.6007	5.63676
chr1	135632235	135632684	6.88707	4.39066
chr1	135659835	135660711	10.6403	6.25558
chr1	135663188	135664045	10.3639	4.87851
chr1	135668921	135669191	4.56012	3.502
chr1	135688425	135688881	5.78543	4.04077
chr1	135719831	135720059	4.22236	4.3632
chr1	135881706	135881861	5.5155	5.24589
chr1	135969810	135971368	6.46526	4.37099
chr1	135969810	135971368	6.46526	6.58413
chr1	135971533	135972277	9.13489	3.6074
chr1	136003611	136004047	4.80119	5.11323
chr1	136012200	136012674	3.96502	4.54906
chr1	136013022	136013865	8.3093	4.10297
chr1	136014061	136014846	8.6793	3.42077
chr1	136015068	136016092	9.34771	5.66043
chr1	136016391	136019300	10.0227	5.43571
chr1	136016391	136019300	10.0227	2.83215
chr1	136019475	136019990	5.24873	5.53937
chr1	136045320	136045561	4.70985	4.51167
chr1	136127033	136127907	7.475	4.79055
chr1	136128137	136128814	4.79137	4.11286
chr1	136128137	136128814	4.79137	4.88519
chr1	136134435	136135080	7.989	3.60934
chr1	136135255	136136590	7.32359	5.54825
chr1	136135255	136136590	7.32359	4.37999
chr1	136137380	136137749	5.57231	5.26097
chr1	136138456	136138958	5.56365	9.01881
chr1	136139281	136139632	5.70015	5.11323
chr1	136139809	136139965	4.31832	5.11323
chr1	136685475	136686213	9.90673	4.84893
chr1	138011972	138012153	3.85629	3.60623
chr1	138133168	138133347	3.87767	4.30701
chr1	138191821	138192402	3.48636	3.502
chr1	138507814	138508045	5.74845	4.80456
chr1	138617348	138619158	11.0791	4.8238
chr1	138620403	138621658	9.27148	3.12008
chr1	138620403	138621658	9.27148	4.50929
chr1	138966836	138967571	6.82078	5.80001
chr1	138967717	138968486	7.27184	5.53135
chr1	138973761	138974083	4.49541	3.94947
chr1	138977374	138978083	5.28926	3.11317
chr1	139036776	139036948	4.55624	3.8105
chr1	143319024	143319646	11.0097	5.47431
chr1	143703016	143703348	6.50986	3.56581
chr1	143916010	143916291	3.56263	4.16249
chr1	143917696	143917896	4.4218	5.52382
chr1	144006061	144006636	9.17066	5.12187
chr1	144178323	144178705	5.62981	4.34654
chr1	144185346	144185918	6.47475	4.10812
chr1	144186590	144186945	3.70425	3.87891
chr1	144200267	144200574	4.7224	3.26054
chr1	144282913	144283609	6.21834	4.84539
chr1	144283785	144284158	5.33	4.45726
chr1	144307622	144308437	5.59305	6.24016
chr1	144309181	144309481	5.94854	4.10297
chr1	144309800	144310688	5.07766	3.83781
chr1	144313489	144314845	7.36321	3.94616
chr1	144317517	144318248	7.73046	3.7172
chr1	144330336	144331068	8.80781	3.82663
chr1	144436081	144436413	5.26255	4.80109
chr1	144436548	144436780	5.35467	4.80109
chr1	144437021	144437226	4.82426	4.32888
chr1	144499308	144500005	6.28663	6.458
chr1	144501786	144502097	5.89631	4.38734
chr1	144764317	144764809	6.22338	4.03613
chr1	144766108	144766630	5.79091	3.27977
chr1	144900850	144901144	6.5235	4.38734
chr1	149910679	149911084	4.25069	4.25862
chr1	149937077	149937707	5.49269	3.62795
chr1	149937077	149937707	5.49269	3.7358
chr1	149938371	149939173	6.75794	4.6553
chr1	149946554	149946949	3.86523	3.88151
chr1	149947912	149948403	5.08722	5.60966
chr1	149956158	149956355	6.09645	4.00812
chr1	149956492	149956648	5.08038	4.00812
chr1	150012784	150013880	6.20082	5.41401
chr1	150012784	150013880	6.20082	3.84338
chr1	150015446	150015684	4.21355	4.16249
chr1	150165591	150165826	5.1478	4.6881
chr1	150395480	150395958	5.09494	5.36251
chr1	151102139	151102294	4.67575	4.74532
chr1	151103067	151103383	4.30043	3.72846
chr1	151105017	151105478	4.69282	4.43133
chr1	151152594	151154116	8.15091	3.41496
chr1	151152594	151154116	8.15091	4.43262
chr1	151155992	151156474	4.8875	5.51538
chr1	151165939	151166615	13.8091	5.13327
chr1	151167015	151167484	5.6645	4.92357
chr1	151176666	151177071	10.6916	4.42523
chr1	151177335	151178287	6.59076	3.2297
chr1	151178495	151178812	5.47974	3.89986
chr1	151182059	151183136	11.4308	3.33369
chr1	151182059	151183136	11.4308	6.46302
chr1	151186293	151186883	8.13732	4.5141
chr1	151187668	151188933	8.61357	3.42706
chr1	151196561	151197036	6.15224	7.63979
chr1	151198971	151199914	7.47113	4.42523
chr1	151201183	151203100	9.17023	3.09679
chr1	151201183	151203100	9.17023	4.74202
chr1	151203270	151205629	12.716	4.75782
chr1	151203270	151205629	12.716	3.16269
chr1	151206862	151207573	5.2576	4.15247
chr1	151206862	151207573	5.2576	3.0069
chr1	151207717	151208823	9.37214	5.67773
chr1	151209219	151211651	8.68154	3.52775
chr1	151209219	151211651	8.68154	3.22812
chr1	151214015	151215250	10.0888	5.12244
chr1	151215481	151218235	11.8951	3.28238
chr1	151215481	151218235	11.8951	5.034
chr1	151215481	151218235	11.8951	3.34294
chr1	151215481	151218235	11.8951	5.15319
chr1	151215481	151218235	11.8951	3.89782
chr1	151218396	151218578	6.1806	4.55932
chr1	151249330	151251649	7.1875	5.57376
chr1	151270428	151271184	6.2954	4.28396
chr1	151287090	151287943	8.85884	4.56938
chr1	151338350	151339452	6.99644	6.00137
chr1	151607571	151607985	7.49335	5.1068
chr1	151619310	151619565	5.17644	5.11323
chr1	151620053	151620263	4.07501	4.94982
chr1	151621080	151621235	4.03054	4.23439
chr1	151669821	151670097	4.121	5.65429
chr1	151683890	151684120	7.36183	5.43906
chr1	151684308	151685475	7.10102	4.51167
chr1	151684308	151685475	7.10102	4.67998
chr1	151689050	151690320	8.38126	7.00401
chr1	151690487	151691751	5.27105	4.18095
chr1	151696845	151699026	6.56776	3.69267
chr1	151696845	151699026	6.56776	3.7358
chr1	151696845	151699026	6.56776	5.11831
chr1	151699585	151699745	5.59201	3.91012
chr1	151728854	151729009	4.30026	6.01159
chr1	152008432	152008669	3.95845	4.87851
chr1	152015933	152016165	3.91125	4.30812
chr1	152592183	152593533	9.14468	4.57954
chr1	152592183	152593533	9.14468	3.65888
chr1	152594291	152595604	9.044	5.34871
chr1	152598889	152599573	5.74689	4.79481
chr1	152598889	152599573	5.74689	4.68502
chr1	152599847	152600058	6.09897	3.12008
chr1	152606445	152607120	8.0622	3.65319
chr1	152607779	152608321	4.88407	3.61082
chr1	152614449	152618265	14.2133	5.43739
chr1	152614449	152618265	14.2133	3.58014
chr1	152614449	152618265	14.2133	5.30465
chr1	152625259	152625850	6.70589	4.55168
chr1	153297060	153297269	7.88167	5.22624
chr1	153320814	153321004	5.30567	6.71762
chr1	153396533	153396972	10.8956	4.89553
chr1	153408956	153411860	9.50034	4.93905
chr1	153408956	153411860	9.50034	3.0829
chr1	153412797	153413644	9.6176	3.77249
chr1	153414429	153414937	6.91673	4.80381
chr1	153415065	153416693	8.2031	4.30812
chr1	153416977	153417208	7.28114	3.67483
chr1	153417502	153417911	10.0233	4.03332
chr1	153423587	153424394	6.91411	6.19953
chr1	153431022	153432888	10.0868	4.28396
chr1	153602312	153603159	3.92215	3.94516
chr1	153748161	153750475	15.5107	4.22695
chr1	153748161	153750475	15.5107	5.71079
chr1	153750646	153751777	10.677	5.71079
chr1	153768305	153768912	7.22019	4.88519
chr1	154005662	154005867	5.16066	3.28238
chr1	154006006	154007542	5.74689	4.03007
chr1	154006006	154007542	5.74689	3.67012
chr1	154016138	154016661	3.98779	5.64555
chr1	154016855	154017239	4.73323	5.64555
chr1	154030653	154030898	4.73778	3.55243
chr1	154033727	154036579	13.717	4.1436
chr1	154033727	154036579	13.717	4.10297
chr1	154033727	154036579	13.717	4.00812
chr1	154033727	154036579	13.717	5.44316
chr1	154036874	154037520	9.78908	4.30812
chr1	154037929	154038373	4.24838	4.4538
chr1	154038537	154040091	13.1364	4.4538
chr1	154038537	154040091	13.1364	6.28011
chr1	154040588	154040991	8.06811	3.89782
chr1	154041131	154041648	8.96879	3.89782
chr1	154042045	154042381	7.50642	3.72144
chr1	154042700	154042861	6.0929	4.80433
chr1	154043066	154043454	6.54607	4.80433
chr1	154043659	154043913	3.71863	3.46056
chr1	154045200	154046080	11.3697	4.42523
chr1	154048999	154050643	10.5689	4.36022
chr1	154048999	154050643	10.5689	4.45077
chr1	154053599	154054572	8.04043	4.38734
chr1	154056073	154058859	8.46363	4.14673
chr1	154072559	154072831	6.82091	5.72533
chr1	154117502	154118647	5.19312	3.89782
chr1	154117502	154118647	5.19312	4.17954
chr1	155039320	155039499	3.89426	3.75784
chr1	155039320	155039499	3.89426	5.40935
chr1	155059200	155060174	5.44743	6.6125
chr1	155059200	155060174	5.44743	4.99436
chr1	155065175	155065518	4.56744	4.94982
chr1	155083697	155084547	6.10112	4.94496
chr1	155086355	155087812	9.93509	5.26097
chr1	155086355	155087812	9.93509	5.11323
chr1	155223233	155223409	6.73576	6.01254
chr1	155322569	155322912	6.78444	4.56938
chr1	155351289	155351740	5.78543	3.17103
chr1	155408706	155409124	4.75974	5.03942
chr1	155413126	155413484	4.33378	3.89782
chr1	155423730	155425167	5.08038	4.39066
chr1	155423730	155425167	5.08038	4.39066
chr1	155475995	155476323	8.57645	4.90298
chr1	156037963	156038120	3.86523	3.23073
chr1	156114151	156115581	6.35047	6.38578
chr1	156261495	156261775	5.4148	5.57376
chr1	156310424	156311688	10.2603	4.4259
chr1	156310424	156311688	10.2603	5.40935
chr1	156386305	156386507	4.82636	3.65888
chr1	156386892	156387443	15.8125	5.73854
chr1	156387648	156387989	8.16878	6.19133
chr1	156393168	156393500	7.43698	3.86642
chr1	156396304	156396508	7.09985	5.11323
chr1	156408270	156409235	14.1633	5.63594
chr1	156420269	156420694	7.9169	4.79055
chr1	156422835	156423262	8.03207	3.00916
chr1	156423478	156423707	7.54313	4.64548
chr1	156455420	156455608	4.98558	3.23262
chr1	156458887	156459095	6.72167	4.39066
chr1	156459461	156459628	6.21834	7.16127
chr1	156460072	156460574	6.42563	5.8176
chr1	156462309	156463021	5.74068	3.12008
chr1	156462309	156463021	5.74068	4.1346
chr1	156463182	156463624	5.17644	4.1346
chr1	156470673	156470957	4.56744	4.14673
chr1	156471257	156471491	5.75829	3.83684
chr1	156473608	156474178	5.84243	4.31856
chr1	156609579	156609802	6.23082	4.5094
chr1	156610136	156610468	5.74749	4.36234
chr1	156615124	156616363	8.05	4.5726
chr1	156615124	156616363	8.05	3.44802
chr1	156641673	156641871	5.70015	4.5094
chr1	156643139	156643516	5.56365	6.76411
chr1	156672917	156675028	6.56812	5.02596
chr1	157680410	157680675	6.49237	5.63676
chr1	159231430	159232084	10.3751	5.41085
chr1	160054050	160054704	6.64744	5.51963
chr1	160058804	160059180	5.47586	5.00902
chr1	160058804	160059180	5.47586	5.05579
chr1	160060569	160060937	4.45694	4.73031
chr1	160061601	160061781	5.98463	4.14673
chr1	160301565	160301823	5.17644	3.78144
chr1	161395532	161395997	6.48038	3.51321
chr1	161396615	161399814	8.01233	4.94156
chr1	161418673	161419195	5.50615	3.48476
chr1	161419980	161420177	6.05552	5.24589
chr1	161420338	161420560	5.32726	5.24589
chr1	161670802	161671127	3.05642	4.89918
chr1	161674677	161674982	7.01481	4.62375
chr1	161675598	161676351	6.50258	5.42322
chr1	161677297	161677638	6.76176	3.91012
chr1	161734456	161735455	6.50986	5.12244
chr1	161735755	161736128	4.80119	5.12244
chr1	161809113	161809738	6.35846	3.74499
chr1	161886469	161886831	8.26073	3.04069
chr1	161999068	161999938	5.13362	4.04077
chr1	162186752	162186951	7.40119	4.11286
chr1	162207525	162207871	5.98463	5.3216
chr1	162502769	162503169	7.31665	3.68158
chr1	162503634	162504785	6.61074	4.71842
chr1	162503634	162504785	6.61074	5.53135
chr1	162504940	162505799	10.2157	5.53135
chr1	162504940	162505799	10.2157	4.46342
chr1	162505939	162507408	16.4392	3.93124
chr1	162505939	162507408	16.4392	4.45726
chr1	162505939	162507408	16.4392	4.86084
chr1	162508645	162510864	13.0179	7.56169
chr1	162508645	162510864	13.0179	3.00916
chr1	162508645	162510864	13.0179	5.00205
chr1	162740725	162740942	6.42735	4.37351
chr1	163382737	163382995	6.40159	4.50852
chr1	163834541	163835116	5.43256	4.91927
chr1	163834541	163835116	5.43256	5.60806
chr1	163900176	163900554	5.78514	4.75964
chr1	163901108	163901590	7.17706	4.3006
chr1	164134413	164134714	5.02853	2.76801
chr1	164135676	164136173	8.21015	4.45077
chr1	164439683	164440246	6.50693	4.01153
chr1	164440617	164440959	4.69151	4.10297
chr1	164441416	164441771	4.57234	5.37836
chr1	164450005	164450258	3.68393	5.03942
chr1	165194629	165195389	5.53953	3.56581
chr1	165194629	165195389	5.53953	6.2295
chr1	165393477	165393973	4.95786	3.97849
chr1	165765339	165766443	7.00341	4.09849
chr1	166137873	166138311	7.06477	3.502
chr1	166409945	166410420	11.1273	6.38832
chr1	166458462	166458856	3.51863	4.03463
chr1	166793349	166793864	4.56744	4.35293
chr1	166812298	166812738	7.53006	4.10297
chr1	166818613	166818863	5.70015	6.56998
chr1	166819113	166819554	8.61735	4.85472
chr1	166854051	166854252	4.43162	6.12816
chr1	167002151	167002466	4.37144	4.4259
chr1	167241835	167242008	5.74749	7.48998
chr1	167245462	167245675	5.22404	4.16119
chr1	167246747	167247088	5.48093	3.92087
chr1	167247333	167247504	5.40941	5.92647
chr1	167267860	167269610	11.0791	4.16119
chr1	167267860	167269610	11.0791	6.01556
chr1	167269748	167270040	6.62025	5.26097
chr1	167270419	167271075	5.96105	4.08101
chr1	167271832	167272011	4.70089	6.29408
chr1	167275580	167275970	4.76884	7.13989
chr1	167283313	167283715	5.74749	4.51167
chr1	167285992	167286478	4.26295	4.33799
chr1	167288369	167288685	5.97734	4.84893
chr1	167289630	167289954	6.82091	4.65408
chr1	167292673	167293280	6.21834	4.81309
chr1	167294442	167295246	6.51445	6.6711
chr1	167306379	167306545	4.90788	5.69038
chr1	167308777	167309346	7.27737	6.46524
chr1	167311722	167311923	4.44167	5.12585
chr1	167312165	167312545	6.75481	5.12585
chr1	167312724	167313581	7.69681	3.80086
chr1	167334758	167335021	4.72735	4.4259
chr1	167499766	167500029	4.98106	4.03709
chr1	167547771	167549200	11.5198	4.73031
chr1	167547771	167549200	11.5198	5.22272
chr1	168281328	168281654	5.56365	4.14673
chr1	168283267	168283450	5.16625	6.38832
chr1	168288549	168289412	7.73761	4.51167
chr1	168293158	168293950	4.98558	3.65888
chr1	170136688	170137018	5.34155	2.83215
chr1	170150071	170150443	4.00616	3.69267
chr1	170168473	170168664	3.97085	6.46435
chr1	170175933	170177099	7.04788	4.55734
chr1	170175933	170177099	7.04788	4.93712
chr1	170177601	170177832	6.41035	3.07723
chr1	170225683	170226300	8.06703	3.63961
chr1	170226456	170227741	9.2	4.43944
chr1	170226456	170227741	9.2	4.22198
chr1	170227892	170228269	5.11498	4.55932
chr1	170269498	170270780	9.01158	3.75824
chr1	170272424	170273365	6.10608	4.18095
chr1	170272424	170273365	6.10608	2.95751
chr1	170276778	170277765	7.97557	4.57954
chr1	170282707	170283202	5.78543	3.00916
chr1	170404965	170405222	4.25417	6.46435
chr1	170551597	170551761	5.16625	5.51963
chr1	170560881	170561133	3.45	4.13902
chr1	170576177	170576514	3.75321	4.89053
chr1	170609999	170610290	4.7086	4.04077
chr1	170620392	170620819	8.07326	3.23073
chr1	170623269	170624128	7.71601	3.37651
chr1	170623269	170624128	7.71601	3.67644
chr1	170852087	170852554	8.10188	5.22782
chr1	170852737	170853584	5.34873	5.22782
chr1	170856105	170856271	5.29561	4.66159
chr1	170893341	170893736	3.55626	5.07234
chr1	170896789	170897174	4.35794	4.08008
chr1	170898171	170898799	6.91411	3.8105
chr1	170907269	170908571	11.1273	5.34295
chr1	170907269	170908571	11.1273	4.5094
chr1	170932880	170933986	8.63664	4.1436
chr1	170949631	170950951	3.36025	4.00721
chr1	170949631	170950951	3.36025	3.47862
chr1	170953508	170954139	5.80304	3.18617
chr1	170955769	170956100	5.2886	3.71325
chr1	170960100	170960375	3.804	4.74586
chr1	170975145	170976586	7.70862	5.3877
chr1	171051155	171051535	6.3453	7.42473
chr1	171058300	171060317	9.16432	4.42523
chr1	171060532	171061000	9.14023	4.3855
chr1	171064485	171064644	3.2838	3.46495
chr1	171071797	171072038	4.13058	4.37099
chr1	171078024	171078184	4.17951	4.00044
chr1	171079375	171079664	3.22333	6.53478
chr1	171080515	171080694	4.025	3.55243
chr1	171085201	171085410	6.85851	4.63458
chr1	171110952	171111396	7.8443	5.22128
chr1	171113535	171114388	8.71779	4.9155
chr1	171150718	171151261	9.51829	4.12921
chr1	171183850	171184020	5.2707	3.56581
chr1	171223188	171223391	5.53953	3.41496
chr1	171420603	171420785	4.26295	4.14673
chr1	171470201	171470500	8.06811	4.40952
chr1	171471135	171471826	13.435	3.23073
chr1	171473704	171474502	8.0937	4.13902
chr1	171473704	171474502	8.0937	6.19585
chr1	171478010	171478447	10.6403	3.60623
chr1	171558757	171561589	8.39039	3.62911
chr1	171558757	171561589	8.39039	2.9472
chr1	171558757	171561589	8.39039	2.40831
chr1	171558757	171561589	8.39039	2.88446
chr1	171561714	171563440	7.16554	2.91078
chr1	171561714	171563440	7.16554	4.39144
chr1	171631011	171631245	5.26255	6.69024
chr1	171657838	171658492	9.09093	5.36231
chr1	171658746	171659320	7.37656	4.90298
chr1	171659610	171660047	5.52205	4.51327
chr1	171673977	171674512	7.75534	3.42077
chr1	171816604	171817022	5.15078	5.18864
chr1	171817564	171818040	4.70985	7.59965
chr1	171839796	171840068	4.57234	4.4538
chr1	171844797	171845400	8.18799	3.34294
chr1	171844797	171845400	8.18799	5.93328
chr1	171845853	171846119	6.30416	4.67528
chr1	171847687	171848105	6.09348	4.82663
chr1	171848746	171849844	5.53232	4.98395
chr1	171848746	171849844	5.53232	4.24822
chr1	171865783	171865997	3.04674	4.57954
chr1	172147486	172148004	16.7473	4.84893
chr1	172277571	172277800	4.16103	4.34115
chr1	172310523	172310808	4.3125	5.72533
chr1	172499765	172503298	17.4858	2.85064
chr1	172499765	172503298	17.4858	4.36234
chr1	172506965	172507213	3.6007	5.2857
chr1	172507347	172507705	7.36655	4.84893
chr1	172508347	172509291	7.09985	3.77139
chr1	172514210	172515789	7.87676	5.11831
chr1	172520182	172521643	8.21015	5.22782
chr1	172524812	172526450	11.3307	5.65708
chr1	172526578	172527902	16.2572	4.85624
chr1	172528495	172528773	4.00616	3.9909
chr1	172661051	172661236	4.2721	4.24822
chr1	173058061	173058252	3.98779	4.63458
chr1	173193068	173193302	4.98209	4.16249
chr1	173215904	173216643	13.2917	3.47862
chr1	173217254	173218235	5.67402	4.04974
chr1	173218516	173218928	8.93379	3.9909
chr1	173219458	173220617	10.4923	4.35828
chr1	173221333	173221857	7.36321	4.857
chr1	173229480	173229708	5.88323	4.00866
chr1	173234249	173236240	10.1608	4.91659
chr1	173234249	173236240	10.1608	5.36636
chr1	173234249	173236240	10.1608	5.61029
chr1	173238018	173239359	7.93389	5.6643
chr1	173240113	173240506	4.76924	3.18617
chr1	173311615	173313633	11.265	4.12921
chr1	173311615	173313633	11.265	4.61861
chr1	173311615	173313633	11.265	4.79072
chr1	173311615	173313633	11.265	3.31297
chr1	173313781	173315207	11.0798	4.17445
chr1	173313781	173315207	11.0798	4.39416
chr1	173315805	173316068	6.14331	4.31371
chr1	173316267	173318210	12.3896	4.31371
chr1	173316267	173318210	12.3896	4.92357
chr1	173318356	173318982	5.34155	3.58014
chr1	173323856	173324149	3.75321	4.90298
chr1	173326176	173326682	7.1875	4.70504
chr1	173326825	173327143	6.69892	4.70504
chr1	173332940	173333788	5.08038	4.81245
chr1	173349732	173351042	8.50138	4.82425
chr1	173349732	173351042	8.50138	5.91775
chr1	173355845	173356035	5.03389	6.87039
chr1	173356502	173356729	4.2295	6.31193
chr1	173437034	173437545	6.10463	5.05036
chr1	173441010	173442095	5.53953	6.01136
chr1	173441010	173442095	5.53953	3.55646
chr1	173809696	173809866	7.07682	6.97245
chr1	173942676	173942934	12.5908	4.63816
chr1	174268315	174268512	10.7299	5.63676
chr1	174353848	174354039	8.15382	4.50826
chr1	174355069	174355595	9.65478	5.76167
chr1	176075964	176076939	7.58529	4.3632
chr1	176077196	176077625	5.07132	4.13734
chr1	176821366	176822335	9.74388	4.63912
chr1	176822997	176823269	6.43234	3.78867
chr1	176823577	176824726	7.36655	6.34206
chr1	176827347	176827502	4.07546	4.63787
chr1	176831396	176832038	5.72926	3.17103
chr1	176831396	176832038	5.72926	3.90281
chr1	176836522	176837110	7.06413	4.14673
chr1	177443780	177443983	4.09474	4.51167
chr1	179549108	179549506	6.31288	4.16197
chr1	179551963	179552231	5.84728	5.25145
chr1	179578511	179578915	6.59407	4.17724
chr1	179578511	179578915	6.59407	5.17168
chr1	179580262	179580704	5.38269	4.11286
chr1	179581821	179582602	5.48093	5.43906
chr1	179649196	179649404	6.75586	3.75784
chr1	180196172	180196592	7.94807	4.13362
chr1	180247167	180247330	5.67222	3.89782
chr1	180247527	180248725	7.741	3.89782
chr1	180247527	180248725	7.741	2.83215
chr1	180249064	180249219	3.96569	6.09679
chr1	180249477	180249632	5.83484	6.09679
chr1	180249799	180250019	7.73761	6.09679
chr1	180250156	180250764	8.03851	4.84893
chr1	180252163	180252318	4.60027	5.26755
chr1	180253068	180253600	6.6716	4.85627
chr1	180253745	180254432	6.29961	4.85627
chr1	180268845	180269057	8.0622	3.65612
chr1	180362420	180362684	4.57882	4.20795
chr1	180363297	180363461	4.40772	5.58873
chr1	180366188	180366372	5.07132	3.78144
chr1	180403496	180404452	8.89827	3.77139
chr1	180404664	180404912	6.75326	3.96685
chr1	180407331	180407640	7.80831	3.34294
chr1	180421985	180424717	8.44472	6.46524
chr1	180421985	180424717	8.44472	4.4259
chr1	180430482	180430929	8.86325	3.89782
chr1	180433070	180434354	5.16066	6.31634
chr1	180447621	180449319	9.46646	6.01254
chr1	180447621	180449319	9.46646	5.85421
chr1	180449462	180450066	8.2801	6.19585
chr1	180450430	180450863	4.39514	6.19585
chr1	180483891	180484177	3.87767	6.67869
chr1	180495858	180496389	7.11253	3.61082
chr1	180496702	180496863	6.285	5.69473
chr1	180848320	180849084	14.0835	4.58487
chr1	180848320	180849084	14.0835	5.38376
chr1	180849741	180849927	4.96001	4.07122
chr1	180850165	180850823	10.3751	4.07122
chr1	180921843	180922380	6.16433	3.89986
chr1	181143549	181144706	8.91387	4.91134
chr1	181211919	181213327	16.5796	4.84893
chr1	181229090	181229381	4.26295	4.21089
chr1	181232064	181232880	7.52702	5.57157
chr1	181236976	181238150	5.71165	5.19201
chr1	181245360	181248094	12.4469	3.74499
chr1	181245360	181248094	12.4469	5.56966
chr1	181245360	181248094	12.4469	5.12585
chr1	181245360	181248094	12.4469	3.89782
chr1	181245360	181248094	12.4469	4.04463
chr1	181248251	181250465	7.63136	4.97478
chr1	181255798	181256855	13.6054	4.63458
chr1	181259178	181259722	4.7086	5.10344
chr1	181260858	181261056	5.99468	3.91012
chr1	181371013	181371201	4.15465	3.42077
chr1	181371479	181372155	7.18706	8.48073
chr1	181552462	181552851	6.09348	3.88915
chr1	181842649	181843478	9.06814	4.30812
chr1	181859825	181860767	6.56776	3.89782
chr1	181861008	181861785	11.9869	4.51327
chr1	181893899	181894528	7.74278	5.11323
chr1	181893899	181894528	7.74278	4.84893
chr1	181916380	181916571	4.05705	4.84893
chr1	181949042	181949267	4.87194	4.94496
chr1	181995821	181996003	4.88407	4.51167
chr1	182002641	182003205	6.60449	4.45726
chr1	182003417	182003749	4.55624	5.80193
chr1	182023124	182023330	3.43385	3.61082
chr1	182025942	182026118	3.7522	4.18226
chr1	182081060	182082244	11.0646	3.65319
chr1	182082374	182083335	9.47964	5.63679
chr1	182082374	182083335	9.47964	2.80185
chr1	182083630	182085836	11.1444	4.32958
chr1	182096382	182099071	7.87922	4.89053
chr1	182096382	182099071	7.87922	4.56938
chr1	182096382	182099071	7.87922	3.90738
chr1	182099309	182100863	8.30862	4.01153
chr1	182099309	182100863	8.30862	4.22201
chr1	182099309	182100863	8.30862	4.39864
chr1	182101626	182105573	12.1929	5.56988
chr1	182101626	182105573	12.1929	5.00205
chr1	182101626	182105573	12.1929	4.94495
chr1	182105735	182106693	5.46551	3.6074
chr1	182106858	182112703	16.406	4.4538
chr1	182106858	182112703	16.406	5.34871
chr1	182106858	182112703	16.406	5.99365
chr1	182106858	182112703	16.406	4.78308
chr1	182106858	182112703	16.406	3.81836
chr1	182106858	182112703	16.406	5.11857
chr1	182114734	182115746	4.89055	4.30812
chr1	182125305	182125614	5.01164	5.69473
chr1	182342101	182342355	5.00205	3.78839
chr1	182363523	182363807	7.35399	6.55736
chr1	182398229	182398799	6.86771	4.81039
chr1	182398974	182399979	7.68353	4.67649
chr1	182400397	182400914	6.68843	3.88151
chr1	182401081	182403725	7.73046	2.80185
chr1	182401081	182403725	7.73046	3.42077
chr1	182407860	182408905	9.05013	6.36493
chr1	182503213	182504345	7.47837	5.76997
chr1	182505907	182506301	9.24051	5.80751
chr1	182517678	182517967	6.42563	5.92647
chr1	182542367	182542608	4.30026	5.3877
chr1	182543492	182543716	4.43162	4.73031
chr1	182554304	182554480	5.48093	4.31016
chr1	183144816	183145170	9.90673	3.65888
chr1	183145809	183146203	7.61241	5.23584
chr1	183149068	183149589	8.03232	4.98086
chr1	183299367	183299535	2.00325	1.75756
chr1	183312096	183312301	4.92609	4.86653
chr1	183320980	183321736	5.88323	6.18383
chr1	183322952	183323107	5.87557	5.49255
chr1	183669652	183670483	6.75586	4.4259
chr1	183764028	183764496	5.53953	4.50944
chr1	183764868	183765034	6.16433	4.50913
chr1	183770401	183771043	6.39442	4.43944
chr1	183771844	183772237	5.17644	6.34475
chr1	183775024	183775244	4.40973	5.41022
chr1	183793502	183794798	5.53953	5.11831
chr1	183793502	183794798	5.53953	4.04201
chr1	183802232	183802946	8.15091	5.11857
chr1	183803170	183803465	8.3539	3.26883
chr1	183803670	183805323	8.54419	3.61082
chr1	183803670	183805323	8.54419	5.93824
chr1	183807780	183808069	5.7191	3.77139
chr1	185205123	185205721	6.50964	3.86422
chr1	185229648	185230000	6.7156	3.78867
chr1	185230293	185230757	5.85056	3.90281
chr1	185328781	185329950	8.86325	5.10966
chr1	191328197	191328798	7.62057	5.35414
chr1	191329002	191329179	6.23435	5.35414
chr1	191330011	191330166	4.26295	3.12008
chr1	191334299	191335241	8.07403	4.84893
chr1	191336145	191336405	5.16066	5.02596
chr1	191362780	191363114	5.29263	4.31016
chr1	191394066	191394323	5.48643	5.11831
chr1	191419432	191419748	7.98021	4.42298
chr1	191420802	191422112	8.86325	5.10344
chr1	191420802	191422112	8.86325	7.21246
chr1	191576286	191576585	4.87194	3.93442
chr1	191724410	191724777	5.80664	3.7172
chr1	191855208	191855631	5.08038	6.01082
chr1	191989511	191990149	11.2951	4.24372
chr1	192070010	192071041	8.4019	6.12816
chr1	192078710	192079448	8.49799	3.36318
chr1	192091552	192092543	9.35152	4.18624
chr1	192532741	192532998	3.81904	8.46344
chr1	192769866	192772309	6.56812	6.11837
chr1	192769866	192772309	6.56812	6.79751
chr1	192772533	192773070	5.53953	6.79751
chr1	192772533	192773070	5.53953	5.12244
chr1	192773283	192773537	5.44135	5.12244
chr1	192779107	192779746	3.6007	6.01556
chr1	192779875	192780165	7.22019	6.01556
chr1	193159790	193160158	4.94013	3.41496
chr1	194672156	194672714	7.16255	4.30812
chr1	194672882	194673217	5.5431	3.97849
chr1	194673600	194673881	4.82636	3.8105
chr1	194902289	194902511	5.03389	4.30701
chr1	194935623	194935831	6.24903	4.01153
chr1	194941637	194943076	8.49675	4.39066
chr1	194945201	194945503	3.77265	5.76967
chr1	194975922	194976225	5.07132	5.10674
chr1	194976376	194977863	11.5583	3.34294
chr1	194978028	194978359	4.97016	3.34294
chr1	194985501	194986362	4.81745	6.38169
chr1	194987108	194987300	6.08993	3.60682
chr1	194992130	194992309	4.01915	3.49424
chr1	194992544	194993410	6.53692	3.64427
chr1	194993584	194993912	4.76924	4.83947
chr1	194994108	194995248	11.6182	4.83947
chr1	194994108	194995248	11.6182	6.09052
chr1	194995549	194996296	9.72342	5.46185
chr1	194995549	194996296	9.72342	3.19451
chr1	195371693	195372000	2.72082	2.50129
chr10	3337322	3337495	3.71897	5.64588
chr10	3973884	3974287	8.5259	3.56581
chr10	4386225	4386380	4.57882	3.28238
chr10	4431804	4432280	7.60816	5.63676
chr10	4432587	4433450	7.36321	4.82663
chr10	4613008	4613538	5.52853	3.7755
chr10	4613817	4614059	3.72049	3.7755
chr10	5163237	5163788	5.31218	4.41389
chr10	5164435	5164982	5.35467	4.73807
chr10	5165318	5166053	3.22333	5.66363
chr10	5175649	5175923	4.7448	7.25421
chr10	5176165	5176412	5.4625	7.25421
chr10	5193402	5193620	3.87767	4.50796
chr10	5806719	5807772	6.06062	3.90281
chr10	7471430	7471663	4.57234	4.30701
chr10	7473975	7474563	8.0622	3.89146
chr10	7483136	7483526	5.07963	3.31465
chr10	7492498	7493081	3.95845	3.77139
chr10	7494464	7494659	5.26255	4.35293
chr10	7494824	7495516	5.47477	7.82023
chr10	7680294	7682092	8.75226	4.63256
chr10	8019342	8020194	7.1396	3.92156
chr10	8020409	8021646	5.30476	4.46051
chr10	8021923	8022351	5.55303	3.74801
chr10	8065551	8066562	9.2946	4.61752
chr10	8065551	8066562	9.2946	4.69448
chr10	8069879	8070341	6.70036	4.5726
chr10	8070722	8072544	8.04043	4.31856
chr10	8070722	8072544	8.04043	3.04069
chr10	8072706	8073208	7.29233	5.76188
chr10	8129945	8131612	10.3213	3.92087
chr10	8136520	8137015	5.38269	4.30701
chr10	8176034	8177275	7.55953	6.46435
chr10	8176034	8177275	7.55953	5.10966
chr10	9882013	9882703	6.61074	4.51327
chr10	9907630	9908339	8.3375	5.38376
chr10	9954977	9955230	3.87767	5.71479
chr10	10184662	10186534	9.62254	3.80992
chr10	10287841	10288426	5.3344	4.63108
chr10	10296067	10296318	4.2721	5.49939
chr10	10395565	10396188	4.67896	4.05849
chr10	10468859	10469190	3.28406	5.71479
chr10	10469559	10469888	5.89078	5.71479
chr10	11208097	11208681	7.43803	4.44365
chr10	12424973	12425353	5.03389	4.99436
chr10	12806856	12807103	4.39514	6.84032
chr10	12860074	12860355	6.41833	5.46528
chr10	12860611	12861621	11.0646	5.22128
chr10	13983073	13984479	9.53848	4.13407
chr10	13983073	13984479	9.53848	4.03211
chr10	13986922	13987273	7.36655	5.08749
chr10	13996394	13996555	4.26295	5.19619
chr10	13998470	13998945	6.77706	4.68502
chr10	13999291	13999900	7.11253	5.11458
chr10	17294112	17294503	3.43385	4.51327
chr10	17294646	17295099	4.57234	4.51327
chr10	17295462	17295920	10.8827	5.61725
chr10	17486011	17486589	6.44666	3.11317
chr10	17491544	17494122	11.928	3.7664
chr10	17521402	17523706	12.9811	3.89782
chr10	17540298	17541193	7.20139	4.39066
chr10	17548098	17550054	8.91387	3.77139
chr10	17548098	17550054	8.91387	3.04069
chr10	17548098	17550054	8.91387	4.92357
chr10	17550218	17550950	7.15101	4.92357
chr10	17550218	17550950	7.15101	4.29482
chr10	17560310	17560719	6.03347	3.91572
chr10	17561419	17562101	10.0168	3.42077
chr10	17563285	17564373	8.74762	3.31297
chr10	17565380	17565646	3.96443	4.20909
chr10	17569511	17569976	4.2721	3.55646
chr10	17570125	17570407	6.34631	3.55646
chr10	17574711	17575346	8.71369	4.11141
chr10	17574711	17575346	8.71369	4.61058
chr10	17575484	17576180	5.59305	4.50913
chr10	17589229	17590124	9.77813	6.18383
chr10	17589229	17590124	9.77813	4.30687
chr10	17590667	17590866	7.26376	7.62099
chr10	17661475	17661827	4.69151	4.01153
chr10	17662126	17662281	4.7857	4.50875
chr10	17796369	17796666	5.58841	3.56581
chr10	18173045	18173291	5.58074	3.91012
chr10	18175923	18176660	7.00341	4.23439
chr10	19006846	19007147	3.71897	4.91802
chr10	19015547	19016602	16.1302	4.24372
chr10	19043081	19044023	9.8037	3.65974
chr10	19062510	19064303	13.7513	3.03823
chr10	19062510	19064303	13.7513	3.31745
chr10	19064497	19065251	10.677	5.06709
chr10	19065882	19066415	6.09895	4.29482
chr10	19066760	19067017	4.01603	3.8275
chr10	19067450	19067947	5.53083	5.20288
chr10	19093677	19094341	7.64391	5.05944
chr10	19112520	19112818	3.87295	5.96878
chr10	19112968	19113278	4.10934	5.96878
chr10	19115715	19116490	7.741	5.23161
chr10	19124408	19125293	5.72309	5.08749
chr10	19124408	19125293	5.72309	4.14673
chr10	19125439	19125628	4.87194	4.14673
chr10	19160661	19161103	6.44678	5.11579
chr10	19167327	19168656	6.60449	5.41022
chr10	19167327	19168656	6.60449	4.82663
chr10	19170308	19170853	4.31832	5.19201
chr10	19503928	19504464	6.50258	5.90163
chr10	19613432	19614019	5.08038	5.8176
chr10	19938517	19939336	5.68044	9.06363
chr10	19939537	19940957	8.27715	4.87851
chr10	19941107	19941557	7.32611	4.87851
chr10	19957468	19957869	5.25136	5.26065
chr10	19991427	19991721	3.51863	4.23439
chr10	20040839	20041019	4.75974	4.20032
chr10	20104406	20104622	5.4148	5.12244
chr10	20104767	20105155	8.24268	5.12244
chr10	20104767	20105155	8.24268	3.502
chr10	20135201	20135790	9.2	4.38021
chr10	20136257	20136438	4.43162	4.5762
chr10	20155427	20155810	4.96319	4.34115
chr10	20219079	20219439	5.11043	4.30701
chr10	20531604	20532228	7.08448	4.70504
chr10	20601520	20601701	3.65316	5.47978
chr10	20722910	20723904	6.92957	3.28238
chr10	20776507	20776819	4.31832	4.38734
chr10	20831516	20831685	5.10083	5.48921
chr10	20882865	20883341	6.75151	4.22577
chr10	20905957	20906748	10.5215	3.66336
chr10	20911930	20912177	4.22236	3.27977
chr10	20994079	20994895	4.50133	6.02891
chr10	20995051	20995214	6.71857	6.02891
chr10	20995462	20996170	7.34361	3.9909
chr10	21022991	21023851	5.0444	3.65888
chr10	21022991	21023851	5.0444	3.75761
chr10	21025464	21025668	3.60424	4.42523
chr10	21025976	21026814	8.88859	4.42523
chr10	21027093	21027320	7.08919	3.60807
chr10	21027719	21028481	8.52496	3.42077
chr10	21029647	21030114	7.96944	4.00348
chr10	21034706	21035678	8.78533	3.42486
chr10	21034706	21035678	8.78533	4.14673
chr10	21054093	21054803	4.58052	4.37099
chr10	21055186	21055984	12.9571	5.75061
chr10	21056173	21056978	7.97557	4.62499
chr10	21056173	21056978	7.97557	5.3877
chr10	21057520	21057778	3.51863	4.43467
chr10	21065608	21066131	10.1608	3.82569
chr10	21066565	21068216	10.7206	3.36994
chr10	21066565	21068216	10.7206	4.98395
chr10	21100945	21101371	5.1478	3.60934
chr10	21153476	21154216	10.9569	4.32637
chr10	21155864	21156102	4.7307	3.86077
chr10	21156599	21157318	4.22236	4.90298
chr10	21161269	21161792	7.65942	5.37836
chr10	21187576	21188519	8.24187	4.50875
chr10	21194140	21194423	4.09474	5.52672
chr10	21196881	21197136	4.55624	3.65888
chr10	21221133	21221489	6.15382	3.36318
chr10	21221636	21222163	7.79545	3.36318
chr10	21222537	21223173	7.54062	4.56648
chr10	21228780	21229091	6.44425	4.03463
chr10	21251782	21252273	6.41035	4.50895
chr10	21272930	21273938	5.53953	3.9762
chr10	21334246	21335705	8.03207	4.45726
chr10	21334246	21335705	8.03207	4.08839
chr10	21361889	21362399	4.69282	5.12585
chr10	21362807	21363158	5.81651	5.12585
chr10	22142518	22142772	2.06327	1.52413
chr10	23493003	23493457	5.45197	4.6881
chr10	24133376	24133548	6.42367	6.01254
chr10	24171191	24171346	4.73323	7.28208
chr10	26761951	26762636	9.69083	4.75107
chr10	26765953	26766140	5.09227	5.12244
chr10	26778459	26781481	9.91354	4.45654
chr10	26778459	26781481	9.91354	5.34871
chr10	26778459	26781481	9.91354	4.18095
chr10	26789338	26789562	3.71467	6.44088
chr10	26789849	26791067	9.06225	6.44088
chr10	26789849	26791067	9.06225	5.07584
chr10	26791462	26792421	8.18949	5.64499
chr10	26796593	26797075	4.67896	3.90281
chr10	26797248	26799619	9.15168	4.29482
chr10	26797248	26799619	9.15168	4.01153
chr10	26800993	26801649	4.43864	5.85421
chr10	28593517	28593713	4.15465	4.14673
chr10	30660700	30661003	5.97181	4.87851
chr10	30661321	30661663	6.70036	4.25862
chr10	31062425	31062716	5.33	3.502
chr10	31063043	31063551	6.08558	5.3877
chr10	31072228	31072626	4.56744	4.22695
chr10	31104137	31104700	6.92957	3.72146
chr10	31312985	31313160	7.15326	7.13989
chr10	36974019	36975238	13.1143	3.12008
chr10	37231301	37231456	4.34058	3.65888
chr10	37232144	37232794	9.46646	4.66017
chr10	39240381	39240541	5.16625	4.51167
chr10	39241423	39242008	4.7086	4.01153
chr10	39539994	39540149	5.16625	6.85184
chr10	39625136	39625604	5.32014	7.51567
chr10	39898602	39899151	6.05552	6.34475
chr10	40232243	40232603	5.70015	4.16119
chr10	40232732	40233170	7.55067	8.26724
chr10	40327539	40328707	11.495	4.99436
chr10	40327539	40328707	11.495	5.44367
chr10	40437294	40437640	4.87068	4.31016
chr10	40447465	40448462	7.12727	4.68092
chr10	40450969	40452694	11.9313	3.18617
chr10	40450969	40452694	11.9313	4.74723
chr10	40476157	40477024	10.8679	6.19133
chr10	40477173	40477840	5.92649	5.18864
chr10	40478847	40479415	5.98463	4.45726
chr10	40479554	40479854	4.26295	3.90281
chr10	40525476	40526873	6.5235	3.93124
chr10	40527020	40527290	7.20139	4.43467
chr10	40527933	40528617	5.82899	6.51347
chr10	41474657	41475386	6.01227	4.50968
chr10	41751721	41752112	4.76884	6.38832
chr10	41752295	41752588	5.24534	6.0105
chr10	41827014	41827402	3.92215	5.7081
chr10	41828094	41828593	3.95099	4.23439
chr10	41839595	41840034	7.86802	4.81245
chr10	41893959	41894116	4.20873	7.45215
chr10	41936729	41937316	7.55953	7.48504
chr10	41937549	41938063	5.84243	4.82663
chr10	42030794	42031665	7.71352	3.41496
chr10	42056352	42056548	3.0515	3.22112
chr10	42056757	42057363	10.0575	3.65612
chr10	42057536	42058870	11.1128	5.03942
chr10	42067930	42068085	5.16625	4.88519
chr10	42068427	42068641	6.76176	5.15279
chr10	42068786	42068957	5.79984	5.15279
chr10	42070784	42071047	4.39514	6.11835
chr10	42088854	42090061	14.4523	5.83511
chr10	42088854	42090061	14.4523	6.09814
chr10	42097448	42097697	6.11047	5.19619
chr10	42115357	42116039	8.07403	5.06198
chr10	42115357	42116039	8.07403	7.2766
chr10	42189640	42191287	15.1013	4.76635
chr10	42189640	42191287	15.1013	7.14481
chr10	42192295	42193031	8.34548	6.76411
chr10	42193185	42193914	5.86688	3.41496
chr10	42193185	42193914	5.86688	4.45726
chr10	42194081	42194674	4.76924	4.45726
chr10	42194900	42195344	7.60816	5.11579
chr10	42198008	42199429	8.58723	4.68502
chr10	42200072	42200371	5.88323	4.45726
chr10	42220016	42220271	4.56012	4.88519
chr10	42220944	42221099	4.26295	6.01556
chr10	42244600	42244755	4.76884	7.21246
chr10	42245283	42245491	3.74667	7.21246
chr10	42248681	42248877	5.72856	4.72587
chr10	42249575	42249730	3.30224	5.12244
chr10	42251084	42251247	4.79137	3.30856
chr10	42260839	42261029	3.95099	4.87482
chr10	42269031	42269218	6.34181	4.50875
chr10	42269505	42270319	5.6659	4.50875
chr10	42269505	42270319	5.6659	6.58101
chr10	42270715	42272707	5.22953	4.79055
chr10	42270715	42272707	5.22953	4.03463
chr10	42273195	42273853	11.8683	3.81989
chr10	42477785	42478574	9.47556	3.34294
chr10	42501339	42501837	7.55267	4.00842
chr10	42521544	42521711	5.46468	5.152
chr10	43035032	43035801	5.02853	3.75761
chr10	43042782	43043178	5.48093	3.65888
chr10	44702340	44702628	3.32372	4.14673
chr10	47452442	47454397	23.266	4.7169
chr10	51421927	51422210	5.2297	4.14673
chr10	51422949	51423384	6.53268	4.82425
chr10	51431244	51432403	8.21868	5.34871
chr10	51432563	51433040	9.2377	5.34871
chr10	51433286	51433441	5.25785	3.47862
chr10	51433598	51433797	3.43782	3.47862
chr10	51435891	51436606	9.49479	6.19585
chr10	51451429	51452256	8.25088	4.56387
chr10	51453023	51454677	7.90198	3.60815
chr10	51454965	51455120	4.03614	2.77808
chr10	51455252	51455738	5.32703	2.77808
chr10	51455252	51455738	5.32703	3.66941
chr10	51456700	51456987	5.08947	3.14733
chr10	51483108	51485639	8.9071	5.33386
chr10	51485855	51486050	4.82251	4.87078
chr10	51495443	51495735	5.28926	4.10297
chr10	51496129	51496304	6.09645	7.31777
chr10	51519317	51520145	11.0441	4.1436
chr10	51520618	51521521	9.14023	5.82724
chr10	51521721	51522375	6.82105	4.84893
chr10	51527810	51529567	9.80538	4.89918
chr10	51527810	51529567	9.80538	4.14673
chr10	53154939	53155201	7.66846	3.93124
chr10	53380324	53380547	3.24308	3.23262
chr10	53914212	53914513	3.95845	5.02596
chr10	54039582	54041107	13.0833	4.01153
chr10	54039582	54041107	13.0833	4.97704
chr10	54074071	54075009	6.72836	4.66645
chr10	54075880	54076566	7.09985	4.14673
chr10	54117460	54117636	5.47974	4.38734
chr10	58322782	58323114	6.6186	4.85472
chr10	58354082	58354249	5.18109	4.51327
chr10	58354955	58355523	6.30643	3.9909
chr10	58354955	58355523	6.30643	4.89918
chr10	58370459	58371298	6.37046	3.48753
chr10	58370459	58371298	6.37046	4.58487
chr10	58382659	58382972	4.88019	3.65888
chr10	58383874	58384042	3.6618	4.30812
chr10	58384330	58384488	4.05705	5.80751
chr10	58392367	58392526	4.79137	4.27921
chr10	59310374	59310993	7.00341	6.46435
chr10	59335054	59335773	7.29155	3.34294
chr10	59335990	59336207	4.43162	4.84893
chr10	59379733	59383554	11.4462	5.35414
chr10	59388883	59389941	7.62057	3.70617
chr10	59391341	59394206	12.7289	4.10983
chr10	59391341	59394206	12.7289	5.08066
chr10	59391341	59394206	12.7289	3.86534
chr10	59396973	59398150	11.2478	4.69448
chr10	59398936	59401394	16.2927	5.09937
chr10	59398936	59401394	16.2927	4.20909
chr10	59398936	59401394	16.2927	3.89782
chr10	59398936	59401394	16.2927	4.13407
chr10	59418610	59419577	7.44084	4.28674
chr10	59419801	59420588	11.5259	5.30541
chr10	59421242	59421583	3.4251	5.04683
chr10	59423620	59426949	12.1853	5.25828
chr10	59423620	59426949	12.1853	5.04869
chr10	59427857	59431041	15.4952	4.4117
chr10	59431740	59433797	11.5957	4.94156
chr10	59431740	59433797	11.5957	4.87482
chr10	59431740	59433797	11.5957	4.89918
chr10	59436878	59437418	8.15731	5.46456
chr10	59441608	59442281	5.87227	5.48503
chr10	59441608	59442281	5.87227	4.8269
chr10	59442410	59442814	4.63105	4.8269
chr10	59443237	59443526	4.7086	4.86653
chr10	59443815	59444336	5.96259	6.01556
chr10	59453460	59454262	6.31793	5.23707
chr10	59514587	59514784	3.99272	6.11316
chr10	59514944	59515479	5.40635	6.11316
chr10	59538591	59538751	3.6007	4.81245
chr10	59539999	59540184	4.37144	4.88519
chr10	59569255	59571256	12.0606	4.84893
chr10	59569255	59571256	12.0606	4.96095
chr10	59571440	59572525	11.4814	5.18864
chr10	59574137	59574438	6.53692	5.53901
chr10	59574580	59574902	5.39524	4.63458
chr10	59575937	59576775	5.22689	4.35534
chr10	59576965	59579244	7.00403	5.12244
chr10	59589674	59590288	7.62057	5.61029
chr10	59792376	59793144	7.22019	4.5094
chr10	59831829	59832011	6.62025	6.25558
chr10	59896236	59897811	13.4433	3.74499
chr10	59896236	59897811	13.4433	5.41401
chr10	59896236	59897811	13.4433	5.8176
chr10	59898101	59899670	18.8344	5.8176
chr10	59898101	59899670	18.8344	4.78123
chr10	59899843	59901613	11.7564	4.26229
chr10	59907681	59908214	7.9169	4.84893
chr10	59916131	59917670	7.30791	5.41401
chr10	59920149	59921945	9.60238	5.78771
chr10	59920149	59921945	9.60238	4.88519
chr10	59931841	59932607	9.60238	5.11831
chr10	59932753	59934087	12.3615	4.56103
chr10	59932753	59934087	12.3615	5.54929
chr10	59932753	59934087	12.3615	6.37655
chr10	59934259	59934602	6.75682	6.37655
chr10	59946694	59946874	4.40617	4.50929
chr10	59947105	59949675	11.8331	5.8176
chr10	59947105	59949675	11.8331	4.51167
chr10	59952095	59953810	11.0791	4.14673
chr10	59969504	59971044	14.923	5.56988
chr10	59971257	59971412	3.26846	5.56988
chr10	59972576	59973242	6.08151	5.26065
chr10	59973416	59975747	14.8069	5.26065
chr10	59973416	59975747	14.8069	4.96643
chr10	59973416	59975747	14.8069	4.90298
chr10	59977556	59979587	10.2481	6.26162
chr10	59977556	59979587	10.2481	6.01082
chr10	59979816	59982091	11.5709	5.24589
chr10	59979816	59982091	11.5709	4.31016
chr10	60003260	60003928	11.0791	4.14673
chr10	60078104	60081653	11.2522	4.64548
chr10	60078104	60081653	11.2522	7.15125
chr10	60078104	60081653	11.2522	5.11831
chr10	60752958	60753124	5.56365	4.5094
chr10	60808917	60809389	8.74288	5.26097
chr10	60816103	60816949	8.2214	5.1068
chr10	60931509	60931852	9.14028	6.76411
chr10	61145989	61146170	5.77578	5.41401
chr10	61449097	61449445	4.05705	5.29398
chr10	61675331	61675870	6.35601	4.04077
chr10	62065880	62066386	8.74023	4.88519
chr10	62287361	62287932	7.15326	4.08544
chr10	62311324	62311569	6.92441	3.61082
chr10	62311837	62312122	3.85676	3.61082
chr10	62312321	62312824	7.15762	5.41022
chr10	62313523	62315137	8.26974	5.83893
chr10	62316646	62318067	8.41045	6.55736
chr10	62316646	62318067	8.41045	4.57954
chr10	62319017	62319592	6.61579	4.51167
chr10	62320388	62321536	8.67952	6.80907
chr10	62325972	62326392	6.05552	4.42298
chr10	62326614	62328637	11.5483	4.16197
chr10	62326614	62328637	11.5483	5.10966
chr10	62336856	62337277	4.68234	4.44288
chr10	62337628	62338158	6.49776	4.08275
chr10	62338366	62338893	5.95421	5.11323
chr10	62449043	62450523	16.5602	4.84893
chr10	62486992	62487660	10.0483	5.51125
chr10	62487812	62487993	4.61885	5.51125
chr10	62491818	62491973	4.73778	4.58026
chr10	62500694	62501647	6.48617	3.43091
chr10	62510886	62511601	8.87726	3.56581
chr10	62510886	62511601	8.87726	3.07053
chr10	62511768	62512670	8.34076	4.39905
chr10	62520541	62520770	6.17006	4.66017
chr10	62521642	62522462	6.64643	5.47498
chr10	62533136	62533685	5.01164	4.44365
chr10	62537396	62538074	5.32726	5.78771
chr10	62538350	62538540	4.73323	5.78771
chr10	62541119	62545404	11.637	5.85421
chr10	62541119	62545404	11.637	3.80086
chr10	62541119	62545404	11.637	5.92647
chr10	62541119	62545404	11.637	4.75964
chr10	62548665	62549263	7.57159	3.82459
chr10	62549991	62550579	7.19061	5.43571
chr10	62549991	62550579	7.19061	5.12585
chr10	62550820	62552115	9.24871	5.12585
chr10	62552850	62557527	15.7877	6.32336
chr10	62552850	62557527	15.7877	4.18095
chr10	62552850	62557527	15.7877	4.69448
chr10	62552850	62557527	15.7877	3.04069
chr10	62552850	62557527	15.7877	7.11293
chr10	62552850	62557527	15.7877	7.29256
chr10	62566352	62570444	8.19475	4.51559
chr10	62566352	62570444	8.19475	6.17061
chr10	62566352	62570444	8.19475	4.39066
chr10	62566352	62570444	8.19475	4.24433
chr10	62631679	62631989	3.86523	3.22112
chr10	63009337	63010651	10.7364	6.6125
chr10	63009337	63010651	10.7364	4.04077
chr10	63024090	63024947	9.7811	4.14673
chr10	63243185	63243675	15.2248	5.8176
chr10	63276910	63277364	6.21834	3.94516
chr10	63281300	63281543	7.04175	4.51167
chr10	66852689	66853290	7.13095	6.31193
chr10	66932311	66932475	4.57234	4.23439
chr10	67025678	67025999	6.69892	6.62356
chr10	67204781	67204979	5.22767	4.07122
chr10	67548254	67549943	12.2022	4.27921
chr10	67565882	67566046	3.87767	3.30856
chr10	68193125	68193824	6.53692	3.78867
chr10	68248690	68249990	7.37266	3.77139
chr10	68268693	68269193	7.00341	6.58855
chr10	70181388	70181620	5.32014	4.20795
chr10	71345052	71345614	6.49237	3.60934
chr10	74943155	74943339	5.71165	3.502
chr10	74943762	74944004	6.35047	5.15319
chr10	74944223	74944457	3.30224	5.15319
chr10	74966547	74966896	5.88323	3.80086
chr10	74975832	74977435	9.92499	5.41401
chr10	74977678	74978330	4.73323	5.65694
chr10	74977678	74978330	4.73323	4.27921
chr10	74980797	74981534	5.175	4.68502
chr10	74981757	74981972	6.92441	4.37099
chr10	74982171	74982420	7.11868	4.34115
chr10	74983082	74983384	5.45197	7.13989
chr10	74983748	74983903	4.76884	4.13362
chr10	74987181	74987751	8.74288	6.38832
chr10	74987957	74988741	9.74388	6.01254
chr10	74989022	74990042	6.75586	6.01254
chr10	75055994	75056482	5.77578	5.40935
chr10	75070109	75070350	3.87767	3.502
chr10	75125154	75125689	7.15326	5.26097
chr10	75125894	75126438	7.98021	4.84893
chr10	75126936	75127281	5.56365	4.88519
chr10	75136855	75137010	4.94013	6.38832
chr10	75137534	75137877	3.70425	6.38832
chr10	75145505	75146132	6.9	6.73462
chr10	75146332	75147409	7.36655	5.63676
chr10	75187530	75187716	4.37144	4.51167
chr10	75212106	75213037	9.19249	3.93442
chr10	75233183	75233365	6.35846	8.26724
chr10	75265209	75265466	4.65062	4.94496
chr10	75282961	75283295	5.08038	6.06935
chr10	75283437	75283662	6.47028	6.06935
chr10	75289064	75289543	7.47837	4.0921
chr10	75289064	75289543	7.47837	5.3877
chr10	75294070	75294606	6.37046	4.75964
chr10	75298806	75299926	11.0251	6.90338
chr10	75300118	75302070	10.3751	5.12872
chr10	75302230	75305989	19.0486	5.33469
chr10	75302230	75305989	19.0486	6.01136
chr10	75302230	75305989	19.0486	4.84893
chr10	75312619	75312951	5.48093	4.50796
chr10	75316363	75316829	8.73951	6.01254
chr10	75317082	75318547	12.0535	3.96685
chr10	75327035	75327469	5.62342	4.04077
chr10	75338716	75338937	4.37144	5.1068
chr10	75491716	75491903	6.13677	4.91802
chr10	75504391	75504743	5.76294	4.89918
chr10	75505050	75505652	5.76806	4.56938
chr10	75514132	75514555	4.80119	3.90738
chr10	75515508	75517279	12.5377	5.11323
chr10	75551023	75551282	6.08016	4.88519
chr10	75551463	75552171	6.42367	5.26097
chr10	75565064	75565640	5.4148	6.38832
chr10	75566160	75566503	5.49458	3.78867
chr10	75591226	75591524	7.68191	7.09547
chr10	75591802	75592680	9.65272	4.50852
chr10	75837595	75838203	7.43793	6.01556
chr10	76187117	76188035	5.57231	4.14673
chr10	76257710	76258182	8.79029	6.38832
chr10	76307085	76307369	4.63105	3.73108
chr10	76468319	76469401	10.0575	5.10344
chr10	76527882	76528793	6.26254	5.24589
chr10	76529001	76529421	6.61158	4.44365
chr10	76540534	76541448	6.10851	5.15279
chr10	76541654	76543148	6.44666	5.92214
chr10	76543279	76544377	6.60997	5.54929
chr10	77211166	77211711	7.94807	5.63676
chr10	77220789	77222216	10.5251	4.94496
chr10	77220789	77222216	10.5251	6.46524
chr10	77225816	77226005	6.41035	3.77139
chr10	77515937	77516810	6.69892	5.19619
chr10	77531562	77531717	4.67312	3.34294
chr10	77581328	77581523	7.93895	5.37836
chr10	77971245	77971677	6.75586	5.3216
chr10	77971245	77971677	6.75586	4.88519
chr10	78169205	78169755	5.17644	4.13362
chr10	78184493	78185022	5.70015	4.88519
chr10	78298326	78298743	8.32207	4.01153
chr10	78367246	78367865	4.0643	3.77139
chr10	78457736	78458287	5.96105	5.63676
chr10	78465100	78467398	15.1516	4.16197
chr10	78465100	78467398	15.1516	5.24589
chr10	78474108	78474595	6.61712	5.29398
chr10	78474776	78475337	5.78543	5.29398
chr10	78475820	78476920	12.9375	7.9824
chr10	78477154	78479143	12.2731	3.69267
chr10	78480121	78480314	4.7857	4.17954
chr10	78480481	78481073	9.01059	4.17954
chr10	78482490	78483017	4.98106	4.02958
chr10	78574536	78575587	10.1621	4.84893
chr10	79681331	79682008	9.13489	4.13362
chr10	79704524	79705152	9.14028	4.88519
chr10	79767225	79767888	11.9784	7.13989
chr10	79852530	79854201	18.6205	5.1068
chr10	79856436	79857972	7.15762	7.51567
chr10	79896515	79896797	4.18011	4.21089
chr10	79897175	79897508	5.70015	4.31016
chr10	79914672	79914914	4.76884	4.88519
chr10	79925883	79928639	10.8188	2.81603
chr10	79937371	79937717	6.42367	4.57954
chr10	79959385	79959724	5.19312	4.92357
chr10	79985049	79987125	13.2897	4.70504
chr10	79985049	79987125	13.2897	5.51116
chr10	79987519	79989232	10.1715	5.63594
chr10	79993921	79994521	10.8188	4.21089
chr10	79994645	79995607	9.14023	4.57954
chr10	79994645	79995607	9.14023	4.94496
chr10	80015722	80016561	13.1143	6.25558
chr10	80031249	80032188	10.4686	5.41401
chr10	80032318	80033264	11.5246	3.90281
chr10	80033431	80034796	11.2664	6.55833
chr10	80048221	80048895	8.21378	5.92214
chr10	80049108	80049371	3.81539	2.83215
chr10	80050682	80053399	16.1481	6.73462
chr10	80053683	80054815	11.1128	6.01254
chr10	80054945	80055163	5.16625	6.01254
chr10	80055313	80055577	4.26295	6.01254
chr10	80055313	80055577	4.26295	5.30338
chr10	80070132	80071125	7.13095	5.80751
chr10	80071276	80072853	9.90673	4.04077
chr10	80073328	80075368	7.741	6.01254
chr10	80075582	80076068	6.08558	3.30856
chr10	80085866	80086975	9.14028	4.57954
chr10	80087485	80087839	6.35846	5.26097
chr10	80101488	80101847	5.17644	3.91012
chr10	80142401	80143073	8.50833	4.88519
chr10	80150504	80153242	16.2935	5.63676
chr10	80158101	80159776	14.708	5.10966
chr10	80161634	80161965	4.40421	5.152
chr10	80162243	80162533	6.22499	4.93596
chr10	80162917	80163172	4.04389	5.018
chr10	80165559	80165940	4.62527	4.02958
chr10	80166456	80167520	6.82444	3.9909
chr10	80168322	80169057	5.28926	4.38734
chr10	80173295	80173926	8.44472	4.89553
chr10	80174456	80174859	5.70015	3.74499
chr10	80225946	80226385	12.1799	4.45726
chr10	80227106	80227773	5.99468	6.80907
chr10	80245325	80245698	5.32014	4.88519
chr10	80261932	80262337	6.80269	3.48753
chr10	80320631	80320812	6.38125	3.89782
chr10	80399847	80400892	11.5461	3.75784
[truncated: 19,750 more rows]
