# Supplementary material for: GATA2 regulates mast cell identity and responsiveness to antigenic stimulation by promoting chromatin remodeling at super-enhancers
Source: Nat Commun. 2021 Jan 21;12:494. doi: 10.1038/s41467-020-20766-0 (PMC7820599; doi:10.1038/s41467-020-20766-0)
Supplement: Supplementary file 5 — Supplementary Data 2 [file 41467_2020_20766_MOESM5_ESM.xlsx]

## Sheet: Super-enhancers_rep1
Supplementary Data 2. Super-enhancers and Typical Enhancers Generated from Biological Replicate 1, Related to Fig. 1.
Sheet 1 Super-enhancers
Super-enhancers
REGION_ID	CHROM	START	STOP	NUM_LOCI	CONSTITUENT_SIZE	A1U_mm10_sorted.bam	UN_mm10_sorted.bam	enhancerRank	isSuper
99_MC_UN_K27_peak_20736_lociStitched	chr16	93115763	93295496	99	70716	209155	42273.2	1	1
54_MC_UN_K27_peak_18017_lociStitched	chr15	78247596	78352670	54	63772	186422	27602.9	2	1
88_MC_UN_K27_peak_37416_lociStitched	chr5	75374367	75551052	88	46302	153981	37757.6	3	1
24_MC_UN_K27_peak_32484_lociStitched	chr3	137926638	137998786	24	36221	126937	19198.6	4	1
43_MC_UN_K27_peak_52153_lociStitched	chr9	123981058	124071682	43	37354	136135	29652.2	5	1
37_MC_UN_K27_peak_41643_lociStitched	chr6	116397023	116461074	37	38815	118283	17453.9	6	1
30_MC_UN_K27_peak_338_lociStitched	chr1	40380350	40449662	30	33724	120873	20460.9	7	1
30_MC_UN_K27_peak_30581_lociStitched	chr3	20217048	20273035	30	32393	118569	20194.5	8	1
38_MC_UN_K27_peak_47823_lociStitched	chr8	81754594	81821183	38	30734	116984	20056.6	9	1
55_MC_UN_K27_peak_33483_lociStitched	chr4	47246570	47325818	55	48285	113713	18092.3	10	1
82_MC_UN_K27_peak_49897_lociStitched	chr9	41044460	41169825	82	50604	120538	25022.9	11	1
15_MC_UN_K27_peak_15974_lociStitched	chr14	55910308	55955416	15	30896	106514	13158	12	1
38_MC_UN_K27_peak_47762_lociStitched	chr8	81479394	81531780	38	33814	108350	17937	13	1
42_MC_UN_K27_peak_14455_lociStitched	chr13	95634021	95720886	42	35445	109476	21073.4	14	1
26_MC_UN_K27_peak_7371_lociStitched	chr11	56247984	56326897	26	29700	106825	19499.4	15	1
41_MC_UN_K27_peak_4342_lociStitched	chr10	59369775	59454109	41	37984	106531	19219.7	16	1
38_MC_UN_K27_peak_37682_lociStitched	chr5	96897935	97011341	38	31195	113349	27240.1	17	1
51_MC_UN_K27_peak_6095_lociStitched	chr11	4222065	4345584	51	39157	108635	22962.2	18	1
58_MC_UN_K27_peak_30965_lociStitched	chr3	51695207	51802521	58	38481	106595	22096	19	1
37_MC_UN_K27_peak_24254_lociStitched	chr18	64948444	65019740	37	34901	99386.6	15920.4	20	1
35_MC_UN_K27_peak_43740_lociStitched	chr7	46649392	46713414	35	34565	100143	16812.2	21	1
49_MC_UN_K27_peak_49102_lociStitched	chr8	126756189	126885641	49	31773	106694	23793.3	22	1
44_MC_UN_K27_peak_2178_lociStitched	chr1	151152237	151220448	44	32501	105331	22523.3	23	1
38_MC_UN_K27_peak_16416_lociStitched	chr14	73105731	73185094	38	33402	101712	19015.4	24	1
24_MC_UN_K27_peak_1212_lociStitched	chr1	87606754	87686886	24	34071	100846	18262.1	25	1
35_MC_UN_K27_peak_4518_lociStitched	chr10	62490429	62583264	35	31495	102248	21194.2	26	1
38_MC_UN_K27_peak_17414_lociStitched	chr15	58971318	59057304	38	33685	96768.6	17377.8	27	1
71_MC_UN_K27_peak_13459_lociStitched	chr13	43182323	43304093	71	39444	101398	22941.5	28	1
46_MC_UN_K27_peak_36474_lociStitched	chr5	29924701	30019619	46	27317	101467	25314.6	29	1
38_MC_UN_K27_peak_1509_lociStitched	chr1	106597142	106714200	38	26439	102835	26864.8	30	1
46_MC_UN_K27_peak_18422_lociStitched	chr15	83209646	83325329	46	31668	97833.1	22303.7	31	1
44_MC_UN_K27_peak_39286_lociStitched	chr5	143618607	143711731	44	35975	95982.9	20524.5	32	1
31_MC_UN_K27_peak_20429_lociStitched	chr16	89957471	90055455	31	31867	94544.8	19155.9	33	1
30_MC_UN_K27_peak_29092_lociStitched	chr2	129359903	129422929	30	29948	90524.2	16273.3	34	1
25_MC_UN_K27_peak_20600_lociStitched	chr16	92778718	92825883	25	34347	85208.3	11107.4	35	1
35_MC_UN_K27_peak_21748_lociStitched	chr17	29428180	29513614	35	28900	90363.5	17069.7	36	1
51_MC_UN_K27_peak_18188_lociStitched	chr15	80485084	80620855	51	27975	98230.3	26135.9	37	1
56_MC_UN_K27_peak_35339_lociStitched	chr4	135015799	135131740	56	36471	89471.7	18214.3	38	1
48_MC_UN_K27_peak_397_lociStitched	chr1	43453291	43571903	48	26435	95601.3	24944.1	39	1
27_MC_UN_K27_peak_51282_lociStitched	chr9	92249146	92306484	27	24153	87899.2	17505.3	40	1
43_MC_UN_K27_peak_1676_lociStitched	chr1	130372454	130460531	43	26130	94348.1	23983.4	41	1
62_MC_UN_K27_peak_49639_lociStitched	chr9	32459039	32564564	62	32120	92492.7	22403	42	1
52_MC_UN_K27_peak_41045_lociStitched	chr6	88242233	88346938	52	36549	87219.3	18710.8	43	1
29_MC_UN_K27_peak_29450_lociStitched	chr2	145167210	145237938	29	24726	84597.8	16946.4	44	1
33_MC_UN_K27_peak_39870_lociStitched	chr6	38899907	39007862	33	26713	87670.3	21018.8	45	1
30_MC_UN_K27_peak_38424_lociStitched	chr5	122646118	122712120	30	25140	80548.8	14111.2	46	1
27_MC_UN_K27_peak_10049_lociStitched	chr11	114880050	114931706	27	27584	77535.7	12190.8	47	1
36_MC_UN_K27_peak_51500_lociStitched	chr9	107260672	107336053	36	31460	75682.5	12302.2	48	1
53_MC_UN_K27_peak_48701_lociStitched	chr8	120360956	120508766	53	30387	82699.7	19555.3	49	1
34_MC_UN_K27_peak_24027_lociStitched	chr18	50001547	50062666	34	26681	77223.9	14509.7	50	1
20_MC_UN_K27_peak_31115_lociStitched	chr3	59080483	59150915	20	23433	79320.5	17953.1	51	1
29_MC_UN_K27_peak_17035_lociStitched	chr15	27659991	27724694	29	25428	74939	13691.2	52	1
32_MC_UN_K27_peak_37175_lociStitched	chr5	65860460	65941428	32	22811	78506.6	17780.6	53	1
30_MC_UN_K27_peak_2347_lociStitched	chr1	154029375	154101500	30	21991	78435.9	17750	54	1
35_MC_UN_K27_peak_19124_lociStitched	chr16	10713394	10785023	35	30396	71865.4	11854.6	55	1
29_MC_UN_K27_peak_7855_lociStitched	chr11	67478008	67536485	29	26944	72897.4	12911.7	56	1
39_MC_UN_K27_peak_12246_lociStitched	chr12	102280486	102357119	39	32380	73383.8	13456.8	57	1
22_MC_UN_K27_peak_50717_lociStitched	chr9	64784580	64845275	22	20166	76572.8	16764	58	1
20_MC_UN_K27_peak_50478_lociStitched	chr9	57998034	58062777	20	25039	71249.7	12230	59	1
11_MC_UN_K27_peak_42172_lociStitched	chr6	129209325	129237991	11	19264	68675.1	9841.04	60	1
23_MC_UN_K27_peak_652_lociStitched	chr1	59148479	59199638	23	21515	70159.5	11439.2	61	1
32_MC_UN_K27_peak_49539_lociStitched	chr9	22786023	22854293	32	25354	73820.4	15217.4	62	1
35_MC_UN_K27_peak_17264_lociStitched	chr15	42431165	42527424	35	19133	86325.1	27953.6	63	1
33_MC_UN_K27_peak_37905_lociStitched	chr5	107922151	107984721	33	22832	73688.7	15398.5	64	1
31_MC_UN_K27_peak_25445_lociStitched	chr19	17319280	17384480	31	24154	73245.7	15530.6	65	1
41_MC_UN_K27_peak_11260_lociStitched	chr12	40086083	40164179	41	25086	78244.4	20609.5	66	1
8_MC_UN_K27_peak_2932_lociStitched	chr1	173215473	173240561	8	18885	66897.2	9545.98	67	1
44_MC_UN_K27_peak_26863_lociStitched	chr2	18885428	18976029	44	23069	75896.5	18663.8	68	1
34_MC_UN_K27_peak_19759_lociStitched	chr16	32106113	32203137	34	25863	76095.9	18948.8	69	1
39_MC_UN_K27_peak_41250_lociStitched	chr6	97848294	97941024	39	19929	78783.4	21986.3	70	1
22_MC_UN_K27_peak_6784_lociStitched	chr11	34026635	34076592	22	21980	69070.5	12274.4	71	1
30_MC_UN_K27_peak_9951_lociStitched	chr11	108214551	108272629	30	23608	70164	13781.9	72	1
20_MC_UN_K27_peak_44853_lociStitched	chr7	97164196	97236867	20	19179	73848.3	17927.9	73	1
32_MC_UN_K27_peak_35554_lociStitched	chr4	139175421	139252059	32	28875	68866.9	13580.3	74	1
29_MC_UN_K27_peak_6333_lociStitched	chr11	11678807	11742728	29	22163	68811	14011.5	75	1
27_MC_UN_K27_peak_23224_lociStitched	chr17	84114358	84163882	27	27663	63767.1	9043.08	76	1
32_MC_UN_K27_peak_17743_lociStitched	chr15	73125830	73184835	32	31545	65053	10674	77	1
24_MC_UN_K27_peak_32075_lociStitched	chr3	105891580	105930340	24	22560	64376.5	10081.5	78	1
34_MC_UN_K27_peak_32794_lociStitched	chr3	153734930	153817383	34	22942	70860.1	16869.9	79	1
29_MC_UN_K27_peak_7715_lociStitched	chr11	61957214	62035480	29	20156	70055.9	16263.7	80	1
41_MC_UN_K27_peak_292_lociStitched	chr1	39392812	39454343	41	24136	66016.6	12576.9	81	1
31_MC_UN_K27_peak_50038_lociStitched	chr9	45228668	45309491	31	21872	70752.5	17498.2	82	1
20_MC_UN_K27_peak_52102_lociStitched	chr9	123923164	123959916	20	19983	64510.8	11327	83	1
34_MC_UN_K27_peak_13829_lociStitched	chr13	51732027	51813337	34	25622	65999.3	12993.3	84	1
38_MC_UN_K27_peak_46762_lociStitched	chr8	13590478	13686996	38	23433	68933.2	15993	85	1
18_MC_UN_K27_peak_34408_lociStitched	chr4	115043450	115097268	18	21471	63763.6	11108	86	1
27_MC_UN_K27_peak_39978_lociStitched	chr6	47636001	47687014	27	27965	84747.9	32107.6	87	1
45_MC_UN_K27_peak_8606_lociStitched	chr11	79019778	79102366	45	25384	66202.5	13808.7	88	1
32_MC_UN_K27_peak_17633_lociStitched	chr15	66794093	66867329	32	22882	67655.4	15489.4	89	1
20_MC_UN_K27_peak_40414_lociStitched	chr6	57735741	57773787	20	23583	62893.8	10999.1	90	1
22_MC_UN_K27_peak_3198_lociStitched	chr1	182063882	182115329	22	21504	62441.2	10551.8	91	1
24_MC_UN_K27_peak_5457_lociStitched	chr10	96148555	96214980	24	17359	65329	14713.1	92	1
17_MC_UN_K27_peak_8856_lociStitched	chr11	83532998	83586225	17	20116	63361.4	13269.5	93	1
45_MC_UN_K27_peak_40047_lociStitched	chr6	47737112	47789344	45	23227	77851.8	27771.8	94	1
39_MC_UN_K27_peak_14993_lociStitched	chr14	12057204	12138991	39	21743	65421.4	15441.4	95	1
25_MC_UN_K27_peak_32685_lociStitched	chr3	146645552	146736362	25	16432	68734.1	18761.3	96	1
22_MC_UN_K27_peak_3656_lociStitched	chr10	17515885	17590891	22	15055	67902.9	18121.4	97	1
38_MC_UN_K27_peak_33703_lociStitched	chr4	59258945	59340381	38	20733	66240	16539.7	98	1
33_MC_UN_K27_peak_29890_lociStitched	chr2	160692678	160747672	33	20924	63859	14391.9	99	1
27_MC_UN_K27_peak_813_lociStitched	chr1	69495555	69567001	27	14788	69038.3	19583.3	100	1
21_MC_UN_K27_peak_28626_lociStitched	chr2	116971493	117009368	21	20534	60516.7	11176.9	101	1
17_MC_UN_K27_peak_24411_lociStitched	chr18	70043105	70066806	17	16796	57074.4	7762.08	102	1
39_MC_UN_K27_peak_24354_lociStitched	chr18	67687858	67771934	39	21107	67756.8	18816.2	103	1
39_MC_UN_K27_peak_25371_lociStitched	chr19	16436229	16518824	39	18852	66968	18121.3	104	1
24_MC_UN_K27_peak_31555_lociStitched	chr3	88592159	88674846	24	22754	62627.1	14577.7	105	1
27_MC_UN_K27_peak_20298_lociStitched	chr16	75852096	75920470	27	13737	67881.7	19951.5	106	1
20_MC_UN_K27_peak_24287_lociStitched	chr18	65361755	65416806	20	16578	59669.8	11924	107	1
24_MC_UN_K27_peak_27685_lociStitched	chr2	45072838	45117605	24	19609	58998.4	11657.3	108	1
40_MC_UN_K27_peak_9815_lociStitched	chr11	106513211	106602083	40	21526	62317	14992.7	109	1
30_MC_UN_K27_peak_7186_lociStitched	chr11	53306072	53354498	30	22174	59520.4	12392.2	110	1
32_MC_UN_K27_peak_36799_lociStitched	chr5	38815463	38906786	32	16897	65780	19132.2	111	1
24_MC_UN_K27_peak_38017_lociStitched	chr5	111075641	111144871	24	19981	59371.6	13264.5	112	1
22_MC_UN_K27_peak_12331_lociStitched	chr12	104971489	105027786	22	23945	56409.6	10645.8	113	1
24_MC_UN_K27_peak_4696_lociStitched	chr10	75265069	75327298	24	17850	58041	12470.7	114	1
29_MC_UN_K27_peak_6401_lociStitched	chr11	12417573	12463634	29	20927	57511.8	12081.8	115	1
23_MC_UN_K27_peak_50634_lociStitched	chr9	61662174	61708626	23	17857	55900.3	10474.9	116	1
28_MC_UN_K27_peak_14065_lociStitched	chr13	63236214	63289119	28	21531	56899.3	11517.4	117	1
28_MC_UN_K27_peak_11095_lociStitched	chr12	32637364	32703915	28	16061	61666.2	16384.9	118	1
24_MC_UN_K27_peak_30235_lociStitched	chr2	170147178	170222862	24	18228	59744.9	14493.5	119	1
9_MC_UN_K27_peak_4216_lociStitched	chr10	51473261	51496378	9	13001	53379.5	8213.47	120	1
24_MC_UN_K27_peak_18526_lociStitched	chr15	86159388	86203796	24	23972	53511.6	8348.7	121	1
29_MC_UN_K27_peak_25833_lociStitched	chr19	32235227	32328187	29	15842	65323	20246.7	122	1
17_MC_UN_K27_peak_40084_lociStitched	chr6	48336900	48407081	17	16453	59302.9	14394.1	123	1
15_MC_UN_K27_peak_51009_lociStitched	chr9	72435285	72473546	15	18567	55532	10690.1	124	1
22_MC_UN_K27_peak_45919_lociStitched	chr7	127130005	127189884	22	18330	56675.5	12287.2	125	1
26_MC_UN_K27_peak_19873_lociStitched	chr16	33745290	33797800	26	20160	56506	12124.6	126	1
16_MC_UN_K27_peak_38724_lociStitched	chr5	134585148	134616335	16	21562	50547.9	6611.64	127	1
22_MC_UN_K27_peak_3912_lociStitched	chr10	26754239	26802135	22	17672	57221.4	13291.1	128	1
36_MC_UN_K27_peak_27469_lociStitched	chr2	33828483	33911596	36	20947	58968.7	15126.6	129	1
25_MC_UN_K27_peak_36167_lociStitched	chr5	3460187	3517820	25	19934	56728.2	12938.6	130	1
32_MC_UN_K27_peak_33185_lociStitched	chr4	32238958	32310688	32	17080	58158.7	15156.5	131	1
39_MC_UN_K27_peak_9033_lociStitched	chr11	88080763	88166804	39	19773	57862.6	14928.1	132	1
23_MC_UN_K27_peak_40236_lociStitched	chr6	53959371	54019282	23	14672	55214	12563.3	133	1
17_MC_UN_K27_peak_16612_lociStitched	chr14	79515713	79562883	17	15909	55240.8	12702.9	134	1
29_MC_UN_K27_peak_8721_lociStitched	chr11	81996448	82048434	29	19483	53238.9	10729.9	135	1
22_MC_UN_K27_peak_2963_lociStitched	chr1	173310443	173356609	22	17328	53391	10964.4	136	1
31_MC_UN_K27_peak_10927_lociStitched	chr12	25186943	25240522	31	21509	52700.3	10469.3	137	1
24_MC_UN_K27_peak_25642_lociStitched	chr19	24965917	25004501	24	17895	52092.3	9931.52	138	1
32_MC_UN_K27_peak_20580_lociStitched	chr16	92682055	92761881	32	16830	58129.3	16021.1	139	1
23_MC_UN_K27_peak_26815_lociStitched	chr2	16356409	16407171	23	16643	55239.2	13467.2	140	1
25_MC_UN_K27_peak_11812_lociStitched	chr12	82187983	82261701	25	14336	56785	15082.7	141	1
26_MC_UN_K27_peak_31416_lociStitched	chr3	84653665	84715137	26	19766	54605.6	13044.4	142	1
20_MC_UN_K27_peak_7198_lociStitched	chr11	53605302	53670507	20	17563	55280.8	13725.7	143	1
12_MC_UN_K27_peak_23927_lociStitched	chr18	39924361	39954433	12	14417	49967.6	8759.97	144	1
25_MC_UN_K27_peak_51708_lociStitched	chr9	110642471	110687623	25	19836	49545.3	8863.34	145	1
13_MC_UN_K27_peak_40186_lociStitched	chr6	52692736	52718524	13	11651	48471.1	8051.01	146	1
23_MC_UN_K27_peak_25320_lociStitched	chr19	12793424	12835252	23	15130	52954.2	12594.4	147	1
18_MC_UN_K27_peak_26652_lociStitched	chr2	6691874	6730479	18	16618	50464.5	10284.4	148	1
14_MC_UN_K27_peak_49251_lociStitched	chr9	8674411	8701967	14	11125	47983.3	7966.44	149	1
15_MC_UN_K27_peak_7596_lociStitched	chr11	59525558	59568666	15	11085	48832.7	8910.42	150	1
11_MC_UN_K27_peak_20478_lociStitched	chr16	91041438	91073565	11	16742	48068.4	8198.81	151	1
42_MC_UN_K27_peak_44046_lociStitched	chr7	66166565	66252247	42	16525	56104.6	16288.1	152	1
30_MC_UN_K27_peak_6566_lociStitched	chr11	22792584	22856840	30	17878	53146.1	13429.5	153	1
17_MC_UN_K27_peak_33728_lociStitched	chr4	59419707	59466231	17	16982	49892.3	10500.5	154	1
26_MC_UN_K27_peak_13302_lociStitched	chr13	37205791	37250587	26	15701	50323.8	11311	155	1
36_MC_UN_K27_peak_45612_lociStitched	chr7	122368943	122436112	36	18114	52069.4	13071.1	156	1
28_MC_UN_K27_peak_14404_lociStitched	chr13	94474115	94540327	28	14665	54519	15612.8	157	1
37_MC_UN_K27_peak_37081_lociStitched	chr5	64334473	64383169	37	19485	48287	9520.07	158	1
22_MC_UN_K27_peak_14781_lociStitched	chr13	109610428	109693672	22	10863	57896.2	19179.4	159	1
20_MC_UN_K27_peak_40703_lociStitched	chr6	82857989	82923340	20	14687	51019.5	12704.2	160	1
28_MC_UN_K27_peak_23063_lociStitched	chr17	80088474	80174249	28	16034	54604.4	16451.6	161	1
14_MC_UN_K27_peak_20799_lociStitched	chr16	95434066	95459896	14	15983	45429.8	7400.3	162	1
36_MC_UN_K27_peak_44379_lociStitched	chr7	80142681	80210577	36	21701	49788.1	11773.2	163	1
16_MC_UN_K27_peak_22806_lociStitched	chr17	64304978	64343126	16	13485	49718.3	11845	164	1
20_MC_UN_K27_peak_31317_lociStitched	chr3	79326000	79370457	20	12536	48444.8	10643	165	1
25_MC_UN_K27_peak_37622_lociStitched	chr5	93105542	93154638	25	16924	47240.2	9500.08	166	1
27_MC_UN_K27_peak_46115_lociStitched	chr7	132380488	132446133	27	15681	50159.3	12459.4	167	1
18_MC_UN_K27_peak_5587_lociStitched	chr10	111102154	111135929	18	13798	46160.3	8474.15	168	1
23_MC_UN_K27_peak_7749_lociStitched	chr11	62143024	62205881	23	13829	52517	14884.5	169	1
22_MC_UN_K27_peak_845_lociStitched	chr1	69652872	69692894	22	16168	48838.8	11218.2	170	1
19_MC_UN_K27_peak_13422_lociStitched	chr13	41480850	41533109	19	13363	48261.2	10854.2	171	1
22_MC_UN_K27_peak_27798_lociStitched	chr2	53846792	53905516	22	10991	55083.1	18057.6	172	1
13_MC_UN_K27_peak_22195_lociStitched	chr17	35990412	36026089	13	16589	44624.8	7606.34	173	1
28_MC_UN_K27_peak_39772_lociStitched	chr6	37021563	37097298	28	13227	51598.3	14662.3	174	1
26_MC_UN_K27_peak_19632_lociStitched	chr16	29838731	29887079	26	17399	46302.9	9476.21	175	1
17_MC_UN_K27_peak_8762_lociStitched	chr11	82174324	82217457	17	18380	45168.9	8566.21	176	1
24_MC_UN_K27_peak_32742_lociStitched	chr3	152911152	152978497	24	12742	49485.1	12950.4	177	1
16_MC_UN_K27_peak_4203_lociStitched	chr10	51413511	51459281	16	12034	48516.2	11996.3	178	1
15_MC_UN_K27_peak_38932_lociStitched	chr5	136621462	136664682	15	15250	45043.9	8544.59	179	1
23_MC_UN_K27_peak_36577_lociStitched	chr5	31712790	31769547	23	11152	51382.1	15176.8	180	1
20_MC_UN_K27_peak_45526_lociStitched	chr7	120835139	120889595	20	18106	47093.5	11087.2	181	1
18_MC_UN_K27_peak_8411_lociStitched	chr11	76584764	76629960	18	17380	45214.1	9337.49	182	1
26_MC_UN_K27_peak_44547_lociStitched	chr7	80629485	80700142	26	16672	49247.9	13891.2	183	1
32_MC_UN_K27_peak_40272_lociStitched	chr6	54111924	54169335	32	14919	47226.3	12159.6	184	1
34_MC_UN_K27_peak_3087_lociStitched	chr1	180406625	180472796	34	15401	45267.6	10223.4	185	1
21_MC_UN_K27_peak_548_lociStitched	chr1	53845169	53889957	21	11874	46445.2	11631.4	186	1
21_MC_UN_K27_peak_12190_lociStitched	chr12	100710358	100788573	21	11985	50980.5	16206.1	187	1
23_MC_UN_K27_peak_26573_lociStitched	chr2	4530998	4583729	23	15432	45037.5	10287.8	188	1
15_MC_UN_K27_peak_14685_lociStitched	chr13	105268059	105310848	15	11633	45929.7	11343.4	189	1
22_MC_UN_K27_peak_27615_lociStitched	chr2	38514243	38557281	22	17574	41617.7	7165.83	190	1
6_MC_UN_K27_peak_22907_lociStitched	chr17	71251092	71269514	6	13415	38927.5	4623.92	191	1
22_MC_UN_K27_peak_51802_lociStitched	chr9	114735526	114794745	22	13850	45154.5	10854.8	192	1
27_MC_UN_K27_peak_10373_lociStitched	chr11	117306358	117351018	27	23354	41256.9	6962.49	193	1
17_MC_UN_K27_peak_11752_lociStitched	chr12	79733573	79793703	17	10379	45127.6	11112	194	1
21_MC_UN_K27_peak_41718_lociStitched	chr6	119359353	119396776	21	14714	43938.3	10036.8	195	1
21_MC_UN_K27_peak_34867_lociStitched	chr4	129003759	129063283	21	15546	44565.6	10732.2	196	1
13_MC_UN_K27_peak_19584_lociStitched	chr16	29703840	29728222	13	9178	39047.8	5244.57	197	1
12_MC_UN_K27_peak_44730_lociStitched	chr7	88421818	88443505	12	13518	40652.3	6915.98	198	1
35_MC_UN_K27_peak_14919_lociStitched	chr14	7870987	7944958	35	13877	47592.9	13877	199	1
19_MC_UN_K27_peak_1031_lociStitched	chr1	80634329	80666314	19	12609	42709.6	9253.26	200	1
25_MC_UN_K27_peak_4394_lociStitched	chr10	59886576	59949734	25	17291	43743.2	10357.9	201	1
23_MC_UN_K27_peak_25722_lociStitched	chr19	29389443	29463042	23	10652	48678.4	15529.4	202	1
35_MC_UN_K27_peak_27413_lociStitched	chr2	32865920	32918871	35	20860	41762.5	8784.57	203	1
11_MC_UN_K27_peak_25246_lociStitched	chr19	11610912	11637260	11	13485	41345.3	8555.2	204	1
16_MC_UN_K27_peak_15310_lociStitched	chr14	22899761	22941395	16	12053	42637.4	10183.7	205	1
16_MC_UN_K27_peak_31150_lociStitched	chr3	60468496	60516366	16	12748	46611	14341.9	206	1
15_MC_UN_K27_peak_41128_lociStitched	chr6	91678379	91727303	15	15176	40127.5	7901.23	207	1
12_MC_UN_K27_peak_42224_lociStitched	chr6	131013324	131037608	12	12262	40216.7	8042.86	208	1
14_MC_UN_K27_peak_39219_lociStitched	chr5	142895327	142934004	14	13170	39790.9	7692.86	209	1
29_MC_UN_K27_peak_31948_lociStitched	chr3	97991866	98064516	29	13054	46728.5	14631.7	210	1
24_MC_UN_K27_peak_48609_lociStitched	chr8	117248189	117329365	24	13733	43567.2	11510.8	211	1
16_MC_UN_K27_peak_21088_lociStitched	chr17	6640455	6702031	16	14163	48429.5	16551.6	212	1
26_MC_UN_K27_peak_38879_lociStitched	chr5	136395931	136437577	26	15306	40467.4	8708.18	213	1
16_MC_UN_K27_peak_43077_lociStitched	chr7	24364687	24406907	16	17449	38310.4	6582.1	214	1
22_MC_UN_K27_peak_45765_lociStitched	chr7	126012728	126052577	22	12727	38773.1	7065.23	215	1
16_MC_UN_K27_peak_45275_lociStitched	chr7	110223745	110270628	16	12507	43319.9	11636.4	216	1
17_MC_UN_K27_peak_42913_lociStitched	chr7	16570607	16612466	17	11851	42495.3	10854	217	1
13_MC_UN_K27_peak_13140_lociStitched	chr13	32827671	32847518	13	11788	37753	6122.8	218	1
18_MC_UN_K27_peak_50877_lociStitched	chr9	66874080	66917802	18	11946	42747	11140.4	219	1
17_MC_UN_K27_peak_24086_lociStitched	chr18	54466110	54506861	17	9661	42250.6	10717.5	220	1
9_MC_UN_K27_peak_40985_lociStitched	chr6	88188892	88208230	9	14840	35543.2	4059.05	221	1
24_MC_UN_K27_peak_35630_lociStitched	chr4	140930311	140983950	24	15968	39918.1	8474.96	222	1
11_MC_UN_K27_peak_8936_lociStitched	chr11	86576759	86595128	11	12258	36449.6	5176.38	223	1
17_MC_UN_K27_peak_36902_lociStitched	chr5	41788965	41823824	17	10054	39575.4	8732.18	224	1
20_MC_UN_K27_peak_44203_lociStitched	chr7	75570963	75613272	20	11862	42313.2	11491.1	225	1
23_MC_UN_K27_peak_40717_lociStitched	chr6	82996911	83038770	23	13703	39309.8	8539.24	226	1
19_MC_UN_K27_peak_11315_lociStitched	chr12	51843516	51875616	19	13840	38857.1	8195.13	227	1
27_MC_UN_K27_peak_45560_lociStitched	chr7	122291541	122354319	27	10901	43863	13421.9	228	1
17_MC_UN_K27_peak_47922_lociStitched	chr8	83725542	83782699	17	14051	46051.4	15632.4	229	1
13_MC_UN_K27_peak_21679_lociStitched	chr17	29095680	29126632	13	14846	35371.9	4977.08	230	1
17_MC_UN_K27_peak_40374_lociStitched	chr6	56898317	56934699	17	13405	39339.9	8957.25	231	1
24_MC_UN_K27_peak_22430_lociStitched	chr17	47174903	47238131	24	13935	41129.8	10780.4	232	1
15_MC_UN_K27_peak_12009_lociStitched	chr12	86790798	86839985	15	12904	38518.3	8312.6	233	1
19_MC_UN_K27_peak_12169_lociStitched	chr12	100480275	100539009	19	13548	40497.1	10354.8	234	1
19_MC_UN_K27_peak_25869_lociStitched	chr19	32627055	32663986	19	10860	38958.5	9055.48	235	1
25_MC_UN_K27_peak_26706_lociStitched	chr2	11184205	11219247	25	14495	38437.6	8672.9	236	1
14_MC_UN_K27_peak_7399_lociStitched	chr11	57308038	57335603	14	10770	36305.9	6546.69	237	1
17_MC_UN_K27_peak_28068_lociStitched	chr2	73443610	73503666	17	11000	42195.3	12617.8	238	1
14_MC_UN_K27_peak_41415_lociStitched	chr6	108686182	108710351	14	15640	35004	5500.86	239	1
7_MC_UN_K27_peak_31909_lociStitched	chr3	97926303	97948589	7	12583	35153.9	5767.62	240	1
23_MC_UN_K27_peak_12085_lociStitched	chr12	91724402	91789803	23	11358	40620.6	11281.7	241	1
12_MC_UN_K27_peak_23833_lociStitched	chr18	37908878	37935333	12	11698	37018.5	7775.12	242	1
24_MC_UN_K27_peak_35127_lociStitched	chr4	133372672	133419710	24	13456	37263.5	8062.31	243	1
19_MC_UN_K27_peak_44782_lociStitched	chr7	90302159	90365645	19	10792	41824.6	12684.5	244	1
21_MC_UN_K27_peak_38857_lociStitched	chr5	136325219	136380736	21	11719	39755.7	10659.3	245	1
21_MC_UN_K27_peak_44327_lociStitched	chr7	79844657	79912741	21	10847	40714.2	11635.6	246	1
15_MC_UN_K27_peak_31761_lociStitched	chr3	95640445	95677790	15	13473	37027.6	8167.35	247	1
13_MC_UN_K27_peak_43862_lociStitched	chr7	48718830	48750979	13	11375	38308.7	9477.53	248	1
24_MC_UN_K27_peak_44160_lociStitched	chr7	73743167	73787466	24	12559	36821.3	8075.71	249	1
14_MC_UN_K27_peak_16336_lociStitched	chr14	70045991	70075528	14	14301	33908.5	5322.57	250	1
16_MC_UN_K27_peak_32927_lociStitched	chr4	8190666	8236764	16	9128	38805.3	10321.3	251	1
16_MC_UN_K27_peak_43440_lociStitched	chr7	31001155	31044976	16	12823	35797.4	7405.75	252	1
13_MC_UN_K27_peak_13173_lociStitched	chr13	34087825	34121798	13	12755	37659.1	9410.52	253	1
12_MC_UN_K27_peak_26433_lociStitched	chr19	59242049	59277716	12	12393	36141.4	7935.91	254	1
10_MC_UN_K27_peak_2546_lociStitched	chr1	162497087	162528484	10	9870	36090.9	7886.93	255	1
19_MC_UN_K27_peak_20035_lociStitched	chr16	45006937	45045503	19	9959	37625	9429.39	256	1
15_MC_UN_K27_peak_46489_lociStitched	chr7	142380663	142404198	15	16420	32876	4702.29	257	1
21_MC_UN_K27_peak_46150_lociStitched	chr7	132466704	132506084	21	13512	35950	7809.05	258	1
14_MC_UN_K27_peak_10337_lociStitched	chr11	117080695	117112846	14	13829	34102.6	6041.17	259	1
28_MC_UN_K27_peak_29518_lociStitched	chr2	148478183	148531699	28	11816	39254	11259.8	260	1
11_MC_UN_K27_peak_41822_lociStitched	chr6	121210865	121228860	11	13007	32328	4354.79	261	1
11_MC_UN_K27_peak_41842_lociStitched	chr6	121336282	121375323	11	12817	34281.9	6340.26	262	1
17_MC_UN_K27_peak_2678_lociStitched	chr1	167268241	167320414	17	12448	37794.1	10043.3	263	1
7_MC_UN_K27_peak_49187_lociStitched	chr9	7552242	7579911	7	9938	35056.6	7321.22	264	1
12_MC_UN_K27_peak_25934_lociStitched	chr19	35142952	35175594	12	9477	36278.3	8555.47	265	1
8_MC_UN_K27_peak_3643_lociStitched	chr10	17481767	17497339	8	9214	32308.8	4805.52	266	1
13_MC_UN_K27_peak_49023_lociStitched	chr8	126580865	126603789	13	13372	32708	5238.13	267	1
12_MC_UN_K27_peak_50435_lociStitched	chr9	57633739	57656251	12	14877	32331.7	5049.44	268	1
20_MC_UN_K27_peak_39449_lociStitched	chr5	149218099	149275380	20	12177	36339.1	9096.22	269	1
20_MC_UN_K27_peak_52170_lociStitched	chr9	124105230	124144776	20	9711	38248.9	11029.4	270	1
13_MC_UN_K27_peak_10222_lociStitched	chr11	115676641	115718757	13	10883	36906.3	9728.8	271	1
15_MC_UN_K27_peak_20982_lociStitched	chr17	5983658	6019396	15	10687	33154.1	6014.71	272	1
13_MC_UN_K27_peak_25493_lociStitched	chr19	21020857	21051677	13	8741	34213.3	7088.6	273	1
17_MC_UN_K27_peak_47471_lociStitched	chr8	70536541	70572647	17	12497	33954.1	6899.86	274	1
27_MC_UN_K27_peak_15338_lociStitched	chr14	25344333	25415991	27	12247	37584.6	10569.6	275	1
19_MC_UN_K27_peak_13659_lociStitched	chr13	45871775	45925397	19	9732	37760.6	10767.3	276	1
15_MC_UN_K27_peak_26381_lociStitched	chr19	53798391	53825038	15	12202	32919.7	5934.29	277	1
23_MC_UN_K27_peak_33062_lociStitched	chr4	13787041	13833238	23	9824	37752.2	10911.7	278	1
23_MC_UN_K27_peak_50985_lociStitched	chr9	71129216	71189195	23	10582	38530.5	11887.8	279	1
13_MC_UN_K27_peak_16481_lociStitched	chr14	73369813	73405853	13	10568	35337.2	8700.06	280	1
8_MC_UN_K27_peak_2286_lociStitched	chr1	153396219	153417898	8	11039	32206.3	5619.2	281	1
15_MC_UN_K27_peak_44114_lociStitched	chr7	73516599	73541317	15	10054	34550.8	7974.03	282	1
10_MC_UN_K27_peak_4967_lociStitched	chr10	80674732	80699433	10	10488	31570.3	5001.95	283	1
27_MC_UN_K27_peak_38898_lociStitched	chr5	136451533	136516583	27	10616	38490.1	11943.2	284	1
11_MC_UN_K27_peak_31876_lociStitched	chr3	96551482	96580241	11	11172	32681.7	6154.43	285	1
24_MC_UN_K27_peak_23188_lociStitched	chr17	83954010	84005047	24	13755	34291.8	7767.83	286	1
10_MC_UN_K27_peak_19999_lociStitched	chr16	44765528	44789460	10	9864	34457.3	7990.89	287	1
26_MC_UN_K27_peak_7582_lociStitched	chr11	59384477	59438760	26	13177	36136.2	9689.52	288	1
18_MC_UN_K27_peak_25285_lociStitched	chr19	12463360	12499159	18	12640	33948.2	7514.21	289	1
8_MC_UN_K27_peak_43838_lociStitched	chr7	48038025	48077502	8	7412	37147.9	10718	290	1
11_MC_UN_K27_peak_2897_lociStitched	chr1	172499752	172530854	11	11536	32843.7	6490.99	291	1
7_MC_UN_K27_peak_8784_lociStitched	chr11	82801818	82815875	7	12311	29679.9	3377.9	292	1
17_MC_UN_K27_peak_40128_lociStitched	chr6	50222331	50255815	17	11228	33246.3	6944.58	293	1
17_MC_UN_K27_peak_1864_lociStitched	chr1	134747274	134794317	17	12047	34887.1	8702.95	294	1
15_MC_UN_K27_peak_45724_lociStitched	chr7	125552266	125600183	15	9529	34227.1	8050.06	295	1
12_MC_UN_K27_peak_50750_lociStitched	chr9	65533474	65562097	12	12093	31668.5	5529.96	296	1
13_MC_UN_K27_peak_37485_lociStitched	chr5	86068470	86101798	13	10237	35294.4	9168.53	297	1
13_MC_UN_K27_peak_30085_lociStitched	chr2	165948051	165987525	13	10801	33880.5	7772.43	298	1
17_MC_UN_K27_peak_31519_lociStitched	chr3	88488730	88526216	17	11632	33276.3	7234.8	299	1
4_MC_UN_K27_peak_15141_lociStitched	chr14	20725019	20734552	4	8365	28825.9	2875.15	300	1
5_MC_UN_K27_peak_6469_lociStitched	chr11	19006959	19027574	5	13360	30994.7	5116.64	301	1
16_MC_UN_K27_peak_33985_lociStitched	chr4	89104761	89128679	16	10853	32294.1	6431.55	302	1
14_MC_UN_K27_peak_27315_lociStitched	chr2	32236701	32257175	14	12275	29746.7	3941.24	303	1
21_MC_UN_K27_peak_3541_lociStitched	chr10	10286648	10322586	21	10200	34277.7	8495.74	304	1
10_MC_UN_K27_peak_16966_lociStitched	chr15	25267030	25305439	10	8313	33895.9	8204.16	305	1
20_MC_UN_K27_peak_34887_lociStitched	chr4	129229814	129272493	20	15681	33101.8	7426.15	306	1
21_MC_UN_K27_peak_44030_lociStitched	chr7	66111728	66146339	21	11400	33285.4	7770.17	307	1
22_MC_UN_K27_peak_133_lociStitched	chr1	35844988	35901751	22	9631	36311.3	10887.1	308	1
14_MC_UN_K27_peak_16075_lociStitched	chr14	60116446	60148790	14	10727	32541.3	7122.15	309	1
7_MC_UN_K27_peak_45911_lociStitched	chr7	127087945	127109446	7	10145	30372.3	4975.33	310	1
23_MC_UN_K27_peak_44340_lociStitched	chr7	80017533	80079668	23	12201	34839.1	9463.16	311	1
7_MC_UN_K27_peak_46332_lociStitched	chr7	140862374	140882570	7	9070	29684.1	4336.08	312	1
15_MC_UN_K27_peak_33640_lociStitched	chr4	58566671	58592659	15	11782	31708	6369.66	313	1
15_MC_UN_K27_peak_40982_lociStitched	chr6	88104929	88136604	15	14161	30816.6	5511.45	314	1
20_MC_UN_K27_peak_20622_lociStitched	chr16	92852451	92884749	20	12454	32556.4	7315.5	315	1
7_MC_UN_K27_peak_38477_lociStitched	chr5	123125829	123151635	7	10874	29849.8	4650.24	316	1
MC_UN_K27_peak_44458	chr7	80440070	80447808	1	7739	27182.8	2073.78	317	1
15_MC_UN_K27_peak_36272_lociStitched	chr5	20932286	20972846	15	10537	34094.7	9162.5	318	1
16_MC_UN_K27_peak_34149_lociStitched	chr4	101244648	101314633	16	9692	39261.6	14353.9	319	1
16_MC_UN_K27_peak_7283_lociStitched	chr11	54774522	54817210	16	9963	34807.8	9942.04	320	1
9_MC_UN_K27_peak_43552_lociStitched	chr7	41291550	41312466	9	5641	35141	10276	321	1
8_MC_UN_K27_peak_24962_lociStitched	chr19	5831590	5851426	8	9378	29504.1	4677.33	322	1
9_MC_UN_K27_peak_44130_lociStitched	chr7	73583993	73619749	9	8695	32920.5	8152.37	323	1
17_MC_UN_K27_peak_29593_lociStitched	chr2	152766538	152828960	17	8035	35824	11061.2	324	1
19_MC_UN_K27_peak_6450_lociStitched	chr11	18942888	18981510	19	8975	33751.8	9076.17	325	1
13_MC_UN_K27_peak_35228_lociStitched	chr4	134340264	134365952	13	12480	29166.2	4544.21	326	1
13_MC_UN_K27_peak_33600_lociStitched	chr4	57782279	57821717	13	8159	32642.8	8084.79	327	1
18_MC_UN_K27_peak_19824_lociStitched	chr16	32433468	32469710	18	9784	33701.4	9165.6	328	1
16_MC_UN_K27_peak_49735_lociStitched	chr9	35096249	35132191	16	12026	29878.6	5495.53	329	1
11_MC_UN_K27_peak_27735_lociStitched	chr2	52303133	52321250	11	10529	29994.5	5628.95	330	1
16_MC_UN_K27_peak_32396_lociStitched	chr3	135597646	135636811	16	11627	32072.2	7727.25	331	1
16_MC_UN_K27_peak_2246_lociStitched	chr1	151667207	151714076	16	9553	33769.1	9425.36	332	1
15_MC_UN_K27_peak_21035_lociStitched	chr17	6404809	6428166	15	10828	33683.1	9459.58	333	1
16_MC_UN_K27_peak_25745_lociStitched	chr19	29477508	29501517	16	9854	30678.7	6568.86	334	1
18_MC_UN_K27_peak_48887_lociStitched	chr8	122905318	122975843	18	5996	37307.7	13223.4	335	1
18_MC_UN_K27_peak_39519_lociStitched	chr6	8616559	8646892	18	12000	30557.5	6539.79	336	1
4_MC_UN_K27_peak_42903_lociStitched	chr7	16398020	16412863	4	8415	27386.8	3404.98	337	1
15_MC_UN_K27_peak_2070_lociStitched	chr1	144306914	144332287	15	9715	31383.9	7431.75	338	1
29_MC_UN_K27_peak_51836_lociStitched	chr9	116122232	116168502	29	10094	32037.3	8092.62	339	1
18_MC_UN_K27_peak_16826_lociStitched	chr15	6555158	6602373	18	8824	35477.4	11553.5	340	1
20_MC_UN_K27_peak_11219_lociStitched	chr12	36017520	36057799	20	9424	32658.2	8748.6	341	1
20_MC_UN_K27_peak_50219_lociStitched	chr9	51308884	51349740	20	10038	33113.8	9208.94	342	1
9_MC_UN_K27_peak_36147_lociStitched	chr5	3341132	3383511	9	9036	32428.4	8581.75	343	1
20_MC_UN_K27_peak_6846_lociStitched	chr11	43699868	43730092	20	11201	30810.3	7008.95	344	1
13_MC_UN_K27_peak_14751_lociStitched	chr13	109260150	109299753	13	8746	34323.9	10550.2	345	1
12_MC_UN_K27_peak_17215_lociStitched	chr15	39956242	39973700	12	11412	28889.5	5150.11	346	1
19_MC_UN_K27_peak_19090_lociStitched	chr16	10623195	10677800	19	9029	32719.3	9113.57	347	1
9_MC_UN_K27_peak_31745_lociStitched	chr3	95276561	95298504	9	9212	28977.9	5450.64	348	1
9_MC_UN_K27_peak_29502_lociStitched	chr2	148426547	148451508	9	10963	28847.4	5424.03	349	1
16_MC_UN_K27_peak_30619_lociStitched	chr3	21935420	21966789	16	11281	30475	7067.44	350	1
18_MC_UN_K27_peak_6759_lociStitched	chr11	32722754	32754495	18	9983	29398.5	6024.44	351	1
9_MC_UN_K27_peak_32822_lociStitched	chr3	157567649	157581727	9	12511	26836.9	3574.4	352	1
15_MC_UN_K27_peak_50828_lociStitched	chr9	66590125	66624089	15	11207	30727.2	7478.87	353	1
10_MC_UN_K27_peak_18952_lociStitched	chr15	103250674	103276879	10	10981	29554	6480.5	354	1
12_MC_UN_K27_peak_15163_lociStitched	chr14	20829069	20852567	12	10581	28688.7	5637.17	355	1
10_MC_UN_K27_peak_48168_lociStitched	chr8	91059894	91083424	10	9143	28972.5	5922.5	356	1
14_MC_UN_K27_peak_13005_lociStitched	chr13	24127176	24165496	14	6378	31322.8	8384.42	357	1
13_MC_UN_K27_peak_24629_lociStitched	chr18	80689517	80724717	13	11614	28730.2	5797.44	358	1
15_MC_UN_K27_peak_42447_lociStitched	chr6	143139128	143172326	15	10078	30389.4	7516.03	359	1
14_MC_UN_K27_peak_4808_lociStitched	chr10	78457484	78482724	14	10847	27279.4	4414.48	360	1
12_MC_UN_K27_peak_48585_lociStitched	chr8	117197952	117233126	12	10000	28849.7	6021.79	361	1
11_MC_UN_K27_peak_22758_lociStitched	chr17	63672534	63701951	11	7060	29870	7115.97	362	1
17_MC_UN_K27_peak_50925_lociStitched	chr9	70237028	70286078	17	8266	31392	8657.33	363	1
5_MC_UN_K27_peak_8626_lociStitched	chr11	79518652	79536003	5	9535	28459.1	5791.76	364	1
9_MC_UN_K27_peak_15108_lociStitched	chr14	19966433	19994230	9	9360	29695.5	7035.42	365	1
3_MC_UN_K27_peak_23232_lociStitched	chr17	84177324	84191622	3	9629	26141	3495.86	366	1
16_MC_UN_K27_peak_39593_lociStitched	chr6	22449834	22493867	16	6954	32905.9	10290.5	367	1
17_MC_UN_K27_peak_31795_lociStitched	chr3	95690533	95734285	17	6571	30840.8	8299.75	368	1
14_MC_UN_K27_peak_26539_lociStitched	chr2	3703615	3731942	14	10802	28678.3	6308.42	369	1
8_MC_UN_K27_peak_43098_lociStitched	chr7	24593487	24630618	8	10113	28472.1	6122.9	370	1
15_MC_UN_K27_peak_18484_lociStitched	chr15	85634870	85672805	15	12136	28656.1	6312.38	371	1
6_MC_UN_K27_peak_36718_lociStitched	chr5	35016661	35039620	6	7934	25980.4	3703.29	372	1
12_MC_UN_K27_peak_47226_lociStitched	chr8	54508848	54529446	12	8554	27803.2	5540.86	373	1
10_MC_UN_K27_peak_40930_lociStitched	chr6	87733100	87750136	10	12299	26547.2	4398.7	374	1
15_MC_UN_K27_peak_1769_lociStitched	chr1	131940826	131976230	15	12921	28578.1	6443.53	375	1
13_MC_UN_K27_peak_2255_lociStitched	chr1	152591708	152618808	13	9792	28203	6070.4	376	1
7_MC_UN_K27_peak_37433_lociStitched	chr5	75568141	75596304	7	7986	28177.1	6111.37	377	1
6_MC_UN_K27_peak_3697_lociStitched	chr10	19042887	19068108	6	7606	28623.3	6595.29	378	1
23_MC_UN_K27_peak_45213_lociStitched	chr7	107609454	107678191	23	8765	33880.5	11898.4	379	1
13_MC_UN_K27_peak_11037_lociStitched	chr12	31973063	32018911	13	7245	31603	9632.66	380	1
11_MC_UN_K27_peak_38785_lociStitched	chr5	135701492	135715922	11	10448	25753.2	3796.53	381	1
12_MC_UN_K27_peak_49205_lociStitched	chr9	7766561	7787170	12	9178	27123.5	5181.1	382	1
13_MC_UN_K27_peak_43903_lociStitched	chr7	48855989	48884166	13	10155	28523.6	6610.32	383	1
7_MC_UN_K27_peak_15639_lociStitched	chr14	45315330	45327529	7	10141	25672.8	3841.47	384	1
19_MC_UN_K27_peak_51964_lociStitched	chr9	120053816	120099326	19	8928	30063.9	8273.72	385	1
14_MC_UN_K27_peak_21719_lociStitched	chr17	29376189	29398584	14	9628	25709.5	3984.07	386	1
25_MC_UN_K27_peak_42279_lociStitched	chr6	134037817	134090707	25	9688	30644.5	8943.7	387	1
14_MC_UN_K27_peak_16447_lociStitched	chr14	73288377	73323846	14	7220	31301.4	9679.49	388	1
12_MC_UN_K27_peak_15027_lociStitched	chr14	14066479	14092217	12	7619	28319.5	6699.6	389	1
18_MC_UN_K27_peak_10435_lociStitched	chr11	117963322	118001578	18	9613	27716.5	6105.66	390	1
13_MC_UN_K27_peak_32525_lociStitched	chr3	142323324	142356704	13	7531	31186.9	9603.43	391	1
21_MC_UN_K27_peak_27665_lociStitched	chr2	45017871	45056013	21	8897	31429	9886.41	392	1
13_MC_UN_K27_peak_41847_lociStitched	chr6	121404079	121431750	13	10716	26824.3	5287.93	393	1
13_MC_UN_K27_peak_52421_lociStitched	chrX	13600041	13636491	13	10019	29524.5	7989.84	394	1
13_MC_UN_K27_peak_1190_lociStitched	chr1	86486664	86532361	13	9202	28487.5	7051.05	395	1
7_MC_UN_K27_peak_15470_lociStitched	chr14	30610834	30631880	7	12364	25434.1	4009.26	396	1
13_MC_UN_K27_peak_24501_lociStitched	chr18	75487348	75509805	13	12517	25140.6	3743.58	397	1
11_MC_UN_K27_peak_6665_lociStitched	chr11	30148791	30196285	11	7150	31350.8	10045	398	1
10_MC_UN_K27_peak_50396_lociStitched	chr9	57298225	57327515	10	8660	28584.1	7328.36	399	1
22_MC_UN_K27_peak_22781_lociStitched	chr17	63797727	63831709	22	8910	28820.1	7608.57	400	1
14_MC_UN_K27_peak_11158_lociStitched	chr12	35330274	35360521	14	9184	27778.8	6645.27	401	1
3_MC_UN_K27_peak_2849_lociStitched	chr1	171554135	171564236	3	4632	29504	8410.09	402	1
17_MC_UN_K27_peak_41869_lociStitched	chr6	121490596	121530072	17	8908	27893.7	6801.71	403	1
10_MC_UN_K27_peak_33004_lociStitched	chr4	9736472	9767275	10	5861	29312.1	8224.4	404	1
11_MC_UN_K27_peak_17892_lociStitched	chr15	76553295	76580523	11	8996	26351.3	5304.01	405	1
23_MC_UN_K27_peak_41488_lociStitched	chr6	113641784	113691586	23	10903	29074.4	8028.08	406	1
10_MC_UN_K27_peak_12022_lociStitched	chr12	86887305	86915198	10	8651	25890.3	4845.01	407	1
13_MC_UN_K27_peak_42528_lociStitched	chr6	146478664	146521463	13	7923	30211.8	9171.83	408	1
9_MC_UN_K27_peak_47952_lociStitched	chr8	84186651	84206437	9	10516	25165.8	4153.08	409	1
22_MC_UN_K27_peak_48832_lociStitched	chr8	122680731	122721791	22	12174	26898.4	5920.85	410	1
18_MC_UN_K27_peak_35002_lociStitched	chr4	130896797	130926106	18	11712	26170	5284.41	411	1
24_MC_UN_K27_peak_49952_lociStitched	chr9	43221960	43254560	24	13844	26236.5	5418.12	412	1
16_MC_UN_K27_peak_4361_lociStitched	chr10	59568143	59610316	16	8521	30579.6	9796.79	413	1
7_MC_UN_K27_peak_32989_lociStitched	chr4	9663359	9691132	7	7963	27864.7	7134.88	414	1
11_MC_UN_K27_peak_3835_lociStitched	chr10	21052912	21077786	11	8293	26431.1	5713.56	415	1
13_MC_UN_K27_peak_6345_lociStitched	chr11	11872164	11893688	13	10044	25843.9	5170.06	416	1
10_MC_UN_K27_peak_42706_lociStitched	chr7	4070784	4092095	10	8142	26165.6	5542.99	417	1
19_MC_UN_K27_peak_1376_lociStitched	chr1	91851442	91874783	19	10566	25229.3	4612.18	418	1
13_MC_UN_K27_peak_47863_lociStitched	chr8	82357921	82398288	13	6196	30985.7	10394.5	419	1
20_MC_UN_K27_peak_2779_lociStitched	chr1	170924468	170973139	20	7549	30463.2	9924.02	420	1
5_MC_UN_K27_peak_41408_lociStitched	chr6	108655839	108669156	5	8725	23661.6	3166.78	421	1
13_MC_UN_K27_peak_20939_lociStitched	chr17	5222271	5253132	13	7042	26660.8	6178.37	422	1
8_MC_UN_K27_peak_23580_lociStitched	chr18	23986897	24017646	8	6320	27089.9	6611.03	423	1
9_MC_UN_K27_peak_12852_lociStitched	chr13	20152020	20185585	9	6980	28479.9	8015.32	424	1
8_MC_UN_K27_peak_48029_lociStitched	chr8	84974526	84986914	8	10398	23018.1	2628.73	425	1
4_MC_UN_K27_peak_43267_lociStitched	chr7	28250758	28262384	4	7745	23979.8	3606.39	426	1
11_MC_UN_K27_peak_23741_lociStitched	chr18	35151906	35175022	11	7689	26849.2	6479.41	427	1
13_MC_UN_K27_peak_1271_lociStitched	chr1	87934374	87969487	13	7412	27166.9	6822.46	428	1
13_MC_UN_K27_peak_46693_lociStitched	chr8	11450871	11469206	13	10494	23918	3586.33	429	1
8_MC_UN_K27_peak_33894_lociStitched	chr4	85939385	85971409	8	5153	28181.1	7884.31	430	1
18_MC_UN_K27_peak_45697_lociStitched	chr7	125495080	125524225	18	10082	26559.8	6283.66	431	1
16_MC_UN_K27_peak_42144_lociStitched	chr6	128334471	128358951	16	10874	25087.1	4817.66	432	1
20_MC_UN_K27_peak_13612_lociStitched	chr13	45615710	45652668	20	9567	28036.3	7812.92	433	1
4_MC_UN_K27_peak_43185_lociStitched	chr7	25678487	25690342	4	9171	22871.9	2750.36	434	1
13_MC_UN_K27_peak_31386_lociStitched	chr3	82769315	82800799	13	6322	27104.6	7036.67	435	1
11_MC_UN_K27_peak_15635_lociStitched	chr14	40982378	41026344	11	6399	28731.8	8683.28	436	1
18_MC_UN_K27_peak_31364_lociStitched	chr3	79966315	79994320	18	7143	26938	6897.63	437	1
13_MC_UN_K27_peak_33528_lociStitched	chr4	47399660	47424879	13	7543	27324.8	7290.81	438	1
13_MC_UN_K27_peak_14277_lociStitched	chr13	76579222	76597171	13	8144	25329.6	5320.08	439	1
22_MC_UN_K27_peak_45071_lociStitched	chr7	101022549	101061537	22	8993	26913.4	6994.45	440	1
12_MC_UN_K27_peak_35875_lociStitched	chr4	149654094	149672504	12	9650	23386.2	3486.85	441	1
13_MC_UN_K27_peak_53072_lociStitched	chrX	139517560	139536937	13	7839	24643.7	4753.18	442	1
4_MC_UN_K27_peak_47026_lociStitched	chr8	34143502	34161120	4	7437	23835.4	3965.81	443	1
8_MC_UN_K27_peak_51679_lociStitched	chr9	110449172	110464871	8	7379	23454.3	3588.79	444	1
11_MC_UN_K27_peak_17070_lociStitched	chr15	27856370	27884392	11	8404	25020.8	5175.66	445	1
16_MC_UN_K27_peak_34633_lociStitched	chr4	120598172	120635262	16	7289	26359.9	6524.13	446	1
15_MC_UN_K27_peak_17457_lociStitched	chr15	59072688	59109480	15	10160	26869.2	7041.99	447	1
19_MC_UN_K27_peak_50125_lociStitched	chr9	48352469	48382339	19	9997	25482.1	5666.34	448	1
8_MC_UN_K27_peak_924_lociStitched	chr1	74227168	74265709	8	7833	28100.2	8313.29	449	1
17_MC_UN_K27_peak_17536_lociStitched	chr15	62096940	62172532	17	7247	32504.6	12722.1	450	1
13_MC_UN_K27_peak_675_lociStitched	chr1	59361512	59397333	13	8260	26539.8	6770.17	451	1
14_MC_UN_K27_peak_34573_lociStitched	chr4	119105217	119142794	14	9877	25349.4	5632.79	452	1
13_MC_UN_K27_peak_6360_lociStitched	chr11	11923382	11973478	13	7109	29536.6	9914	453	1
9_MC_UN_K27_peak_23251_lociStitched	chr17	84314831	84354343	9	7364	28049.6	8427.91	454	1
15_MC_UN_K27_peak_34371_lociStitched	chr4	114649260	114672692	15	7953	23626.5	4030.3	455	1
16_MC_UN_K27_peak_45414_lociStitched	chr7	114472966	114493141	16	6659	26550.3	6970.46	456	1
11_MC_UN_K27_peak_51358_lociStitched	chr9	96769943	96803603	11	8196	25527.7	5951.09	457	1
20_MC_UN_K27_peak_45313_lociStitched	chr7	110908769	110958557	20	8690	28080.4	8503.79	458	1
9_MC_UN_K27_peak_46545_lociStitched	chr7	144777713	144798459	9	8810	22453.4	2877.47	459	1
13_MC_UN_K27_peak_37578_lociStitched	chr5	92228021	92270381	13	8068	27576.4	8073.82	460	1
9_MC_UN_K27_peak_43786_lociStitched	chr7	46826759	46840641	9	8058	22851.2	3365	461	1
12_MC_UN_K27_peak_4037_lociStitched	chr10	40447993	40500260	12	6618	29750.4	10301.8	462	1
16_MC_UN_K27_peak_49041_lociStitched	chr8	126683930	126720996	16	7610	26016.6	6568.1	463	1
13_MC_UN_K27_peak_44217_lociStitched	chr7	75685107	75725933	13	6909	28843.6	9398.15	464	1
20_MC_UN_K27_peak_24161_lociStitched	chr18	60708018	60767223	20	7871	27707.9	8265.02	465	1
17_MC_UN_K27_peak_47387_lociStitched	chr8	69919249	69958258	17	7873	26241.4	6834.38	466	1
17_MC_UN_K27_peak_3149_lociStitched	chr1	181219382	181259479	17	8477	26488.1	7101.18	467	1
9_MC_UN_K27_peak_49357_lociStitched	chr9	15920386	15955828	9	6683	26372.4	7024.6	468	1
17_MC_UN_K27_peak_48962_lociStitched	chr8	124250126	124302446	17	7752	26154.8	6832.99	469	1
14_MC_UN_K27_peak_17320_lociStitched	chr15	51673778	51713390	14	7036	27158	7851.1	470	1
15_MC_UN_K27_peak_40332_lociStitched	chr6	56258012	56283491	15	8177	27020.5	7750.71	471	1
10_MC_UN_K27_peak_13563_lociStitched	chr13	44975952	45006737	10	7824	26625.9	7363.77	472	1
12_MC_UN_K27_peak_35430_lociStitched	chr4	135876944	135918289	12	7730	26911.5	7694.3	473	1
5_MC_UN_K27_peak_32872_lociStitched	chr4	3646690	3661868	5	7452	23369.6	4207.34	474	1
12_MC_UN_K27_peak_20100_lociStitched	chr16	49769511	49801580	12	7339	27075.9	7937.08	475	1
7_MC_UN_K27_peak_38595_lociStitched	chr5	125385258	125406999	7	7615	24378.2	5280.89	476	1
15_MC_UN_K27_peak_9899_lociStitched	chr11	107393906	107433196	15	8120	26784	7692.98	477	1
17_MC_UN_K27_peak_42077_lociStitched	chr6	125532096	125584242	17	7883	27340.1	8249.5	478	1
13_MC_UN_K27_peak_41998_lociStitched	chr6	124894051	124925079	13	9990	24577.3	5606.76	479	1
19_MC_UN_K27_peak_29058_lociStitched	chr2	129260011	129306407	19	6921	28218	9283.84	480	1
3_MC_UN_K27_peak_15408_lociStitched	chr14	25852944	25862981	3	8095	21597.6	2683.89	481	1
6_MC_UN_K27_peak_3529_lociStitched	chr10	10182786	10200815	6	4565	23432.3	4536.1	482	1
14_MC_UN_K27_peak_47787_lociStitched	chr8	81559260	81596116	14	6151	28688.7	9807.38	483	1
6_MC_UN_K27_peak_532_lociStitched	chr1	53773112	53792004	6	6732	24406.6	5533.47	484	1
11_MC_UN_K27_peak_6036_lociStitched	chr11	3280064	3314260	11	9741	24101.3	5235.41	485	1
14_MC_UN_K27_peak_33078_lociStitched	chr4	15267983	15308711	14	8262	27849.8	8988.67	486	1
14_MC_UN_K27_peak_35521_lociStitched	chr4	138071158	138095922	14	8911	24177.1	5358.93	487	1
15_MC_UN_K27_peak_10538_lociStitched	chr11	120133754	120160609	15	9966	24215.2	5411.28	488	1
12_MC_UN_K27_peak_36704_lociStitched	chr5	34976279	35001975	12	9094	23403.9	4617.57	489	1
16_MC_UN_K27_peak_41380_lociStitched	chr6	108442243	108480967	16	7279	25844.4	7101.98	490	1
21_MC_UN_K27_peak_8236_lociStitched	chr11	74522932	74577134	21	8638	26418.1	7718.36	491	1
11_MC_UN_K27_peak_17788_lociStitched	chr15	73852385	73894472	11	8527	24818.7	6140.49	492	1
7_MC_UN_K27_peak_51567_lociStitched	chr9	107966982	107995304	7	9155	23748	5078.13	493	1
4_MC_UN_K27_peak_31221_lociStitched	chr3	65958396	65975671	4	5906	23350.6	4688.44	494	1
9_MC_UN_K27_peak_1723_lociStitched	chr1	131122520	131146774	9	8219	24030.9	5403.79	495	1
13_MC_UN_K27_peak_40486_lociStitched	chr6	65578462	65614254	13	6254	27166.1	8539.97	496	1
12_MC_UN_K27_peak_6289_lociStitched	chr11	11550519	11587177	12	7733	26606.4	7987.78	497	1
17_MC_UN_K27_peak_3820_lociStitched	chr10	21023120	21037057	17	8091	23235.8	4654.96	498	1
16_MC_UN_K27_peak_19207_lociStitched	chr16	11441479	11468890	16	6545	23491.2	4944.94	499	1
12_MC_UN_K27_peak_4421_lociStitched	chr10	59969574	59984301	12	9551	21388	2957.18	500	1
9_MC_UN_K27_peak_30251_lociStitched	chr2	172429090	172440403	9	7873	23015.2	4671.14	501	1
2_MC_UN_K27_peak_42167_lociStitched	chr6	129180622	129188702	2	5729	21322.3	2978.29	502	1
4_MC_UN_K27_peak_9019_lociStitched	chr11	87747896	87755356	4	6467	20357.6	2026.14	503	1
8_MC_UN_K27_peak_3492_lociStitched	chr10	8055378	8087574	8	6196	25151.5	6860.97	504	1
8_MC_UN_K27_peak_15571_lociStitched	chr14	32780642	32799632	8	7805	22674.1	4392.39	505	1
22_MC_UN_K27_peak_52613_lociStitched	chrX	50566610	50623314	22	8173	29310.3	11034.6	506	1
11_MC_UN_K27_peak_47334_lociStitched	chr8	68091709	68123016	11	6704	25721.8	7485.5	507	1
7_MC_UN_K27_peak_620_lociStitched	chr1	58710579	58727654	7	7922	22223.1	4002.38	508	1
14_MC_UN_K27_peak_29269_lociStitched	chr2	132091293	132111414	14	8015	23199.5	4990.01	509	1
6_MC_UN_K27_peak_1930_lociStitched	chr1	136011643	136024831	6	7454	21392.3	3248.2	510	1
7_MC_UN_K27_peak_28360_lociStitched	chr2	92021662	92034422	7	7789	21166.3	3038.16	511	1
15_MC_UN_K27_peak_48512_lociStitched	chr8	111566255	111599735	15	8613	24654.7	6528.6	512	1
13_MC_UN_K27_peak_49786_lociStitched	chr9	38720268	38747650	13	6076	25700.7	7614.93	513	1
16_MC_UN_K27_peak_32447_lociStitched	chr3	136687808	136726161	16	6269	27641	9557.57	514	1
10_MC_UN_K27_peak_12650_lociStitched	chr13	4252099	4279705	10	8040	24409.2	6346.62	515	1
8_MC_UN_K27_peak_30772_lociStitched	chr3	37303630	37332648	8	6796	25149.9	7144.23	516	1
11_MC_UN_K27_peak_5952_lociStitched	chr10	128642843	128669706	11	8305	23352	5396.78	517	1
9_MC_UN_K27_peak_12596_lociStitched	chr12	116277912	116313215	9	8029	26251.3	8327.98	518	1
9_MC_UN_K27_peak_38248_lociStitched	chr5	117133678	117155443	9	8057	22455	4551.06	519	1
10_MC_UN_K27_peak_42636_lociStitched	chr7	3570317	3595767	10	7515	23459.8	5565.91	520	1
7_MC_UN_K27_peak_14534_lociStitched	chr13	97435325	97463779	7	6678	23690.8	5798.93	521	1
16_MC_UN_K27_peak_13208_lociStitched	chr13	34760257	34798074	16	6321	25938.7	8055.02	522	1
10_MC_UN_K27_peak_13693_lociStitched	chr13	46719218	46744782	10	7961	23884.4	6015.21	523	1
11_MC_UN_K27_peak_14215_lociStitched	chr13	74246243	74282947	11	5290	26302.1	8456.6	524	1
4_MC_UN_K27_peak_7035_lociStitched	chr11	50126492	50138361	4	6044	20584.4	2746.49	525	1
12_MC_UN_K27_peak_9845_lociStitched	chr11	106701322	106735533	12	8562	24532.7	6715.62	526	1
18_MC_UN_K27_peak_27935_lociStitched	chr2	66191208	66223542	18	7686	24787.2	6974.44	527	1
11_MC_UN_K27_peak_35251_lociStitched	chr4	134481080	134514941	11	8940	23851.7	6061.12	528	1
14_MC_UN_K27_peak_36452_lociStitched	chr5	29870062	29904865	14	6160	25625.4	7862	529	1
20_MC_UN_K27_peak_25143_lociStitched	chr19	9050245	9083218	20	8697	24475.9	6719.9	530	1
15_MC_UN_K27_peak_16222_lociStitched	chr14	66216583	66244365	15	9388	23022.9	5292.47	531	1
9_MC_UN_K27_peak_21950_lociStitched	chr17	34203651	34219122	9	10029	21003.4	3321.62	532	1
15_MC_UN_K27_peak_15867_lociStitched	chr14	54747883	54779268	15	8235	23793	6164.01	533	1
15_MC_UN_K27_peak_9417_lociStitched	chr11	98917211	98951471	15	11596	22817.2	5234.93	534	1
12_MC_UN_K27_peak_22863_lociStitched	chr17	65964774	65991099	12	5766	24432.2	6860.3	535	1
13_MC_UN_K27_peak_27101_lociStitched	chr2	27471539	27519529	13	8060	24954.8	7385.66	536	1
13_MC_UN_K27_peak_37007_lociStitched	chr5	53391528	53425844	13	6442	24278.6	6725.94	537	1
17_MC_UN_K27_peak_32563_lociStitched	chr3	144380367	144415131	17	6627	23566.5	6014.17	538	1
14_MC_UN_K27_peak_43017_lociStitched	chr7	19295724	19334953	14	7836	24886.9	7335.82	539	1
14_MC_UN_K27_peak_28838_lociStitched	chr2	121572169	121601952	14	7672	22870.4	5328.18	540	1
7_MC_UN_K27_peak_25480_lociStitched	chr19	20965616	20994670	7	4772	23527.9	6008.37	541	1
20_MC_UN_K27_peak_47046_lociStitched	chr8	34725483	34782767	20	6514	27169.8	9652.35	542	1
7_MC_UN_K27_peak_23712_lociStitched	chr18	34847880	34859879	7	7884	20290.3	2790.97	543	1
8_MC_UN_K27_peak_7473_lociStitched	chr11	57864248	57876877	8	7138	20190	2700.08	544	1
9_MC_UN_K27_peak_8184_lociStitched	chr11	72940490	72964127	9	10161	21169.3	3696.83	545	1
5_MC_UN_K27_peak_12832_lociStitched	chr13	19853019	19877816	5	5042	22498.3	5053.63	546	1
19_MC_UN_K27_peak_11690_lociStitched	chr12	77054050	77095183	19	6160	27345.2	9904.83	547	1
17_MC_UN_K27_peak_53280_lociStitched	chrX	169085865	169108728	17	6171	24772.1	7336.74	548	1
10_MC_UN_K27_peak_33250_lociStitched	chr4	40774536	40824526	10	5569	26049.8	8618.28	549	1
6_MC_UN_K27_peak_7103_lociStitched	chr11	51615281	51648065	6	5623	22909.5	5488.04	550	1
9_MC_UN_K27_peak_12310_lociStitched	chr12	104742198	104766671	9	7955	22532.3	5119.75	551	1
9_MC_UN_K27_peak_8812_lociStitched	chr11	83058121	83087067	9	6693	22742.9	5334.75	552	1
4_MC_UN_K27_peak_25082_lociStitched	chr19	8559661	8569635	4	5722	20075.7	2672.03	553	1
8_MC_UN_K27_peak_6951_lociStitched	chr11	49080532	49102037	8	8127	22109.3	4724.65	554	1
14_MC_UN_K27_peak_15676_lociStitched	chr14	47133549	47178509	14	5917	26382.5	9005.49	555	1
13_MC_UN_K27_peak_32883_lociStitched	chr4	3743281	3779713	13	8453	23651.7	6288.16	556	1
13_MC_UN_K27_peak_47999_lociStitched	chr8	84721229	84744609	13	9552	21135.5	3803.93	557	1
12_MC_UN_K27_peak_44951_lociStitched	chr7	99889287	99917734	12	6364	21821.7	4506	558	1
15_MC_UN_K27_peak_17463_lociStitched	chr15	59144857	59171841	15	6904	22269.9	4973.15	559	1
13_MC_UN_K27_peak_38756_lociStitched	chr5	135611089	135658209	13	8009	24738	7449.67	560	1
10_MC_UN_K27_peak_28182_lociStitched	chr2	79598916	79619431	10	6678	23007.6	5746.25	561	1
12_MC_UN_K27_peak_15358_lociStitched	chr14	25441547	25481610	12	9054	22539.4	5292.32	562	1
4_MC_UN_K27_peak_47978_lociStitched	chr8	84656249	84665644	4	8078	19594.2	2373.18	563	1
9_MC_UN_K27_peak_7907_lociStitched	chr11	68493403	68508042	9	8394	20146.2	2935.12	564	1
MC_UN_K27_peak_46356	chr7	140968104	140974255	1	6152	19041	1848.38	565	1
10_MC_UN_K27_peak_15171_lociStitched	chr14	20866416	20892061	10	7244	22872.8	5688.06	566	1
14_MC_UN_K27_peak_31970_lociStitched	chr3	100429642	100445487	14	7799	20585.8	3401.92	567	1
12_MC_UN_K27_peak_20020_lociStitched	chr16	44943746	44964334	12	8625	22725	5610.23	568	1
16_MC_UN_K27_peak_35727_lociStitched	chr4	142039840	142080375	16	9873	23019.8	5910	569	1
10_MC_UN_K27_peak_20904_lociStitched	chr17	3391166	3415855	10	6092	22511.4	5406.89	570	1
10_MC_UN_K27_peak_30903_lociStitched	chr3	51651804	51675465	10	8969	21720.8	4616.26	571	1
11_MC_UN_K27_peak_3415_lociStitched	chr1	194983187	194999533	11	7548	21128.8	4037.46	572	1
13_MC_UN_K27_peak_34356_lociStitched	chr4	114337029	114386040	13	5581	25078.9	8032.9	573	1
8_MC_UN_K27_peak_12757_lociStitched	chr13	14018367	14036352	8	7382	21752.9	4726.46	574	1
10_MC_UN_K27_peak_6776_lociStitched	chr11	33931671	33946769	10	6595	20768.8	3745.81	575	1
12_MC_UN_K27_peak_51869_lociStitched	chr9	116365589	116384780	12	6567	21827.8	4820.78	576	1
6_MC_UN_K27_peak_3675_lociStitched	chr10	17716610	17728052	6	7531	20539.5	3558.46	577	1
6_MC_UN_K27_peak_12638_lociStitched	chr13	4190878	4207465	6	5963	22233.2	5254.76	578	1
13_MC_UN_K27_peak_21695_lociStitched	chr17	29140967	29175830	13	7412	22085.7	5138.81	579	1
12_MC_UN_K27_peak_13580_lociStitched	chr13	45355133	45382773	12	5379	22540.4	5597.1	580	1
12_MC_UN_K27_peak_3604_lociStitched	chr10	13974560	14001415	12	5515	22982.5	6042.38	581	1
13_MC_UN_K27_peak_19289_lociStitched	chr16	14355471	14385104	13	8477	22079.5	5147.25	582	1
12_MC_UN_K27_peak_28317_lociStitched	chr2	91283355	91323801	12	5749	24825.8	7907.19	583	1
8_MC_UN_K27_peak_38093_lociStitched	chr5	113938052	113954548	8	7849	19833.1	2942.89	584	1
6_MC_UN_K27_peak_2739_lociStitched	chr1	170269508	170283004	6	6449	20790.6	3901.69	585	1
6_MC_UN_K27_peak_28247_lociStitched	chr2	89910631	89932427	6	4341	23840.5	6957.28	586	1
10_MC_UN_K27_peak_11006_lociStitched	chr12	31040993	31059873	10	7949	20073.2	3198.27	587	1
11_MC_UN_K27_peak_16100_lociStitched	chr14	60254135	60273670	11	8626	22443.8	5573.34	588	1
16_MC_UN_K27_peak_44583_lociStitched	chr7	80807186	80840925	16	6435	24194.2	7331.48	589	1
13_MC_UN_K27_peak_47263_lociStitched	chr8	57574720	57596302	13	6684	22276.9	5421.4	590	1
14_MC_UN_K27_peak_32057_lociStitched	chr3	105761887	105779745	14	6929	22611.8	5775.28	591	1
13_MC_UN_K27_peak_13710_lociStitched	chr13	46771964	46798061	13	8750	21814.5	4979.31	592	1
12_MC_UN_K27_peak_24617_lociStitched	chr18	80602261	80629010	12	7329	21442	4632.93	593	1
12_MC_UN_K27_peak_27260_lociStitched	chr2	31049252	31088332	12	5614	23588.7	6780.38	594	1
11_MC_UN_K27_peak_30865_lociStitched	chr3	51144916	51167873	11	6885	21825.2	5029.88	595	1
12_MC_UN_K27_peak_48654_lociStitched	chr8	119811562	119838871	12	8781	21085.3	4312.09	596	1
8_MC_UN_K27_peak_178_lociStitched	chr1	36260312	36275954	8	8088	19769.9	3039.24	597	1
6_MC_UN_K27_peak_727_lociStitched	chr1	63114391	63128214	6	7536	20109.7	3417.05	598	1
12_MC_UN_K27_peak_48687_lociStitched	chr8	120293865	120337378	12	10296	22030.6	5343.4	599	1
9_MC_UN_K27_peak_34699_lociStitched	chr4	123553459	123578504	9	6139	22535.5	5913.12	600	1
5_MC_UN_K27_peak_29548_lociStitched	chr2	150566255	150580351	5	7683	19714.7	3102.53	601	1
13_MC_UN_K27_peak_43542_lociStitched	chr7	41160984	41201211	13	6100	26465.3	9940.09	602	1
16_MC_UN_K27_peak_5141_lociStitched	chr10	82987475	83020994	16	7456	22266.7	5741.8	603	1
10_MC_UN_K27_peak_12808_lociStitched	chr13	19208581	19236881	10	6642	23381.5	6868.41	604	1
17_MC_UN_K27_peak_7447_lociStitched	chr11	57583342	57624083	17	6671	22672.4	6196.71	605	1
7_MC_UN_K27_peak_25917_lociStitched	chr19	34828134	34848153	7	6159	20767.7	4330.11	606	1
8_MC_UN_K27_peak_15593_lociStitched	chr14	34341064	34364471	8	6270	20483.5	4061.11	607	1
8_MC_UN_K27_peak_3404_lociStitched	chr1	194935460	194947540	8	6983	19998.4	3596.22	608	1
7_MC_UN_K27_peak_39730_lociStitched	chr6	34865907	34877151	7	6765	18895.5	2535.52	609	1
9_MC_UN_K27_peak_12691_lociStitched	chr13	6628380	6648706	9	7854	20628.9	4276.59	610	1
5_MC_UN_K27_peak_42750_lociStitched	chr7	4642640	4657011	5	7309	19352	3022.22	611	1
10_MC_UN_K27_peak_19690_lociStitched	chr16	30376854	30417091	10	6552	25055.6	8811.9	612	1
6_MC_UN_K27_peak_22792_lociStitched	chr17	63849157	63864777	6	5671	20554.4	4312.68	613	1
13_MC_UN_K27_peak_49991_lociStitched	chr9	44509243	44540898	13	7412	21753.3	5517.47	614	1
17_MC_UN_K27_peak_8637_lociStitched	chr11	79629190	79669646	17	6718	22335.8	6104.81	615	1
18_MC_UN_K27_peak_6744_lociStitched	chr11	32538510	32571511	18	8286	21427.5	5214.16	616	1
15_MC_UN_K27_peak_4127_lociStitched	chr10	42189613	42227645	15	8049	22400.8	6210.63	617	1
9_MC_UN_K27_peak_26729_lociStitched	chr2	11528480	11548811	9	8866	20613.6	4428.09	618	1
19_MC_UN_K27_peak_17937_lociStitched	chr15	77799006	77840037	19	7102	22743.5	6564.96	619	1
13_MC_UN_K27_peak_7878_lociStitched	chr11	67578203	67616438	13	5797	23189.5	7012.3	620	1
11_MC_UN_K27_peak_52472_lociStitched	chrX	19152592	19168465	11	8039	20255.5	4093.65	621	1
11_MC_UN_K27_peak_4871_lociStitched	chr10	80022159	80050453	11	7833	20134	4074.34	622	1
9_MC_UN_K27_peak_36611_lociStitched	chr5	32103647	32135619	9	5879	21334.9	5294.56	623	1
3_MC_UN_K27_peak_35303_lociStitched	chr4	134917600	134926489	3	6192	18818.9	2781.37	624	1
5_MC_UN_K27_peak_36848_lociStitched	chr5	39147968	39158854	5	5758	19592.6	3570.61	625	1
14_MC_UN_K27_peak_36867_lociStitched	chr5	39626225	39642118	14	7845	20384.4	4365.81	626	1
15_MC_UN_K27_peak_6023_lociStitched	chr11	3126953	3164873	15	6084	36247.7	20306.2	627	1
11_MC_UN_K27_peak_294_lociStitched	chr1	39468353	39503190	11	6628	22159.8	6239.31	628	1
14_MC_UN_K27_peak_44980_lociStitched	chr7	100031601	100075943	14	4619	22765.2	6859.71	629	1
6_MC_UN_K27_peak_16519_lociStitched	chr14	75175496	75188182	6	6918	19366.4	3506.41	630	1
5_MC_UN_K27_peak_20112_lociStitched	chr16	49833751	49859179	5	7403	21774	5927.27	631	1
8_MC_UN_K27_peak_40256_lociStitched	chr6	54062226	54091720	8	5991	22651.4	6819.01	632	1
13_MC_UN_K27_peak_38354_lociStitched	chr5	121804680	121842938	13	6584	21948.6	6159.54	633	1
8_MC_UN_K27_peak_42181_lociStitched	chr6	129261290	129288869	8	6074	22876.8	7090.56	634	1
4_MC_UN_K27_peak_43792_lociStitched	chr7	46871542	46884456	4	8279	18689.1	2923.73	635	1
9_MC_UN_K27_peak_23601_lociStitched	chr18	24085121	24113384	9	5638	21174.6	5471.72	636	1
6_MC_UN_K27_peak_26604_lociStitched	chr2	5039028	5054633	6	6973	19216	3514.25	637	1
15_MC_UN_K27_peak_34740_lociStitched	chr4	124751657	124776325	15	8288	20770.5	5074.21	638	1
9_MC_UN_K27_peak_35856_lociStitched	chr4	149429794	149446511	9	6464	20204.2	4526.96	639	1
6_MC_UN_K27_peak_39145_lociStitched	chr5	140596330	140618752	6	8133	18807.6	3134.6	640	1
12_MC_UN_K27_peak_11189_lociStitched	chr12	35573573	35609806	12	3997	25250.8	9608.99	641	1
12_MC_UN_K27_peak_47146_lociStitched	chr8	46585385	46598371	12	7131	19777.7	4136.04	642	1
16_MC_UN_K27_peak_29862_lociStitched	chr2	158132697	158179698	16	7090	23091.6	7459.06	643	1
13_MC_UN_K27_peak_40887_lociStitched	chr6	87067878	87085877	13	7619	20457.7	4857.93	644	1
9_MC_UN_K27_peak_29944_lociStitched	chr2	163616270	163642772	9	5672	22834.1	7248.3	645	1
13_MC_UN_K27_peak_12289_lociStitched	chr12	103324810	103348420	13	9130	18968.3	3416.37	646	1
9_MC_UN_K27_peak_38328_lociStitched	chr5	121583349	121602045	9	6558	19084.9	3533.54	647	1
10_MC_UN_K27_peak_11399_lociStitched	chr12	55039755	55061698	10	5902	21383.5	5918.03	648	1
5_MC_UN_K27_peak_45244_lociStitched	chr7	109757956	109772958	5	5295	19369.1	3909.52	649	1
15_MC_UN_K27_peak_34222_lociStitched	chr4	106523610	106546342	15	6888	20017.8	4560.04	650	1
14_MC_UN_K27_peak_32365_lociStitched	chr3	133507249	133541959	14	4512	23453.5	8035.36	651	1
15_MC_UN_K27_peak_46168_lociStitched	chr7	132656276	132700074	15	6184	21031.8	5720.02	652	1
19_MC_UN_K27_peak_21046_lociStitched	chr17	6555420	6599616	19	7573	28400.3	13095.3	653	1
12_MC_UN_K27_peak_40515_lociStitched	chr6	66972792	66999239	12	5468	20689.5	5389.9	654	1
4_MC_UN_K27_peak_14429_lociStitched	chr13	95609359	95618419	4	5770	17798.4	2501.47	655	1
9_MC_UN_K27_peak_35881_lociStitched	chr4	149686516	149710655	9	9393	19576.7	4284.67	656	1
2_MC_UN_K27_peak_9608_lociStitched	chr11	102467376	102475658	2	5127	17318.5	2029.92	657	1
13_MC_UN_K27_peak_10950_lociStitched	chr12	25255976	25284783	13	5739	20741	5484.85	658	1
18_MC_UN_K27_peak_46229_lociStitched	chr7	135570006	135605006	18	5044	21906.5	6653.5	659	1
13_MC_UN_K27_peak_50961_lociStitched	chr9	70833911	70856417	13	7563	20052.8	4800.53	660	1
9_MC_UN_K27_peak_18320_lociStitched	chr15	81832269	81861242	9	6812	19834.9	4583.53	661	1
6_MC_UN_K27_peak_14745_lociStitched	chr13	109229448	109240088	6	5309	18209.3	2979.2	662	1
17_MC_UN_K27_peak_10083_lociStitched	chr11	114945034	114983421	17	7011	21001.5	5815.63	663	1
5_MC_UN_K27_peak_23551_lociStitched	chr18	20960828	20971754	5	5917	17797.4	2616.78	664	1
5_MC_UN_K27_peak_169_lociStitched	chr1	36125984	36133577	5	6342	16936.2	1763.85	665	1
4_MC_UN_K27_peak_16444_lociStitched	chr14	73238005	73244522	4	4284	17708	2563.14	666	1
8_MC_UN_K27_peak_19515_lociStitched	chr16	23159293	23182772	8	4937	20640.4	5515.22	667	1
7_MC_UN_K27_peak_34763_lociStitched	chr4	125114848	125132159	7	9277	17873.6	2748.99	668	1
15_MC_UN_K27_peak_31054_lociStitched	chr3	55643330	55674639	15	5809	21193.1	6092.73	669	1
8_MC_UN_K27_peak_22401_lociStitched	chr17	46849858	46886470	8	6050	20788.3	5696.83	670	1
6_MC_UN_K27_peak_12670_lociStitched	chr13	5843424	5851613	6	5535	18038.7	2979.16	671	1
17_MC_UN_K27_peak_19147_lociStitched	chr16	10946457	10982436	17	7203	20875	5828.6	672	1
9_MC_UN_K27_peak_17167_lociStitched	chr15	36866787	36880302	9	7659	18183.1	3167.92	673	1
14_MC_UN_K27_peak_12799_lociStitched	chr13	19176967	19194461	14	6191	19336.1	4321.02	674	1
12_MC_UN_K27_peak_27596_lociStitched	chr2	38468152	38488105	12	7035	19091	4088.37	675	1
10_MC_UN_K27_peak_9201_lociStitched	chr11	94994202	95015092	10	7265	18420.8	3444.76	676	1
9_MC_UN_K27_peak_17149_lociStitched	chr15	36715552	36734089	9	7402	19096.8	4128.19	677	1
5_MC_UN_K27_peak_8479_lociStitched	chr11	77507890	77531381	5	7483	20082.5	5132.78	678	1
7_MC_UN_K27_peak_7983_lociStitched	chr11	69408343	69426594	7	9168	17625	2692.02	679	1
7_MC_UN_K27_peak_29349_lociStitched	chr2	135033162	135043156	7	4755	18049.2	3142.11	680	1
7_MC_UN_K27_peak_3229_lociStitched	chr1	182398018	182421022	7	7268	20597.8	5737.2	681	1
14_MC_UN_K27_peak_42429_lociStitched	chr6	143047448	143085791	14	4932	23354.7	8500.64	682	1
15_MC_UN_K27_peak_36302_lociStitched	chr5	21027567	21052118	15	5656	21035.3	6194.22	683	1
12_MC_UN_K27_peak_6691_lociStitched	chr11	31367226	31403705	12	7920	21241.7	6405.71	684	1
11_MC_UN_K27_peak_35489_lociStitched	chr4	137363749	137389073	11	7993	19357.7	4522.87	685	1
6_MC_UN_K27_peak_11545_lociStitched	chr12	70219626	70235322	6	7047	18442.8	3610.08	686	1
12_MC_UN_K27_peak_51950_lociStitched	chr9	119976594	120010849	12	8674	20340.6	5525.33	687	1
12_MC_UN_K27_peak_29291_lociStitched	chr2	132268962	132291164	12	6748	19653.2	4862.24	688	1
11_MC_UN_K27_peak_11386_lociStitched	chr12	54980512	55020009	11	5953	22003.8	7310.89	689	1
8_MC_UN_K27_peak_8794_lociStitched	chr11	82833847	82868350	8	5543	20256.7	5565.33	690	1
14_MC_UN_K27_peak_7019_lociStitched	chr11	49981065	50017949	14	4499	22550.9	7878.42	691	1
9_MC_UN_K27_peak_5264_lociStitched	chr10	88381553	88398731	9	7595	17892.6	3263.82	692	1
7_MC_UN_K27_peak_25264_lociStitched	chr19	11800867	11823566	7	7186	19684.6	5077.77	693	1
14_MC_UN_K27_peak_40498_lociStitched	chr6	66924350	66955308	14	5291	21484.9	6891.25	694	1
10_MC_UN_K27_peak_8876_lociStitched	chr11	83618150	83643393	10	6389	19952.1	5376.76	695	1
5_MC_UN_K27_peak_14604_lociStitched	chr13	102688811	102699356	5	6696	17221	2682.65	696	1
9_MC_UN_K27_peak_19438_lociStitched	chr16	18410911	18426422	9	9052	17701.2	3199.92	697	1

## Sheet: Typical Enhancers_rep1
Supplementary Data 2. Super-enhancers and Typical Enhancers Generated from Biological Replicate 1, Related to Fig. 1.
Sheet 2 Typical enhancers
Typical enhancers
REGION_ID	CHROM	START	STOP	NUM_LOCI	CONSTITUENT_SIZE	A1U_mm10_sorted.bam	UN_mm10_sorted.bam	enhancerRank	isSuper
12_MC_UN_K27_peak_10837_lociStitched	chr12	16121260	16142779	12	6717	19123.9	4639.5	698	0
7_MC_UN_K27_peak_27552_lociStitched	chr2	35825273	35841979	7	4707	17127	2652.91	699	0
7_MC_UN_K27_peak_29024_lociStitched	chr2	129174918	129192997	7	6145	18234.5	3767.66	700	0
5_MC_UN_K27_peak_50328_lociStitched	chr9	54691181	54707159	5	6716	17315.4	2856.87	701	0
13_MC_UN_K27_peak_29339_lociStitched	chr2	134901919	134943056	13	3680	23575.6	9120.07	702	0
7_MC_UN_K27_peak_5472_lociStitched	chr10	96369769	96379313	7	6712	17255.6	2804.98	703	0
16_MC_UN_K27_peak_15525_lociStitched	chr14	31653835	31685573	16	5992	20150.5	5716.01	704	0
7_MC_UN_K27_peak_4229_lociStitched	chr10	51518928	51530016	7	5642	17286.2	2860.7	705	0
9_MC_UN_K27_peak_25954_lociStitched	chr19	36510701	36535336	9	5552	19478.9	5057.57	706	0
7_MC_UN_K27_peak_44595_lociStitched	chr7	80862965	80883318	7	6964	18293.3	3875.21	707	0
7_MC_UN_K27_peak_7774_lociStitched	chr11	62462365	62479407	7	6592	18690	4294.58	708	0
15_MC_UN_K27_peak_20435_lociStitched	chr16	90067989	90104624	15	5895	19797.6	5418.32	709	0
10_MC_UN_K27_peak_49563_lociStitched	chr9	23088618	23124008	10	5676	21389.7	7014.3	710	0
12_MC_UN_K27_peak_20077_lociStitched	chr16	45657706	45674768	12	6085	18392.8	4047.11	711	0
14_MC_UN_K27_peak_26121_lociStitched	chr19	41986128	42026721	14	5414	20596.9	6259.44	712	0
2_MC_UN_K27_peak_21262_lociStitched	chr17	21472147	21477656	2	5245	16351.3	2049.35	713	0
12_MC_UN_K27_peak_48481_lociStitched	chr8	110926882	110943071	12	6948	17887.2	3587.48	714	0
11_MC_UN_K27_peak_2516_lociStitched	chr1	161398176	161420429	11	5227	19871.9	5576.6	715	0
13_MC_UN_K27_peak_51404_lociStitched	chr9	102839751	102862652	13	6887	19488.8	5205.4	716	0
9_MC_UN_K27_peak_34549_lociStitched	chr4	119005738	119037006	9	5917	18854.6	4587.02	717	0
18_MC_UN_K27_peak_52897_lociStitched	chrX	96125876	96149784	18	8525	18875.4	4611.85	718	0
5_MC_UN_K27_peak_8269_lociStitched	chr11	74828108	74839847	5	5749	16853.7	2621.32	719	0
3_MC_UN_K27_peak_26254_lociStitched	chr19	46338865	46345909	3	6588	16163.2	1934.28	720	0
12_MC_UN_K27_peak_19658_lociStitched	chr16	30177467	30188788	12	6409	16753.9	2542.7	721	0
7_MC_UN_K27_peak_7623_lociStitched	chr11	60099475	60117806	7	6914	17828.7	3620.37	722	0
9_MC_UN_K27_peak_41152_lociStitched	chr6	92863581	92885620	9	4754	18827.9	4623.78	723	0
11_MC_UN_K27_peak_2121_lociStitched	chr1	149937128	149957149	11	5739	19940.9	5746.03	724	0
7_MC_UN_K27_peak_41531_lociStitched	chr6	114675697	114699016	7	6753	18237.8	4048.18	725	0
3_MC_UN_K27_peak_11772_lociStitched	chr12	80113207	80132890	3	6138	17870.2	3692.53	726	0
14_MC_UN_K27_peak_13040_lociStitched	chr13	24237038	24277743	14	4529	22021.4	7851.99	727	0
10_MC_UN_K27_peak_24685_lociStitched	chr18	84535594	84553116	10	5476	18880	4748.46	728	0
6_MC_UN_K27_peak_6007_lociStitched	chr10	130334479	130346080	6	5304	17551.2	3469.86	729	0
12_MC_UN_K27_peak_39827_lociStitched	chr6	38778730	38812050	12	5623	20621.7	6550.71	730	0
12_MC_UN_K27_peak_34438_lociStitched	chr4	115841761	115858831	12	7239	18078.8	4025.11	731	0
7_MC_UN_K27_peak_48136_lociStitched	chr8	88650665	88669477	7	6440	17617.4	3566.76	732	0
12_MC_UN_K27_peak_26025_lociStitched	chr19	40663261	40691936	12	6523	19175	5144.3	733	0
6_MC_UN_K27_peak_36225_lociStitched	chr5	8800562	8815483	6	4343	18164.8	4136.1	734	0
10_MC_UN_K27_peak_3181_lociStitched	chr1	181852205	181893471	10	5429	20934.2	6907.93	735	0
11_MC_UN_K27_peak_51256_lociStitched	chr9	90235152	90258073	11	7711	18540.8	4540.65	736	0
9_MC_UN_K27_peak_4186_lociStitched	chr10	49149738	49166268	9	4854	18199.5	4200.27	737	0
9_MC_UN_K27_peak_13263_lociStitched	chr13	37034631	37071636	9	5917	20770.9	6775.62	738	0
11_MC_UN_K27_peak_22922_lociStitched	chr17	71283407	71307186	11	6148	18840.1	4848.54	739	0
15_MC_UN_K27_peak_13020_lociStitched	chr13	24194931	24219994	15	5904	19208.3	5223.13	740	0
5_MC_UN_K27_peak_2209_lociStitched	chr1	151337543	151348106	5	5981	17232.5	3250.24	741	0
7_MC_UN_K27_peak_1827_lociStitched	chr1	133019512	133034362	7	6676	17883.9	3910.01	742	0
9_MC_UN_K27_peak_22059_lociStitched	chr17	35209972	35235750	9	6899	18145.1	4178.61	743	0
13_MC_UN_K27_peak_17654_lociStitched	chr15	67018030	67050044	13	5224	19528.5	5573.64	744	0
10_MC_UN_K27_peak_27765_lociStitched	chr2	53668936	53690398	10	4735	19803	5872	745	0
11_MC_UN_K27_peak_13633_lociStitched	chr13	45679355	45706986	11	4428	19659.5	5736.2	746	0
4_MC_UN_K27_peak_30217_lociStitched	chr2	170117099	170134319	4	7135	17016.8	3099.6	747	0
10_MC_UN_K27_peak_13749_lociStitched	chr13	49187534	49213668	10	7916	17711	3794.66	748	0
12_MC_UN_K27_peak_10264_lociStitched	chr11	116040114	116075392	12	5593	19184.2	5270.53	749	0
5_MC_UN_K27_peak_25184_lociStitched	chr19	9956950	9988287	5	5602	20569.6	6662.25	750	0
9_MC_UN_K27_peak_46304_lociStitched	chr7	139969998	139983861	9	6839	16333.4	2434.34	751	0
9_MC_UN_K27_peak_18598_lociStitched	chr15	93286712	93302051	9	6394	17584.6	3695.17	752	0
9_MC_UN_K27_peak_13283_lociStitched	chr13	37119906	37158877	9	2588	21971.8	8129.35	753	0
11_MC_UN_K27_peak_5618_lociStitched	chr10	111560189	111589990	11	6185	19939.8	6121.13	754	0
8_MC_UN_K27_peak_10691_lociStitched	chr11	121703835	121727788	8	6384	18810.3	5027.73	755	0
9_MC_UN_K27_peak_23861_lociStitched	chr18	38229671	38247944	9	6143	18386.3	4628.55	756	0
9_MC_UN_K27_peak_2694_lociStitched	chr1	167545661	167568548	9	5976	17760.3	4034.98	757	0
9_MC_UN_K27_peak_46099_lociStitched	chr7	132301766	132329079	9	6152	19490.6	5765.77	758	0
9_MC_UN_K27_peak_22717_lociStitched	chr17	57264640	57291263	9	6550	17797.5	4073.32	759	0
8_MC_UN_K27_peak_34956_lociStitched	chr4	129782629	129812031	8	6160	19114.2	5415.85	760	0
10_MC_UN_K27_peak_3060_lociStitched	chr1	180248198	180280173	10	7843	19882.1	6187.16	761	0
7_MC_UN_K27_peak_9135_lociStitched	chr11	90775845	90804097	7	3497	20804.8	7111.03	762	0
9_MC_UN_K27_peak_8690_lociStitched	chr11	80067466	80086386	9	5600	18817.8	5174.62	763	0
8_MC_UN_K27_peak_6863_lociStitched	chr11	45782142	45805446	8	5402	18699.1	5063.96	764	0
3_MC_UN_K27_peak_39570_lociStitched	chr6	18842905	18848452	3	5249	15882.7	2268.17	765	0
11_MC_UN_K27_peak_42795_lociStitched	chr7	6136912	6153240	11	7114	16457	2849.24	766	0
7_MC_UN_K27_peak_44515_lociStitched	chr7	80573113	80584073	7	7453	16517.8	2936.18	767	0
12_MC_UN_K27_peak_25557_lociStitched	chr19	21885507	21898601	12	7123	17319.4	3746.19	768	0
15_MC_UN_K27_peak_50808_lociStitched	chr9	66486315	66512481	15	6559	18355.4	4801.46	769	0
7_MC_UN_K27_peak_27006_lociStitched	chr2	25531650	25553297	7	4885	17239.7	3692.98	770	0
15_MC_UN_K27_peak_46667_lociStitched	chr8	10972559	11004610	15	5939	18628	5086.49	771	0
11_MC_UN_K27_peak_45044_lociStitched	chr7	100839806	100860988	11	6685	16928.7	3433.6	772	0
9_MC_UN_K27_peak_28531_lociStitched	chr2	104567289	104584412	9	5587	16746.3	3251.66	773	0
7_MC_UN_K27_peak_34191_lociStitched	chr4	103203259	103218895	7	6384	17163.6	3674.46	774	0
10_MC_UN_K27_peak_51548_lociStitched	chr9	107602263	107644627	10	5954	19034.1	5549.68	775	0
6_MC_UN_K27_peak_14803_lociStitched	chr13	109815633	109828593	6	4870	16621.2	3141.5	776	0
15_MC_UN_K27_peak_44676_lociStitched	chr7	82406821	82432044	15	5990	18357.3	4885.7	777	0
16_MC_UN_K27_peak_8498_lociStitched	chr11	77763363	77811038	16	7080	21253.5	7794.86	778	0
7_MC_UN_K27_peak_29992_lociStitched	chr2	164076507	164086060	7	5800	16179.9	2772.28	779	0
11_MC_UN_K27_peak_16637_lociStitched	chr14	87418923	87451991	11	4396	20244.2	6845.08	780	0
13_MC_UN_K27_peak_4498_lociStitched	chr10	62311281	62337702	13	8857	17791.9	4393.81	781	0
6_MC_UN_K27_peak_26285_lociStitched	chr19	46495241	46529392	6	6149	18506.4	5132.9	782	0
9_MC_UN_K27_peak_32647_lociStitched	chr3	146560323	146594625	9	3490	19878	6507.09	783	0
10_MC_UN_K27_peak_33858_lociStitched	chr4	83303763	83328374	10	5280	18463.2	5099.4	784	0
12_MC_UN_K27_peak_3793_lociStitched	chr10	20903006	20926202	12	5659	18598.6	5237.66	785	0
11_MC_UN_K27_peak_41325_lociStitched	chr6	103780643	103792959	11	5664	17029.3	3694.8	786	0
8_MC_UN_K27_peak_40605_lociStitched	chr6	72499367	72538761	8	3961	19783.7	6456.68	787	0
5_MC_UN_K27_peak_47344_lociStitched	chr8	68193356	68208372	5	4391	17188.8	3868.12	788	0
7_MC_UN_K27_peak_11791_lociStitched	chr12	80770897	80786181	7	5325	16642.7	3338.03	789	0
12_MC_UN_K27_peak_49683_lociStitched	chr9	32905981	32941095	12	5043	20468	7258.06	790	0
14_MC_UN_K27_peak_30301_lociStitched	chr2	174601525	174630832	14	6922	17965.2	4759.46	791	0
5_MC_UN_K27_peak_28784_lociStitched	chr2	120571261	120579734	5	6036	15425.9	2225.01	792	0
10_MC_UN_K27_peak_13338_lociStitched	chr13	37468045	37494214	10	6454	17284.6	4103.3	793	0
6_MC_UN_K27_peak_42879_lociStitched	chr7	16294705	16314022	6	7744	16881.1	3705	794	0
15_MC_UN_K27_peak_5168_lociStitched	chr10	83094661	83130535	15	5233	18647.3	5474.37	795	0
9_MC_UN_K27_peak_21116_lociStitched	chr17	7938881	7966371	9	6374	19141.3	5979.07	796	0
6_MC_UN_K27_peak_36328_lociStitched	chr5	23416923	23432770	6	4319	17059.3	3918.96	797	0
11_MC_UN_K27_peak_22018_lociStitched	chr17	35079564	35105917	11	8247	16755.2	3620.9	798	0
10_MC_UN_K27_peak_44089_lociStitched	chr7	67973071	67997847	10	6404	17640.5	4506.75	799	0
10_MC_UN_K27_peak_10279_lociStitched	chr11	116089374	116104572	10	6148	16453.4	3325.32	800	0
10_MC_UN_K27_peak_29655_lociStitched	chr2	153477412	153497806	10	6834	16827.1	3701.51	801	0
5_MC_UN_K27_peak_9006_lociStitched	chr11	87679685	87709974	5	4788	18633.8	5533.8	802	0
10_MC_UN_K27_peak_13596_lociStitched	chr13	45442464	45461089	10	5521	16904	3825.57	803	0
11_MC_UN_K27_peak_22473_lociStitched	chr17	47507279	47528080	11	6798	16869.6	3792.02	804	0
8_MC_UN_K27_peak_21981_lociStitched	chr17	34825584	34836555	8	8350	15593.1	2554.05	805	0
11_MC_UN_K27_peak_14286_lociStitched	chr13	76850155	76870422	11	4948	17859.3	4827.6	806	0
10_MC_UN_K27_peak_37108_lociStitched	chr5	64674918	64686180	10	5789	15743.1	2745.68	807	0
MC_UN_K27_peak_7043	chr11	50210222	50214432	1	4211	14180.1	1207.01	808	0
9_MC_UN_K27_peak_28587_lociStitched	chr2	113191651	113217558	9	7381	17707.4	4738.39	809	0
9_MC_UN_K27_peak_31210_lociStitched	chr3	65658291	65673976	9	5745	17485.6	4554.92	810	0
10_MC_UN_K27_peak_894_lociStitched	chr1	73027345	73046642	10	7131	16205.6	3282.42	811	0
12_MC_UN_K27_peak_30125_lociStitched	chr2	167331665	167369402	12	5629	19434.6	6517.18	812	0
8_MC_UN_K27_peak_38265_lociStitched	chr5	118037654	118059501	8	5498	16147.1	3231.17	813	0
7_MC_UN_K27_peak_15208_lociStitched	chr14	21099318	21123652	7	4595	18805.3	5908.3	814	0
10_MC_UN_K27_peak_15709_lociStitched	chr14	47515063	47531596	10	6460	16339.6	3457.05	815	0
10_MC_UN_K27_peak_23901_lociStitched	chr18	39654749	39671250	10	5419	16699	3821.63	816	0
13_MC_UN_K27_peak_42890_lociStitched	chr7	16352110	16384435	13	5351	19540.5	6671.88	817	0
5_MC_UN_K27_peak_22345_lociStitched	chr17	46132088	46141714	5	4955	15090.7	2239.97	818	0
13_MC_UN_K27_peak_51033_lociStitched	chr9	72628369	72657139	13	5305	18677.5	5831.68	819	0
14_MC_UN_K27_peak_9122_lociStitched	chr11	90554240	90586723	14	4752	19463.8	6629.78	820	0
3_MC_UN_K27_peak_34430_lociStitched	chr4	115821174	115828414	3	6863	14839.1	2014.17	821	0
7_MC_UN_K27_peak_19531_lociStitched	chr16	23981134	23991191	7	6591	15432.5	2656.05	822	0
7_MC_UN_K27_peak_18748_lociStitched	chr15	99024918	99042077	7	6400	16045.4	3294.53	823	0
10_MC_UN_K27_peak_16484_lociStitched	chr14	73420920	73445517	10	5927	17741.8	4998.11	824	0
11_MC_UN_K27_peak_52072_lociStitched	chr9	123269732	123286444	11	5520	17101.4	4371.86	825	0
7_MC_UN_K27_peak_18442_lociStitched	chr15	83419814	83454239	7	5779	18135.1	5415.05	826	0
6_MC_UN_K27_peak_9331_lociStitched	chr11	97415135	97442680	6	5097	16733.6	4021.57	827	0
12_MC_UN_K27_peak_44611_lociStitched	chr7	80907524	80940000	12	3384	19232.3	6534.17	828	0
11_MC_UN_K27_peak_27827_lociStitched	chr2	57287869	57314984	11	4541	19026.6	6377.45	829	0
5_MC_UN_K27_peak_11930_lociStitched	chr12	85335808	85354096	5	5154	16894.5	4248.3	830	0
6_MC_UN_K27_peak_6892_lociStitched	chr11	46378523	46393839	6	5792	16349.8	3712.6	831	0
6_MC_UN_K27_peak_25457_lociStitched	chr19	18642766	18651159	6	6275	14859	2225.82	832	0
12_MC_UN_K27_peak_19416_lociStitched	chr16	18131432	18162380	12	5742	16396.3	3784.94	833	0
11_MC_UN_K27_peak_8309_lociStitched	chr11	75136713	75164343	11	4052	17522.9	4912.61	834	0
9_MC_UN_K27_peak_24775_lociStitched	chr19	3652748	3670951	9	7232	15587.2	2999.85	835	0
5_MC_UN_K27_peak_5489_lociStitched	chr10	96613580	96637983	5	4819	18233.9	5688.34	836	0
11_MC_UN_K27_peak_34979_lociStitched	chr4	129908709	129926628	11	5562	15827.9	3300.68	837	0
9_MC_UN_K27_peak_47426_lociStitched	chr8	70235827	70250920	9	6159	15574.5	3048.79	838	0
7_MC_UN_K27_peak_28661_lociStitched	chr2	118292360	118308452	7	6270	16164.4	3640.01	839	0
12_MC_UN_K27_peak_41265_lociStitched	chr6	97966503	97988478	12	4139	17353.7	4865.27	840	0
4_MC_UN_K27_peak_38169_lociStitched	chr5	115153395	115167533	4	6762	15310	2834.67	841	0
5_MC_UN_K27_peak_32991_lociStitched	chr4	9703969	9717153	5	3971	15409.5	2937.4	842	0
4_MC_UN_K27_peak_2057_lociStitched	chr1	144246531	144269382	4	3069	18155.1	5696.75	843	0
8_MC_UN_K27_peak_3287_lociStitched	chr1	183790141	183805085	8	5220	16163.4	3709.1	844	0
10_MC_UN_K27_peak_31066_lociStitched	chr3	55692747	55706351	10	4283	15915.3	3478.54	845	0
6_MC_UN_K27_peak_11115_lociStitched	chr12	32821505	32830814	6	7121	15465	3031.01	846	0
4_MC_UN_K27_peak_42496_lociStitched	chr6	145115701	145127370	4	5631	14986.5	2571.85	847	0
7_MC_UN_K27_peak_12742_lociStitched	chr13	13525471	13551051	7	3779	16509.3	4100.47	848	0
10_MC_UN_K27_peak_38505_lociStitched	chr5	124011749	124028663	10	5912	15513.5	3117.25	849	0
9_MC_UN_K27_peak_7387_lociStitched	chr11	56340192	56376278	9	2737	20511.3	8137.39	850	0
13_MC_UN_K27_peak_41769_lociStitched	chr6	120451563	120472141	13	6513	16865.7	4492.18	851	0
10_MC_UN_K27_peak_11501_lociStitched	chr12	69484975	69519197	10	5273	17312.9	4941.66	852	0
8_MC_UN_K27_peak_26098_lociStitched	chr19	41900308	41914470	8	5495	16005.9	3638.22	853	0
10_MC_UN_K27_peak_44256_lociStitched	chr7	78720623	78742798	10	5580	16695.6	4352.95	854	0
11_MC_UN_K27_peak_4138_lociStitched	chr10	42248114	42274511	11	4290	17884	5553.93	855	0
8_MC_UN_K27_peak_2753_lociStitched	chr1	170608578	170628176	8	4273	17426.5	5107.24	856	0
13_MC_UN_K27_peak_37860_lociStitched	chr5	105492344	105515907	13	6570	16614.3	4295.53	857	0
5_MC_UN_K27_peak_40800_lociStitched	chr6	84881146	84893515	5	4130	15828.6	3525.16	858	0
11_MC_UN_K27_peak_47797_lociStitched	chr8	81609715	81645355	11	3320	21587.1	9284.22	859	0
13_MC_UN_K27_peak_4098_lociStitched	chr10	42054401	42072500	13	5686	15767.8	3465.96	860	0
12_MC_UN_K27_peak_37134_lociStitched	chr5	65090935	65127961	12	5162	19671.9	7475.55	861	0
15_MC_UN_K27_peak_4648_lociStitched	chr10	74971888	75004116	15	7179	16001.2	3812.57	862	0
10_MC_UN_K27_peak_5782_lociStitched	chr10	122794308	122819761	10	4600	16903.3	4721.53	863	0
11_MC_UN_K27_peak_17688_lociStitched	chr15	72084407	72116235	11	7164	17203	5035.19	864	0
13_MC_UN_K27_peak_20185_lociStitched	chr16	52075680	52108328	13	3744	19500.7	7336.01	865	0
9_MC_UN_K27_peak_19692_lociStitched	chr16	30450515	30463686	9	5626	15864.5	3702.37	866	0
3_MC_UN_K27_peak_22870_lociStitched	chr17	66014197	66020767	3	6154	13739.2	1586	867	0
12_MC_UN_K27_peak_1154_lociStitched	chr1	86208201	86234342	12	4490	16850.5	4713.22	868	0
10_MC_UN_K27_peak_13548_lociStitched	chr13	43514319	43555109	10	4921	18914.3	6787.46	869	0
6_MC_UN_K27_peak_26331_lociStitched	chr19	47507640	47531928	6	6604	15721.6	3604.34	870	0
9_MC_UN_K27_peak_25313_lociStitched	chr19	12574330	12587146	9	4868	14733.3	2617.03	871	0
7_MC_UN_K27_peak_6137_lociStitched	chr11	4404287	4426182	7	3868	18041.5	5926.98	872	0
12_MC_UN_K27_peak_33150_lociStitched	chr4	31922412	31938273	12	5752	15631	3517.97	873	0
15_MC_UN_K27_peak_44665_lociStitched	chr7	82360631	82381523	15	6731	15554.1	3445.09	874	0
10_MC_UN_K27_peak_38137_lociStitched	chr5	114777486	114807647	10	6496	16371.4	4270.8	875	0
7_MC_UN_K27_peak_9776_lociStitched	chr11	106412354	106428607	7	4947	15810.9	3733.31	876	0
6_MC_UN_K27_peak_1084_lociStitched	chr1	85749700	85772004	6	6013	15876	3813.98	877	0
5_MC_UN_K27_peak_36218_lociStitched	chr5	8673580	8679847	5	3538	14261.8	2205.36	878	0
10_MC_UN_K27_peak_3250_lociStitched	chr1	183134807	183155524	10	5415	16664.8	4609.53	879	0
9_MC_UN_K27_peak_17546_lociStitched	chr15	62208946	62226225	9	5720	15587.4	3543.92	880	0
7_MC_UN_K27_peak_12105_lociStitched	chr12	92879023	92892909	7	5645	15698.1	3677.01	881	0
3_MC_UN_K27_peak_42207_lociStitched	chr6	130561436	130564656	3	2787	13923.9	1912.36	882	0
7_MC_UN_K27_peak_33518_lociStitched	chr4	47338931	47356594	7	4824	15403.9	3398.36	883	0
3_MC_UN_K27_peak_2039_lociStitched	chr1	144001531	144010806	3	4474	14966.1	2982.84	884	0
11_MC_UN_K27_peak_5407_lociStitched	chr10	95437021	95470768	11	4711	18618.2	6644.78	885	0
14_MC_UN_K27_peak_34075_lociStitched	chr4	95176492	95211874	14	5391	17507	5540.82	886	0
10_MC_UN_K27_peak_23170_lociStitched	chr17	83904182	83922158	10	6474	14839.2	2877.96	887	0
6_MC_UN_K27_peak_33759_lociStitched	chr4	59792415	59814838	6	4740	16220.8	4298.49	888	0
7_MC_UN_K27_peak_48163_lociStitched	chr8	90955001	90976816	7	3670	18047.5	6132.2	889	0
15_MC_UN_K27_peak_34257_lociStitched	chr4	106785786	106806030	15	7015	14974.5	3068.99	890	0
10_MC_UN_K27_peak_43495_lociStitched	chr7	34978017	34995612	10	5483	14762.2	2867.99	891	0
14_MC_UN_K27_peak_47556_lociStitched	chr8	71276040	71297892	14	6367	15764	3896.21	892	0
8_MC_UN_K27_peak_16819_lociStitched	chr15	6519330	6541461	8	5331	16481	4629.81	893	0
7_MC_UN_K27_peak_19395_lociStitched	chr16	17921538	17950052	7	5280	16640.8	4790.35	894	0
7_MC_UN_K27_peak_40488_lociStitched	chr6	66270899	66283186	7	4172	15493.9	3652.93	895	0
11_MC_UN_K27_peak_6550_lociStitched	chr11	22617386	22675338	11	3835	20746.8	8924.61	896	0
8_MC_UN_K27_peak_49379_lociStitched	chr9	16212819	16227175	8	4424	15168.5	3346.38	897	0
7_MC_UN_K27_peak_2381_lociStitched	chr1	155405996	155426351	7	5045	16678.9	4870.95	898	0
12_MC_UN_K27_peak_7118_lociStitched	chr11	51914476	51939285	12	5989	16386.3	4599.59	899	0
4_MC_UN_K27_peak_5032_lociStitched	chr10	81285549	81304338	4	7332	14608.4	2850.29	900	0
4_MC_UN_K27_peak_51213_lociStitched	chr9	85331462	85343887	4	4802	15046.7	3310.02	901	0
14_MC_UN_K27_peak_1741_lociStitched	chr1	131183545	131206629	14	6809	15720.2	3998.15	902	0
10_MC_UN_K27_peak_26302_lociStitched	chr19	46886964	46910210	10	4211	16902.2	5183.86	903	0
6_MC_UN_K27_peak_14943_lociStitched	chr14	10429836	10454246	6	3892	16664.7	4947.91	904	0
10_MC_UN_K27_peak_45747_lociStitched	chr7	125820091	125848802	10	4613	17622.8	5908.72	905	0
10_MC_UN_K27_peak_25853_lociStitched	chr19	32583300	32606521	10	5945	16582.1	4871.77	906	0
11_MC_UN_K27_peak_41949_lociStitched	chr6	124666383	124689384	11	5405	16287	4577.2	907	0
5_MC_UN_K27_peak_48640_lociStitched	chr8	119412421	119429680	5	6597	14085.1	2383.47	908	0
11_MC_UN_K27_peak_46273_lociStitched	chr7	139354479	139377863	11	5777	15735.1	4040.76	909	0
6_MC_UN_K27_peak_2426_lociStitched	chr1	156407190	156423164	6	5322	15194.5	3501.5	910	0
5_MC_UN_K27_peak_43304_lociStitched	chr7	28795758	28810587	5	4956	14293.7	2609.9	911	0
11_MC_UN_K27_peak_41096_lociStitched	chr6	90607943	90628397	11	7526	14172.6	2495.39	912	0
13_MC_UN_K27_peak_15375_lociStitched	chr14	25501946	25530481	13	6618	15240.5	3564.02	913	0
11_MC_UN_K27_peak_44289_lociStitched	chr7	79357743	79377674	11	4634	15233.3	3567.65	914	0
9_MC_UN_K27_peak_48345_lociStitched	chr8	105596101	105623213	9	7816	16118.1	4468.06	915	0
8_MC_UN_K27_peak_40430_lociStitched	chr6	57790552	57822924	8	2390	20248.7	8610.95	916	0
9_MC_UN_K27_peak_12433_lociStitched	chr12	110752035	110776529	9	4592	16393.8	4791.03	917	0
6_MC_UN_K27_peak_11859_lociStitched	chr12	83927740	83944029	6	4556	15200.9	3604.76	918	0
8_MC_UN_K27_peak_38237_lociStitched	chr5	116104928	116124528	8	5690	15474.2	3882.76	919	0
10_MC_UN_K27_peak_38217_lociStitched	chr5	116065398	116080950	10	6085	14982.8	3395	920	0
6_MC_UN_K27_peak_9495_lociStitched	chr11	100814428	100829092	6	5955	15230	3664.53	921	0
7_MC_UN_K27_peak_42220_lociStitched	chr6	130934984	130948498	7	3849	16037.1	4483.95	922	0
10_MC_UN_K27_peak_41674_lociStitched	chr6	118126214	118136149	10	5491	14370	2827.5	923	0
8_MC_UN_K27_peak_24843_lociStitched	chr19	4293382	4304330	8	7411	13845.9	2318.79	924	0
6_MC_UN_K27_peak_50940_lociStitched	chr9	70584141	70593238	6	4981	13555.4	2034.09	925	0
8_MC_UN_K27_peak_26210_lociStitched	chr19	45054656	45068703	8	5030	14496.5	3004.65	926	0
11_MC_UN_K27_peak_955_lociStitched	chr1	74434582	74449927	11	5939	15875.9	4387.14	927	0
12_MC_UN_K27_peak_43372_lociStitched	chr7	30251541	30277228	12	7022	14623.6	3141.52	928	0
9_MC_UN_K27_peak_15227_lociStitched	chr14	21527515	21561864	9	3441	18270.2	6801.1	929	0
10_MC_UN_K27_peak_43829_lociStitched	chr7	47984915	47995416	10	5157	14434.7	2972.83	930	0
10_MC_UN_K27_peak_21361_lociStitched	chr17	24592427	24618915	10	6525	14637.3	3181.21	931	0
MC_UN_K27_peak_44437	chr7	80402922	80406948	1	4027	12794.6	1343.48	932	0
9_MC_UN_K27_peak_2048_lociStitched	chr1	144183805	144206806	9	4330	17959.2	6511.58	933	0
7_MC_UN_K27_peak_21647_lociStitched	chr17	28687552	28709883	7	4889	17069.8	5631.88	934	0
10_MC_UN_K27_peak_46035_lociStitched	chr7	128379554	128393824	10	6251	13954.6	2517.23	935	0
9_MC_UN_K27_peak_21539_lociStitched	chr17	27362955	27377221	9	6174	14591.3	3155.64	936	0
13_MC_UN_K27_peak_28992_lociStitched	chr2	128407114	128426769	13	5789	15226.7	3811.1	937	0
8_MC_UN_K27_peak_22764_lociStitched	chr17	63754530	63780802	8	3227	16753.7	5341.1	938	0
2_MC_UN_K27_peak_37112_lociStitched	chr5	64803518	64813558	2	6346	13572.1	2176.67	939	0
9_MC_UN_K27_peak_15153_lociStitched	chr14	20765782	20789069	9	5592	15707.1	4312.75	940	0
9_MC_UN_K27_peak_38007_lociStitched	chr5	111022723	111059871	9	3188	17541.3	6151.71	941	0
10_MC_UN_K27_peak_41558_lociStitched	chr6	115046326	115065514	10	5490	15054.9	3672.58	942	0
7_MC_UN_K27_peak_17379_lociStitched	chr15	58040572	58062534	7	3318	16306.8	4941.45	943	0
6_MC_UN_K27_peak_28721_lociStitched	chr2	119151334	119170680	6	5318	15018.3	3654.46	944	0
12_MC_UN_K27_peak_6444_lociStitched	chr11	18913645	18927989	12	5123	14795.8	3433.95	945	0
7_MC_UN_K27_peak_42440_lociStitched	chr6	143104260	143121227	7	4681	14442.3	3087.99	946	0
10_MC_UN_K27_peak_26527_lociStitched	chr2	3647275	3669649	10	4579	16348.7	5011.78	947	0
10_MC_UN_K27_peak_52646_lociStitched	chrX	51625507	51643145	10	4634	15639.6	4307.2	948	0
10_MC_UN_K27_peak_50846_lociStitched	chr9	66663245	66706399	10	3743	18422.4	7111.78	949	0
14_MC_UN_K27_peak_50114_lociStitched	chr9	47535122	47572699	14	5003	17240.3	5944.68	950	0
7_MC_UN_K27_peak_12998_lociStitched	chr13	24082406	24113814	7	2742	18656.4	7387.16	951	0
5_MC_UN_K27_peak_5537_lociStitched	chr10	99258978	99269684	5	5548	14307.5	3041.57	952	0
16_MC_UN_K27_peak_29193_lociStitched	chr2	131495796	131519660	16	5455	15277.7	4016.31	953	0
9_MC_UN_K27_peak_8125_lociStitched	chr11	70862788	70898175	9	2748	20248.4	8998.91	954	0
7_MC_UN_K27_peak_50786_lociStitched	chr9	66340033	66360230	7	4461	16515.1	5313.83	955	0
3_MC_UN_K27_peak_13800_lociStitched	chr13	51634746	51648933	3	6535	14482.1	3294.22	956	0
8_MC_UN_K27_peak_21530_lociStitched	chr17	27329781	27350271	8	3814	15285.5	4106.2	957	0
8_MC_UN_K27_peak_9358_lociStitched	chr11	97817745	97832504	8	3884	13773.1	2603.49	958	0
9_MC_UN_K27_peak_3009_lociStitched	chr1	176821292	176833218	9	5275	14525.9	3360.75	959	0
4_MC_UN_K27_peak_700_lociStitched	chr1	59738365	59767068	4	3631	16992.2	5886.99	960	0
10_MC_UN_K27_peak_23105_lociStitched	chr17	80729383	80742123	10	5661	13942.7	2858.86	961	0
8_MC_UN_K27_peak_11451_lociStitched	chr12	59206874	59226580	8	5398	15628.8	4556.03	962	0
9_MC_UN_K27_peak_11017_lociStitched	chr12	31074012	31085622	9	6393	13570.9	2507.76	963	0
9_MC_UN_K27_peak_41744_lociStitched	chr6	120101791	120124784	9	4591	15359.3	4297.39	964	0
3_MC_UN_K27_peak_27808_lociStitched	chr2	54080654	54085540	3	4461	12619.1	1557.66	965	0
13_MC_UN_K27_peak_15283_lociStitched	chr14	22872736	22885546	13	4319	14736.6	3688	966	0
1_MC_UN_K27_peak_42573_lociStitched	chr6	148635614	148639740	1	4127	12628	1607.08	967	0
5_MC_UN_K27_peak_23847_lociStitched	chr18	37984730	38003410	5	6510	13729.8	2719.81	968	0
16_MC_UN_K27_peak_45337_lociStitched	chr7	111595004	111620539	16	6224	15285.3	4302.65	969	0
8_MC_UN_K27_peak_1262_lociStitched	chr1	87873230	87890562	8	5543	14747.8	3776.64	970	0
7_MC_UN_K27_peak_3467_lociStitched	chr10	7470364	7495314	7	4246	17163.1	6192.59	971	0
11_MC_UN_K27_peak_25800_lociStitched	chr19	32172148	32198209	11	5151	16285.5	5316.44	972	0
8_MC_UN_K27_peak_40441_lociStitched	chr6	57840227	57859772	8	4245	16507.7	5544.92	973	0
4_MC_UN_K27_peak_11638_lociStitched	chr12	76360938	76375084	4	6471	14240.8	3281.87	974	0
8_MC_UN_K27_peak_29465_lociStitched	chr2	145284138	145301782	8	3405	15613.2	4679.19	975	0
3_MC_UN_K27_peak_31495_lociStitched	chr3	88137489	88146104	3	6189	12952.7	2027.11	976	0
MC_UN_K27_peak_8099	chr11	70637267	70642798	1	5532	12601.8	1684.19	977	0
6_MC_UN_K27_peak_28289_lociStitched	chr2	91025329	91044408	6	5877	14343.6	3432.31	978	0
7_MC_UN_K27_peak_52568_lociStitched	chrX	48125125	48153419	7	4769	15352.3	4447.82	979	0
4_MC_UN_K27_peak_25541_lociStitched	chr19	21734634	21750530	4	3963	14242.8	3342.93	980	0
12_MC_UN_K27_peak_43145_lociStitched	chr7	25264983	25279954	12	5991	13451.4	2558.54	981	0
7_MC_UN_K27_peak_22075_lociStitched	chr17	35255002	35259829	7	3284	14132.5	3240.85	982	0
8_MC_UN_K27_peak_9864_lociStitched	chr11	106754805	106765061	8	6245	13233.3	2360.93	983	0
13_MC_UN_K27_peak_35196_lociStitched	chr4	134105828	134125297	13	7013	13920.3	3060.53	984	0
6_MC_UN_K27_peak_34654_lociStitched	chr4	120666668	120677413	6	5781	13479.6	2629.3	985	0
6_MC_UN_K27_peak_38519_lociStitched	chr5	124042201	124060379	6	5398	14046.1	3202.96	986	0
4_MC_UN_K27_peak_30450_lociStitched	chr3	9397496	9407752	4	4963	13220	2391.7	987	0
4_MC_UN_K27_peak_17293_lociStitched	chr15	42664384	42677165	4	4771	14514.1	3691.15	988	0
6_MC_UN_K27_peak_41902_lociStitched	chr6	122755683	122764900	6	4140	13902	3087.7	989	0
6_MC_UN_K27_peak_42238_lociStitched	chr6	131276200	131290621	6	4238	14777.2	3971.54	990	0
8_MC_UN_K27_peak_32862_lociStitched	chr4	3489250	3502740	8	6746	13848.8	3044.69	991	0
7_MC_UN_K27_peak_15113_lociStitched	chr14	20169842	20178907	7	5834	12871.4	2068.63	992	0
7_MC_UN_K27_peak_17574_lociStitched	chr15	63647389	63659507	7	5668	13524.9	2728.97	993	0
9_MC_UN_K27_peak_45390_lociStitched	chr7	114438445	114458194	9	2994	16498.3	5703.51	994	0
MC_UN_K27_peak_22132	chr17	35793270	35796962	1	3693	12148.9	1368.99	995	0
7_MC_UN_K27_peak_7308_lociStitched	chr11	54955372	54974222	7	5271	14005.5	3230.89	996	0
6_MC_UN_K27_peak_45787_lociStitched	chr7	126174747	126197420	6	5434	15735.1	4960.85	997	0
9_MC_UN_K27_peak_13254_lociStitched	chr13	36985722	37009680	9	4497	15311.6	4552.02	998	0
4_MC_UN_K27_peak_41462_lociStitched	chr6	113329959	113352207	4	5900	14657	3900.07	999	0
10_MC_UN_K27_peak_39958_lociStitched	chr6	47174706	47208112	10	4107	16639.5	5886.14	1000	0
10_MC_UN_K27_peak_18615_lociStitched	chr15	93517804	93529249	10	4894	13484.5	2733.07	1001	0
9_MC_UN_K27_peak_29852_lociStitched	chr2	157792789	157826566	9	4700	15902.2	5157.75	1002	0
7_MC_UN_K27_peak_43954_lociStitched	chr7	63911565	63941562	7	4903	14908.5	4166.58	1003	0
12_MC_UN_K27_peak_9502_lociStitched	chr11	100879083	100907472	12	4910	15656.5	4936.85	1004	0
8_MC_UN_K27_peak_47090_lociStitched	chr8	36158089	36194149	8	4160	16371.2	5665.03	1005	0
11_MC_UN_K27_peak_42621_lociStitched	chr7	3387597	3419554	11	4777	15668.5	4962.92	1006	0
7_MC_UN_K27_peak_42736_lociStitched	chr7	4490561	4509876	7	5904	14171.4	3480.56	1007	0
10_MC_UN_K27_peak_3710_lociStitched	chr10	19111993	19125473	10	5139	14189	3500.76	1008	0
10_MC_UN_K27_peak_9720_lociStitched	chr11	105624218	105643750	10	4550	16227.2	5547.09	1009	0
4_MC_UN_K27_peak_40344_lociStitched	chr6	56358619	56367448	4	4649	13011.3	2352.05	1010	0
5_MC_UN_K27_peak_39914_lociStitched	chr6	41101709	41120447	5	3402	15033.5	4375.32	1011	0
6_MC_UN_K27_peak_29252_lociStitched	chr2	132006095	132027785	6	5004	14302.4	3661.27	1012	0
7_MC_UN_K27_peak_1958_lociStitched	chr1	138131858	138149702	7	4011	15586.7	4948.14	1013	0
11_MC_UN_K27_peak_50468_lociStitched	chr9	57819248	57841308	11	5028	15583.2	4954.68	1014	0
4_MC_UN_K27_peak_43680_lociStitched	chr7	45518104	45529580	4	5317	13224.9	2598.17	1015	0
3_MC_UN_K27_peak_4619_lociStitched	chr10	68267982	68283137	3	4882	14160.8	3552.33	1016	0
6_MC_UN_K27_peak_7975_lociStitched	chr11	69364595	69380982	6	5902	13689.7	3087.31	1017	0
5_MC_UN_K27_peak_14769_lociStitched	chr13	109437374	109458830	5	3195	16029.8	5432.66	1018	0
14_MC_UN_K27_peak_10355_lociStitched	chr11	117241717	117260164	14	5374	13377.8	2785.5	1019	0
10_MC_UN_K27_peak_4893_lociStitched	chr10	80070168	80090290	10	6001	12835.8	2259.7	1020	0
4_MC_UN_K27_peak_52999_lociStitched	chrX	107249914	107264474	4	5939	13811.6	3245.42	1021	0
4_MC_UN_K27_peak_15482_lociStitched	chr14	30674091	30680323	4	5409	12452.2	1892.66	1022	0
7_MC_UN_K27_peak_24587_lociStitched	chr18	80169117	80196859	7	3712	14855.8	4297.24	1023	0
7_MC_UN_K27_peak_25655_lociStitched	chr19	25030780	25053880	7	2977	15072.8	4522.98	1024	0
5_MC_UN_K27_peak_26187_lociStitched	chr19	44280526	44296424	5	5690	13570.5	3025.39	1025	0
11_MC_UN_K27_peak_9683_lociStitched	chr11	104610572	104632358	11	4916	15193.6	4651.31	1026	0
10_MC_UN_K27_peak_40760_lociStitched	chr6	83436446	83457448	10	6335	13978.9	3440.13	1027	0
8_MC_UN_K27_peak_36830_lociStitched	chr5	38970146	38981148	8	3498	13525.9	3006.85	1028	0
4_MC_UN_K27_peak_37570_lociStitched	chr5	92196759	92206692	4	3943	12815.6	2306.44	1029	0
5_MC_UN_K27_peak_37824_lociStitched	chr5	105341279	105356745	5	4611	14143.7	3653.07	1030	0
10_MC_UN_K27_peak_27521_lociStitched	chr2	35155817	35176009	10	5473	14386.8	3901.09	1031	0
4_MC_UN_K27_peak_15521_lociStitched	chr14	31591525	31599965	4	4852	12166.3	1681.25	1032	0
17_MC_UN_K27_peak_52593_lociStitched	chrX	48423830	48454678	17	6077	14588	4112.04	1033	0
12_MC_UN_K27_peak_46468_lociStitched	chr7	142334566	142359703	12	5010	15217.9	4750.89	1034	0
4_MC_UN_K27_peak_12576_lociStitched	chr12	115681879	115693809	4	3077	15000.8	4547.72	1035	0
6_MC_UN_K27_peak_15442_lociStitched	chr14	27341272	27352556	6	5573	13133.4	2684.46	1036	0
10_MC_UN_K27_peak_34011_lociStitched	chr4	93338037	93353609	10	4439	14904	4459.82	1037	0
11_MC_UN_K27_peak_40353_lociStitched	chr6	56523708	56545859	11	3234	15815.8	5378.26	1038	0
9_MC_UN_K27_peak_41390_lociStitched	chr6	108525797	108540323	9	5199	13042.9	2617.59	1039	0
10_MC_UN_K27_peak_35063_lociStitched	chr4	132490801	132516638	10	4464	15001	4586.07	1040	0
4_MC_UN_K27_peak_47512_lociStitched	chr8	70693996	70701305	4	5661	11889.6	1487.38	1041	0
11_MC_UN_K27_peak_7413_lociStitched	chr11	57358061	57377811	11	4204	14595.2	4194.9	1042	0
2_MC_UN_K27_peak_29736_lociStitched	chr2	155133551	155138973	2	5258	12075.9	1678.11	1043	0
6_MC_UN_K27_peak_10304_lociStitched	chr11	116418693	116438023	6	5265	14056.8	3666.9	1044	0
6_MC_UN_K27_peak_43934_lociStitched	chr7	58436994	58455554	6	4488	15204.4	4838.59	1045	0
9_MC_UN_K27_peak_50647_lociStitched	chr9	61916608	61942634	9	3913	16112.7	5754.35	1046	0
7_MC_UN_K27_peak_45419_lociStitched	chr7	114609813	114633866	7	2653	15610.4	5255.58	1047	0
8_MC_UN_K27_peak_50522_lociStitched	chr9	58535601	58555676	8	6276	14054.5	3699.82	1048	0
11_MC_UN_K27_peak_12491_lociStitched	chr12	111880476	111901824	11	3574	15108	4754.2	1049	0
2_MC_UN_K27_peak_27374_lociStitched	chr2	32713422	32717962	2	3134	11540.2	1188.12	1050	0
11_MC_UN_K27_peak_32250_lociStitched	chr3	122322432	122351596	11	3862	15468.6	5121.2	1051	0
9_MC_UN_K27_peak_22663_lociStitched	chr17	56648223	56693358	9	3930	15833.4	5510.98	1052	0
9_MC_UN_K27_peak_20061_lociStitched	chr16	45613234	45625522	9	4274	13752.7	3430.81	1053	0
10_MC_UN_K27_peak_12371_lociStitched	chr12	106026493	106046562	10	5092	14054.3	3736.85	1054	0
6_MC_UN_K27_peak_18818_lociStitched	chr15	100664973	100675468	6	6502	12638.1	2340.39	1055	0
4_MC_UN_K27_peak_41794_lociStitched	chr6	120899439	120916787	4	4968	13552.3	3266.63	1056	0
9_MC_UN_K27_peak_8665_lociStitched	chr11	79809513	79839080	9	3998	15339.4	5061.87	1057	0
10_MC_UN_K27_peak_30457_lociStitched	chr3	9489147	9533001	10	3234	17734.6	7463.95	1058	0
8_MC_UN_K27_peak_14343_lociStitched	chr13	90970087	90984021	8	3163	13635.8	3377.6	1059	0
10_MC_UN_K27_peak_20850_lociStitched	chr16	97468217	97486220	10	3962	13802.9	3564.59	1060	0
7_MC_UN_K27_peak_3668_lociStitched	chr10	17657255	17678714	7	3388	15195.1	4957.03	1061	0
4_MC_UN_K27_peak_4863_lociStitched	chr10	79985074	79995396	4	5161	12251.2	2015.89	1062	0
10_MC_UN_K27_peak_39639_lociStitched	chr6	28784070	28807669	10	3816	14463.8	4231.3	1063	0
3_MC_UN_K27_peak_1789_lociStitched	chr1	132003305	132011663	3	5242	12278.7	2061.92	1064	0
11_MC_UN_K27_peak_16230_lociStitched	chr14	66257484	66278800	11	6383	14168.7	3951.99	1065	0
8_MC_UN_K27_peak_27325_lociStitched	chr2	32275591	32285408	8	6207	12580.5	2370.81	1066	0
5_MC_UN_K27_peak_12819_lociStitched	chr13	19350032	19362505	5	4718	12527.9	2319.98	1067	0
10_MC_UN_K27_peak_6185_lociStitched	chr11	5416019	5435251	10	4318	14287.5	4086.8	1068	0
1_MC_UN_K27_peak_22011_lociStitched	chr17	35047075	35051832	1	4758	11514.3	1315.79	1069	0
10_MC_UN_K27_peak_41202_lociStitched	chr6	97303255	97321959	10	4706	14100.9	3905.4	1070	0
8_MC_UN_K27_peak_40670_lociStitched	chr6	82740465	82769934	8	4430	14628.4	4435.08	1071	0
5_MC_UN_K27_peak_28127_lociStitched	chr2	75822733	75829895	5	3903	12440.4	2251.02	1072	0
7_MC_UN_K27_peak_25231_lociStitched	chr19	10694141	10709460	7	3918	12841.9	2656.31	1073	0
9_MC_UN_K27_peak_44812_lociStitched	chr7	92180777	92200289	9	4105	14760.8	4589.22	1074	0
7_MC_UN_K27_peak_30979_lociStitched	chr3	51878426	51903141	7	3498	15244.2	5076.46	1075	0
9_MC_UN_K27_peak_19227_lociStitched	chr16	11638116	11661192	9	3426	14611.7	4462.9	1076	0
3_MC_UN_K27_peak_43613_lociStitched	chr7	44854021	44873287	3	4840	12892.8	2751.18	1077	0
7_MC_UN_K27_peak_34121_lociStitched	chr4	98279545	98298073	7	3586	13929.4	3822.33	1078	0
5_MC_UN_K27_peak_27272_lociStitched	chr2	31130599	31146513	5	5637	13243.6	3154.15	1079	0
9_MC_UN_K27_peak_19841_lociStitched	chr16	32648089	32677598	9	3913	14123	4060.44	1080	0
5_MC_UN_K27_peak_49483_lociStitched	chr9	21714563	21729913	5	5721	12961.5	2905.76	1081	0
5_MC_UN_K27_peak_25193_lociStitched	chr19	10171978	10178081	5	5205	11992.4	1985.31	1082	0
6_MC_UN_K27_peak_8278_lociStitched	chr11	74870878	74880604	6	5426	11845.3	1866.42	1083	0
7_MC_UN_K27_peak_15004_lociStitched	chr14	12293383	12301669	7	5697	12197	2220.65	1084	0
10_MC_UN_K27_peak_25513_lociStitched	chr19	21434540	21455291	10	4277	15220.9	5250	1085	0
6_MC_UN_K27_peak_52028_lociStitched	chr9	120855438	120874783	6	5495	13301.6	3335.08	1086	0
11_MC_UN_K27_peak_11140_lociStitched	chr12	35204535	35234872	11	3876	15656.9	5709.42	1087	0
10_MC_UN_K27_peak_16768_lociStitched	chr15	5127052	5140931	10	4217	12829.7	2893.77	1088	0
9_MC_UN_K27_peak_23892_lociStitched	chr18	39517129	39528016	9	4250	12994.7	3061.42	1089	0
3_MC_UN_K27_peak_50740_lociStitched	chr9	65215430	65220513	3	4247	11648.7	1724.15	1090	0
9_MC_UN_K27_peak_28792_lociStitched	chr2	120652871	120668427	9	3555	14212	4288.79	1091	0
8_MC_UN_K27_peak_22634_lociStitched	chr17	56330695	56346223	8	5678	12470.5	2560.57	1092	0
8_MC_UN_K27_peak_17485_lociStitched	chr15	59261497	59291266	8	3410	14613.6	4706.48	1093	0
9_MC_UN_K27_peak_24479_lociStitched	chr18	75369780	75393153	9	4494	13416.1	3531.66	1094	0
8_MC_UN_K27_peak_46827_lociStitched	chr8	19418125	19427336	8	4408	11780.9	1913.12	1095	0
9_MC_UN_K27_peak_5246_lociStitched	chr10	86972317	87004974	9	3359	16083.6	6217.89	1096	0
5_MC_UN_K27_peak_48544_lociStitched	chr8	114121711	114143890	5	3959	13677.8	3814.79	1097	0
5_MC_UN_K27_peak_15197_lociStitched	chr14	21062396	21079752	5	2681	15018.1	5175.56	1098	0
9_MC_UN_K27_peak_23777_lociStitched	chr18	35729847	35755396	9	3882	14207.8	4386.76	1099	0
5_MC_UN_K27_peak_4908_lociStitched	chr10	80150534	80165057	5	5453	11860.9	2043.39	1100	0
10_MC_UN_K27_peak_24532_lociStitched	chr18	77804933	77823694	10	5347	13537.9	3722.18	1101	0
7_MC_UN_K27_peak_48236_lociStitched	chr8	95000599	95024897	7	4357	13089.3	3277.8	1102	0
5_MC_UN_K27_peak_27078_lociStitched	chr2	26930641	26942628	5	5717	12127.2	2326.68	1103	0
5_MC_UN_K27_peak_1329_lociStitched	chr1	91180963	91190292	5	5243	11657.5	1857.4	1104	0
9_MC_UN_K27_peak_25609_lociStitched	chr19	24438747	24454461	9	4609	13611.5	3816.93	1105	0
2_MC_UN_K27_peak_1204_lociStitched	chr1	87075539	87080645	2	4895	11617.7	1828.97	1106	0
4_MC_UN_K27_peak_45092_lociStitched	chr7	101381514	101390657	4	5744	11596.1	1810.31	1107	0
7_MC_UN_K27_peak_15727_lociStitched	chr14	47805030	47823673	7	4460	13050.1	3311	1108	0
4_MC_UN_K27_peak_45869_lociStitched	chr7	126801338	126810401	4	4580	11773.7	2058.21	1109	0
8_MC_UN_K27_peak_41292_lociStitched	chr6	99187983	99206758	8	3265	13756.4	4049.77	1110	0
3_MC_UN_K27_peak_18038_lociStitched	chr15	78447877	78452112	3	3895	10936.5	1232.38	1111	0
2_MC_UN_K27_peak_24304_lociStitched	chr18	65800176	65804743	2	4134	11055.3	1363.71	1112	0
4_MC_UN_K27_peak_31475_lociStitched	chr3	87900586	87916479	4	5798	12336.1	2649.36	1113	0
11_MC_UN_K27_peak_11968_lociStitched	chr12	85663123	85681682	11	4534	13588.9	3910.38	1114	0
10_MC_UN_K27_peak_52004_lociStitched	chr9	120545825	120568981	10	4893	13303.1	3640.12	1115	0
8_MC_UN_K27_peak_37266_lociStitched	chr5	72817457	72852850	8	2498	17321.3	7659.05	1116	0
5_MC_UN_K27_peak_43219_lociStitched	chr7	27481336	27491592	5	4771	11998.5	2351.7	1117	0
8_MC_UN_K27_peak_11223_lociStitched	chr12	36133870	36150544	8	4238	13779.4	4140.15	1118	0
7_MC_UN_K27_peak_16118_lociStitched	chr14	60721667	60739909	7	4183	12723.8	3090.19	1119	0
11_MC_UN_K27_peak_50604_lociStitched	chr9	61374719	61393102	11	4554	12390.1	2786.86	1120	0
9_MC_UN_K27_peak_46645_lociStitched	chr8	10533094	10543655	9	5202	12056.4	2455.43	1121	0
7_MC_UN_K27_peak_35598_lociStitched	chr4	140654842	140679871	7	4302	12587.1	2998.47	1122	0
4_MC_UN_K27_peak_11647_lociStitched	chr12	76486508	76501945	4	3983	12539.5	2957.73	1123	0
4_MC_UN_K27_peak_28519_lociStitched	chr2	104491562	104503451	4	4779	12432.3	2858.12	1124	0
4_MC_UN_K27_peak_21041_lociStitched	chr17	6467311	6478327	4	2826	15359.6	5785.6	1125	0
8_MC_UN_K27_peak_36957_lociStitched	chr5	46636905	46655312	8	3448	14554.4	5004.86	1126	0
8_MC_UN_K27_peak_39169_lociStitched	chr5	140764328	140799019	8	3029	14549.4	5009.38	1127	0
10_MC_UN_K27_peak_39186_lociStitched	chr5	141043973	141064413	10	4501	13179.7	3640.36	1128	0
11_MC_UN_K27_peak_3872_lociStitched	chr10	21221124	21252292	11	3344	17080.1	7542.66	1129	0
5_MC_UN_K27_peak_27350_lociStitched	chr2	32485793	32496666	5	3529	11810.3	2283.33	1130	0
3_MC_UN_K27_peak_43707_lociStitched	chr7	45908238	45924107	3	4101	12050.9	2524.76	1131	0
7_MC_UN_K27_peak_49034_lociStitched	chr8	126660493	126668337	7	5921	11167.5	1646.46	1132	0
1_MC_UN_K27_peak_2314_lociStitched	chr1	153748315	153752858	1	4544	10851.4	1348.82	1133	0
6_MC_UN_K27_peak_12659_lociStitched	chr13	5756055	5779287	6	3254	15312.2	5819.62	1134	0
9_MC_UN_K27_peak_24545_lociStitched	chr18	77856962	77868658	9	4665	12315.9	2828.09	1135	0
10_MC_UN_K27_peak_16282_lociStitched	chr14	69386699	69415703	10	6948	12245.5	2781.48	1136	0
8_MC_UN_K27_peak_40908_lociStitched	chr6	87499276	87514007	8	5106	12892.6	3438.22	1137	0
3_MC_UN_K27_peak_33254_lociStitched	chr4	40839547	40854033	3	3726	12247.9	2803.04	1138	0
5_MC_UN_K27_peak_44722_lociStitched	chr7	88285782	88293931	5	3666	12067.9	2639.46	1139	0
11_MC_UN_K27_peak_27889_lociStitched	chr2	60617664	60632266	11	4744	12747.5	3320.49	1140	0
9_MC_UN_K27_peak_30638_lociStitched	chr3	26748353	26756577	9	5275	11629.6	2204.85	1141	0
7_MC_UN_K27_peak_5724_lociStitched	chr10	119071153	119088063	7	4173	12423.8	3006.6	1142	0
5_MC_UN_K27_peak_5559_lociStitched	chr10	105112461	105126462	5	3502	12602.3	3185.23	1143	0
7_MC_UN_K27_peak_45845_lociStitched	chr7	126651274	126660562	7	4438	12224.9	2821.69	1144	0
12_MC_UN_K27_peak_14673_lociStitched	chr13	105140118	105161637	12	3922	14097.1	4710.51	1145	0
4_MC_UN_K27_peak_40247_lociStitched	chr6	54033081	54043608	4	5310	11668.1	2291.73	1146	0
7_MC_UN_K27_peak_27562_lociStitched	chr2	35882201	35906590	7	3287	13070.1	3704.69	1147	0
12_MC_UN_K27_peak_53197_lociStitched	chrX	159630251	159649602	12	4164	12765.9	3407.71	1148	0
9_MC_UN_K27_peak_25617_lociStitched	chr19	24517052	24541802	9	4045	13733.8	4388.18	1149	0
6_MC_UN_K27_peak_829_lociStitched	chr1	69604302	69617912	6	3081	12767.5	3427	1150	0
MC_UN_K27_peak_10134	chr11	115154196	115160135	1	5940	10481.7	1164.04	1151	0
5_MC_UN_K27_peak_48790_lociStitched	chr8	121897551	121912281	5	4010	12178.8	2873.82	1152	0
7_MC_UN_K27_peak_39416_lociStitched	chr5	148953903	148969606	7	4759	12377.1	3074.65	1153	0
7_MC_UN_K27_peak_45470_lociStitched	chr7	117521313	117549863	7	2493	13849.6	4548.02	1154	0
6_MC_UN_K27_peak_34728_lociStitched	chr4	124695411	124709823	6	4899	11476.3	2174.77	1155	0
9_MC_UN_K27_peak_2202_lociStitched	chr1	151249548	151271070	9	4202	13578.2	4285.03	1156	0
5_MC_UN_K27_peak_1005_lociStitched	chr1	79640722	79651929	5	3544	11972.4	2685.2	1157	0
8_MC_UN_K27_peak_12219_lociStitched	chr12	102254695	102263475	8	4659	11245.4	1964.96	1158	0
5_MC_UN_K27_peak_15053_lociStitched	chr14	16242759	16256930	5	4312	12534.2	3256.5	1159	0
10_MC_UN_K27_peak_1907_lociStitched	chr1	135659243	135687573	10	5425	13697.6	4447.81	1160	0
5_MC_UN_K27_peak_22943_lociStitched	chr17	72934679	72952023	5	3228	12567.5	3359.53	1161	0
5_MC_UN_K27_peak_39580_lociStitched	chr6	22344259	22359626	5	3445	12427.3	3227.07	1162	0
8_MC_UN_K27_peak_30164_lociStitched	chr2	167753601	167778351	8	5546	12233.9	3051.68	1163	0
3_MC_UN_K27_peak_40547_lociStitched	chr6	70784218	70797589	3	3072	11741.1	2560.55	1164	0
13_MC_UN_K27_peak_17010_lociStitched	chr15	27486652	27498422	13	5376	11362.8	2191.57	1165	0
7_MC_UN_K27_peak_30262_lociStitched	chr2	172924404	172937807	7	5650	11078.9	1912.61	1166	0
9_MC_UN_K27_peak_22318_lociStitched	chr17	45691681	45711577	9	4564	12490.7	3326.61	1167	0
10_MC_UN_K27_peak_8226_lociStitched	chr11	74479609	74501067	10	4442	12902.7	3746.57	1168	0
11_MC_UN_K27_peak_1938_lociStitched	chr1	136120855	136142029	11	5308	12431.3	3275.62	1169	0
4_MC_UN_K27_peak_323_lociStitched	chr1	39894690	39903479	4	5609	11060.1	1932.7	1170	0
7_MC_UN_K27_peak_17567_lociStitched	chr15	63593109	63618431	7	3685	14137.3	5016.29	1171	0
5_MC_UN_K27_peak_17369_lociStitched	chr15	57905809	57921689	5	3646	12491.2	3380.85	1172	0
9_MC_UN_K27_peak_30671_lociStitched	chr3	27319618	27333033	9	4016	11821.3	2721.9	1173	0
6_MC_UN_K27_peak_1640_lociStitched	chr1	130272291	130282776	6	4111	11948.7	2851.92	1174	0
4_MC_UN_K27_peak_8964_lociStitched	chr11	86811751	86816124	4	3695	10835	1741.77	1175	0
6_MC_UN_K27_peak_18433_lociStitched	chr15	83340440	83357106	6	4877	12449.5	3361.53	1176	0
4_MC_UN_K27_peak_5293_lociStitched	chr10	89740785	89749703	4	4596	11242	2159.94	1177	0
10_MC_UN_K27_peak_35938_lociStitched	chr4	150544765	150570517	10	3487	14289.8	5212.2	1178	0
10_MC_UN_K27_peak_5518_lociStitched	chr10	99181914	99205097	10	3699	13075.2	4006.02	1179	0
8_MC_UN_K27_peak_18281_lociStitched	chr15	81511376	81524160	8	4375	11834.1	2767.74	1180	0
9_MC_UN_K27_peak_22967_lociStitched	chr17	74262164	74273712	9	3912	12094.2	3031.35	1181	0
11_MC_UN_K27_peak_44567_lociStitched	chr7	80774750	80789867	11	3411	12705.8	3647.73	1182	0
7_MC_UN_K27_peak_12040_lociStitched	chr12	87378011	87385430	7	4380	11475.7	2417.85	1183	0
11_MC_UN_K27_peak_49705_lociStitched	chr9	33482416	33502380	11	3867	14192.4	5140.73	1184	0
3_MC_UN_K27_peak_3192_lociStitched	chr1	182016791	182034237	3	3676	13046.1	4000.37	1185	0
7_MC_UN_K27_peak_43532_lociStitched	chr7	41042662	41052807	7	3308	11617	2575.82	1186	0
6_MC_UN_K27_peak_25701_lociStitched	chr19	29222004	29247963	6	2882	14903.1	5869.33	1187	0
8_MC_UN_K27_peak_574_lociStitched	chr1	54889258	54923923	8	3242	15325.4	6315.96	1188	0
6_MC_UN_K27_peak_38163_lociStitched	chr5	115046021	115071620	6	3593	14117.8	5109.56	1189	0
8_MC_UN_K27_peak_25175_lociStitched	chr19	9911661	9931523	8	4206	12884.5	3942.61	1190	0
6_MC_UN_K27_peak_47877_lociStitched	chr8	82914425	82940413	6	3126	13934.8	4994.89	1191	0
4_MC_UN_K27_peak_26909_lociStitched	chr2	18991999	19011635	4	3826	12504.2	3593.39	1192	0
8_MC_UN_K27_peak_230_lociStitched	chr1	37473902	37496065	8	2902	13023	4117.89	1193	0
4_MC_UN_K27_peak_6973_lociStitched	chr11	49271102	49287519	4	3475	12554.1	3660.99	1194	0
6_MC_UN_K27_peak_45820_lociStitched	chr7	126466476	126482973	6	4860	12221	3338.99	1195	0
6_MC_UN_K27_peak_20335_lociStitched	chr16	78528063	78541079	6	4484	11335.6	2460.02	1196	0
5_MC_UN_K27_peak_379_lociStitched	chr1	40495031	40504323	5	4231	11231.2	2359.24	1197	0
3_MC_UN_K27_peak_30370_lociStitched	chr2	180692070	180705984	3	4362	12418.2	3550.85	1198	0
8_MC_UN_K27_peak_41363_lociStitched	chr6	108419033	108428348	8	5058	10926.5	2069.79	1199	0
8_MC_UN_K27_peak_22450_lociStitched	chr17	47289411	47299091	8	4845	10968.4	2119.92	1200	0
6_MC_UN_K27_peak_49224_lociStitched	chr9	7862995	7870648	6	3877	10569.6	1727.28	1201	0
5_MC_UN_K27_peak_42465_lociStitched	chr6	143348662	143362424	5	3232	11836.7	3007	1202	0
9_MC_UN_K27_peak_45674_lociStitched	chr7	123385900	123409882	9	4169	13338.8	4511.01	1203	0
7_MC_UN_K27_peak_13975_lociStitched	chr13	56496004	56512117	7	3636	12465	3638.32	1204	0
4_MC_UN_K27_peak_39214_lociStitched	chr5	142817926	142823570	4	5002	10050.3	1230.96	1205	0
6_MC_UN_K27_peak_47203_lociStitched	chr8	54105424	54122634	6	2894	13336	4536.56	1206	0
8_MC_UN_K27_peak_10561_lociStitched	chr11	120209274	120231294	8	4099	12599.8	3800.65	1207	0
7_MC_UN_K27_peak_36002_lociStitched	chr4	152188721	152198186	7	5392	10990.8	2197.77	1208	0
5_MC_UN_K27_peak_36772_lociStitched	chr5	38271742	38280547	5	5914	10438.3	1656.22	1209	0
8_MC_UN_K27_peak_20913_lociStitched	chr17	3487189	3507498	8	3351	13271.9	4504.54	1210	0
8_MC_UN_K27_peak_25908_lociStitched	chr19	34799302	34808593	8	4360	11177.1	2417.52	1211	0
4_MC_UN_K27_peak_509_lociStitched	chr1	52561840	52578625	4	2849	12494.8	3738.02	1212	0
9_MC_UN_K27_peak_52850_lociStitched	chrX	93685269	93701442	9	3135	11883.9	3137.56	1213	0
4_MC_UN_K27_peak_48438_lociStitched	chr8	108595413	108613429	4	3180	11915.8	3172.62	1214	0
6_MC_UN_K27_peak_3717_lociStitched	chr10	19157586	19186078	6	3562	14337.2	5598.68	1215	0
8_MC_UN_K27_peak_24556_lociStitched	chr18	77944493	77974874	8	3587	14042.1	5313.64	1216	0
6_MC_UN_K27_peak_4753_lociStitched	chr10	76528760	76544324	6	4216	11925.1	3198.4	1217	0
7_MC_UN_K27_peak_40360_lociStitched	chr6	56564061	56584547	7	3038	12684.9	3972.24	1218	0
9_MC_UN_K27_peak_23656_lociStitched	chr18	32537639	32555012	9	4498	11718.1	3005.53	1219	0
7_MC_UN_K27_peak_26630_lociStitched	chr2	5800483	5805962	7	4042	10671.4	1986.14	1220	0
10_MC_UN_K27_peak_20654_lociStitched	chr16	93057124	93084310	10	2345	13394.5	4714.05	1221	0
MC_UN_K27_peak_8331	chr11	75457614	75460512	1	2899	9765.97	1089.36	1222	0
10_MC_UN_K27_peak_36382_lociStitched	chr5	24738572	24752717	10	5946	11164.6	2495.18	1223	0
10_MC_UN_K27_peak_41056_lociStitched	chr6	88423077	88438659	10	4413	11867.3	3198.98	1224	0
10_MC_UN_K27_peak_3813_lociStitched	chr10	20990593	21009120	10	3602	13354.3	4687.33	1225	0
2_MC_UN_K27_peak_27086_lociStitched	chr2	27020519	27030888	2	4605	10373.1	1734.73	1226	0
10_MC_UN_K27_peak_12390_lociStitched	chr12	110454042	110481150	10	4455	12467	3835.78	1227	0
5_MC_UN_K27_peak_41480_lociStitched	chr6	113614406	113626522	5	4379	11362.4	2735.79	1228	0
6_MC_UN_K27_peak_37838_lociStitched	chr5	105407258	105413265	6	4502	10143.4	1517.37	1229	0
9_MC_UN_K27_peak_37054_lociStitched	chr5	64288791	64317794	9	2733	13466.1	4846.4	1230	0
4_MC_UN_K27_peak_32384_lociStitched	chr3	135418446	135423076	4	3978	10155.4	1541.33	1231	0
6_MC_UN_K27_peak_15246_lociStitched	chr14	21812519	21828741	6	4027	11329.4	2728.54	1232	0
11_MC_UN_K27_peak_5798_lociStitched	chr10	122923935	122938457	11	5180	11240	2645.91	1233	0
14_MC_UN_K27_peak_35374_lociStitched	chr4	135148739	135164878	14	5736	10934.2	2343.38	1234	0
4_MC_UN_K27_peak_31142_lociStitched	chr3	60408376	60414569	4	3135	10575.2	1986.71	1235	0
9_MC_UN_K27_peak_51177_lociStitched	chr9	80251494	80267422	9	3225	12204	3618.84	1236	0
3_MC_UN_K27_peak_33094_lociStitched	chr4	15945483	15951062	3	5248	10177.2	1600.06	1237	0
6_MC_UN_K27_peak_3510_lociStitched	chr10	9863668	9882672	6	2582	13042.4	4469.74	1238	0
4_MC_UN_K27_peak_6780_lociStitched	chr11	34006693	34012562	4	4271	10216.8	1650.36	1239	0
6_MC_UN_K27_peak_24886_lociStitched	chr19	5256561	5269937	6	3997	12125.3	3563.37	1240	0
6_MC_UN_K27_peak_9650_lociStitched	chr11	103249314	103265136	6	4331	11709.9	3150.16	1241	0
10_MC_UN_K27_peak_14106_lociStitched	chr13	63870414	63879605	10	3289	11095.4	2549.58	1242	0
6_MC_UN_K27_peak_5191_lociStitched	chr10	83931762	83950045	6	2676	11388.5	2852.15	1243	0
6_MC_UN_K27_peak_47036_lociStitched	chr8	34511981	34530644	6	3392	11567.3	3034.6	1244	0
14_MC_UN_K27_peak_46079_lociStitched	chr7	132269779	132287633	14	4514	11546.2	3015.54	1245	0
7_MC_UN_K27_peak_50392_lociStitched	chr9	57260060	57278792	7	4663	11497.7	2972.77	1246	0
8_MC_UN_K27_peak_20833_lociStitched	chr16	96271857	96284586	8	4025	10918.9	2394.32	1247	0
3_MC_UN_K27_peak_26786_lociStitched	chr2	14126208	14133320	3	2994	10931.1	2418.79	1248	0
8_MC_UN_K27_peak_37769_lociStitched	chr5	103496923	103518696	8	3071	12948.4	4437.34	1249	0
4_MC_UN_K27_peak_44209_lociStitched	chr7	75654548	75669656	4	3136	12710.4	4201.53	1250	0
5_MC_UN_K27_peak_46415_lociStitched	chr7	141384512	141395984	5	4800	11062.4	2575.46	1251	0
6_MC_UN_K27_peak_32631_lociStitched	chr3	145950311	145963903	6	3448	11417.3	2930.44	1252	0
8_MC_UN_K27_peak_18850_lociStitched	chr15	100723281	100739687	8	4687	11413.7	2939.96	1253	0
7_MC_UN_K27_peak_38530_lociStitched	chr5	124201704	124221773	7	4139	10917.5	2448.42	1254	0
MC_UN_K27_peak_46359	chr7	140976980	140980114	1	3135	9533.63	1069.32	1255	0
5_MC_UN_K27_peak_43819_lociStitched	chr7	47741566	47758155	5	3145	12660.7	4198.68	1256	0
6_MC_UN_K27_peak_37761_lociStitched	chr5	102040508	102064293	6	2952	12506.2	4045.83	1257	0
7_MC_UN_K27_peak_13072_lociStitched	chr13	24633341	24644306	7	4583	10749	2292.78	1258	0
8_MC_UN_K27_peak_3855_lociStitched	chr10	21185764	21197221	8	3541	11412.3	2962.78	1259	0
7_MC_UN_K27_peak_11151_lociStitched	chr12	35294066	35317749	7	1775	14193.2	5754.97	1260	0
5_MC_UN_K27_peak_20145_lociStitched	chr16	50202986	50212393	5	4029	10810.5	2372.45	1261	0
10_MC_UN_K27_peak_3279_lociStitched	chr1	183758270	183774779	10	3556	12064.8	3627.03	1262	0
6_MC_UN_K27_peak_18251_lociStitched	chr15	81138636	81154149	6	3709	11399	2962.98	1263	0
10_MC_UN_K27_peak_35276_lociStitched	chr4	134760278	134775442	10	5939	10831.6	2403.49	1264	0
10_MC_UN_K27_peak_3963_lociStitched	chr10	31062388	31074790	10	3739	10577.7	2165.39	1265	0
4_MC_UN_K27_peak_11651_lociStitched	chr12	76527082	76538397	4	5017	10931.4	2522.11	1266	0
5_MC_UN_K27_peak_6498_lociStitched	chr11	20186408	20195741	5	3862	10432.4	2026.19	1267	0
9_MC_UN_K27_peak_24564_lociStitched	chr18	78000076	78021935	9	3584	12319.7	3914.95	1268	0
5_MC_UN_K27_peak_40206_lociStitched	chr6	53445636	53452395	5	3529	10242.6	1841.83	1269	0
5_MC_UN_K27_peak_11097_lociStitched	chr12	32716591	32736287	5	2899	12388.8	3988.44	1270	0
6_MC_UN_K27_peak_26837_lociStitched	chr2	17362457	17374246	6	4001	11168.9	2788.1	1271	0
8_MC_UN_K27_peak_50365_lociStitched	chr9	56974566	56985608	8	3315	11260.6	2888.59	1272	0
7_MC_UN_K27_peak_49371_lociStitched	chr9	16107042	16116276	7	2905	10850.9	2481.18	1273	0
4_MC_UN_K27_peak_8983_lociStitched	chr11	87274512	87278327	4	2965	9532.16	1163.19	1274	0
8_MC_UN_K27_peak_15909_lociStitched	chr14	55371660	55394150	8	3374	12607.9	4250.61	1275	0
9_MC_UN_K27_peak_42664_lociStitched	chr7	3706677	3724700	9	4604	11296.8	2939.55	1276	0
10_MC_UN_K27_peak_51916_lociStitched	chr9	118386231	118414378	10	3345	12936.4	4587.96	1277	0
5_MC_UN_K27_peak_40070_lociStitched	chr6	48210345	48228721	5	3346	12247.6	3904.9	1278	0
8_MC_UN_K27_peak_22533_lociStitched	chr17	50315066	50335049	8	3344	12517.4	4186.44	1279	0
9_MC_UN_K27_peak_40647_lociStitched	chr6	81487948	81512533	9	3141	13376.7	5062.05	1280	0
10_MC_UN_K27_peak_9285_lociStitched	chr11	96439897	96468206	10	3698	13322.2	5019.19	1281	0
6_MC_UN_K27_peak_11580_lociStitched	chr12	71888169	71908039	6	2556	11773	3475.26	1282	0
4_MC_UN_K27_peak_3854_lociStitched	chr10	21153410	21164245	4	4052	10794.9	2497.47	1283	0
7_MC_UN_K27_peak_32605_lociStitched	chr3	144692484	144704946	7	3093	11784.1	3493.1	1284	0
7_MC_UN_K27_peak_23415_lociStitched	chr18	5803560	5820316	7	3816	11358.9	3074.73	1285	0
4_MC_UN_K27_peak_5606_lociStitched	chr10	111164910	111169889	4	4083	9591.05	1326.41	1286	0
9_MC_UN_K27_peak_28112_lociStitched	chr2	75748207	75770563	9	3064	13064.8	4811.01	1287	0
6_MC_UN_K27_peak_11878_lociStitched	chr12	84175109	84189332	6	4092	10641.6	2402.26	1288	0
7_MC_UN_K27_peak_38829_lociStitched	chr5	136281552	136302323	7	3836	11523.8	3298.43	1289	0
8_MC_UN_K27_peak_5304_lociStitched	chr10	89786279	89796435	8	3249	11444.8	3223.51	1290	0
7_MC_UN_K27_peak_22335_lociStitched	chr17	45972212	45986054	7	4306	10432.7	2214.72	1291	0
9_MC_UN_K27_peak_34563_lociStitched	chr4	119060578	119084193	9	3113	12005.9	3790.21	1292	0
10_MC_UN_K27_peak_52462_lociStitched	chrX	18165860	18183743	10	3727	13122.5	4910.67	1293	0
5_MC_UN_K27_peak_20769_lociStitched	chr16	93809105	93819448	5	4309	10328.5	2119.28	1294	0
8_MC_UN_K27_peak_4672_lociStitched	chr10	75124347	75147209	8	3611	11330.4	3129.81	1295	0
9_MC_UN_K27_peak_26474_lociStitched	chr19	60814431	60837515	9	3052	12613.1	4415.97	1296	0
6_MC_UN_K27_peak_35015_lociStitched	chr4	132036117	132045820	6	2367	10461.8	2272.44	1297	0
3_MC_UN_K27_peak_43394_lociStitched	chr7	30409906	30417572	3	5066	9914.44	1727.15	1298	0
8_MC_UN_K27_peak_41521_lociStitched	chr6	114644826	114660387	8	4218	11244.4	3074.85	1299	0
10_MC_UN_K27_peak_46535_lociStitched	chr7	144034239	144057201	10	4209	11249.1	3083.8	1300	0
4_MC_UN_K27_peak_6416_lociStitched	chr11	17000613	17006360	4	3674	10292.9	2136.73	1301	0
7_MC_UN_K27_peak_48898_lociStitched	chr8	123025466	123040070	7	3727	11525.5	3379.37	1302	0
7_MC_UN_K27_peak_478_lociStitched	chr1	51572411	51594752	7	2176	13156.6	5024.49	1303	0
3_MC_UN_K27_peak_38915_lociStitched	chr5	136561846	136567251	3	4717	9452.8	1321.52	1304	0
5_MC_UN_K27_peak_1974_lociStitched	chr1	138534100	138542409	5	2952	10510.9	2384.68	1305	0
5_MC_UN_K27_peak_10726_lociStitched	chr12	3429056	3442272	5	3007	11528.3	3415.01	1306	0
7_MC_UN_K27_peak_2145_lociStitched	chr1	151074165	151096422	7	2828	13287.4	5176.98	1307	0
5_MC_UN_K27_peak_48805_lociStitched	chr8	121947983	121956689	5	4613	10040.6	1935.34	1308	0
5_MC_UN_K27_peak_5510_lociStitched	chr10	97305724	97314272	5	2609	10025.9	1930.14	1309	0
6_MC_UN_K27_peak_8948_lociStitched	chr11	86610546	86624918	6	3483	11346.7	3250.95	1310	0
4_MC_UN_K27_peak_21885_lociStitched	chr17	33698905	33715334	4	3641	11332.7	3246.37	1311	0
4_MC_UN_K27_peak_9145_lociStitched	chr11	93528724	93539178	4	3808	10503.1	2423.24	1312	0
5_MC_UN_K27_peak_16880_lociStitched	chr15	9073070	9082116	5	3858	10085.4	2011.83	1313	0
5_MC_UN_K27_peak_13890_lociStitched	chr13	54205166	54223823	5	2748	10841.6	2774.3	1314	0
8_MC_UN_K27_peak_30016_lociStitched	chr2	164261729	164268696	8	3567	10157.2	2093.58	1315	0
9_MC_UN_K27_peak_28922_lociStitched	chr2	126463354	126483177	9	2709	12569.8	4507.75	1316	0
7_MC_UN_K27_peak_38799_lociStitched	chr5	135951352	135963381	7	3216	10139.2	2091.84	1317	0
7_MC_UN_K27_peak_32187_lociStitched	chr3	116383958	116399229	7	3789	10934	2899.96	1318	0
8_MC_UN_K27_peak_12840_lociStitched	chr13	20092644	20105373	8	3444	11191.3	3177.16	1319	0
6_MC_UN_K27_peak_52276_lociStitched	chrX	7564958	7570736	6	4203	8988.26	974.171	1320	0
8_MC_UN_K27_peak_22947_lociStitched	chr17	72965641	72982510	8	4689	11391.6	3388.98	1321	0
8_MC_UN_K27_peak_44692_lociStitched	chr7	83638955	83659914	8	3951	11611.3	3615.43	1322	0
4_MC_UN_K27_peak_7934_lociStitched	chr11	69062436	69073706	4	3106	10841.7	2849.06	1323	0
5_MC_UN_K27_peak_44266_lociStitched	chr7	79268035	79280097	5	4995	10559.1	2571.62	1324	0
8_MC_UN_K27_peak_13101_lociStitched	chr13	30152469	30169012	8	2838	11444.4	3459.14	1325	0
11_MC_UN_K27_peak_49339_lociStitched	chr9	15481144	15494685	11	4290	10138.1	2163.85	1326	0
6_MC_UN_K27_peak_21873_lociStitched	chr17	33558592	33567116	6	4511	10035.3	2061.1	1327	0
7_MC_UN_K27_peak_5338_lociStitched	chr10	93164843	93191522	7	4247	13334.2	5362.48	1328	0
5_MC_UN_K27_peak_51956_lociStitched	chr9	120027329	120032591	5	4284	9311.11	1341.28	1329	0
3_MC_UN_K27_peak_42522_lociStitched	chr6	146421072	146435146	3	3281	10741.3	2772.58	1330	0
5_MC_UN_K27_peak_27753_lociStitched	chr2	52658124	52673875	5	2219	11395.8	3433.72	1331	0
7_MC_UN_K27_peak_36254_lociStitched	chr5	16466630	16473440	7	3881	9901.06	1945.62	1332	0
8_MC_UN_K27_peak_28388_lociStitched	chr2	92250239	92260496	8	3632	10486.8	2531.43	1333	0
6_MC_UN_K27_peak_21628_lociStitched	chr17	28609413	28625904	6	3247	11286.4	3331.18	1334	0
7_MC_UN_K27_peak_2097_lociStitched	chr1	144763990	144773128	7	3093	10930	2977.16	1335	0
8_MC_UN_K27_peak_42482_lociStitched	chr6	144705385	144730775	8	2843	12631.5	4697.15	1336	0
6_MC_UN_K27_peak_33736_lociStitched	chr4	59531090	59545620	6	2844	12064.3	4133.78	1337	0
7_MC_UN_K27_peak_25276_lociStitched	chr19	12005202	12025866	7	2944	11892.1	3969.55	1338	0
7_MC_UN_K27_peak_18265_lociStitched	chr15	81296623	81302683	7	4490	9549.95	1628.93	1339	0
6_MC_UN_K27_peak_45440_lociStitched	chr7	115886126	115904451	6	2797	11896.6	3982.02	1340	0
4_MC_UN_K27_peak_52320_lociStitched	chrX	7962752	7971266	4	5483	9343.26	1429.5	1341	0
7_MC_UN_K27_peak_1179_lociStitched	chr1	86433757	86443207	7	4813	9775.08	1866.38	1342	0
5_MC_UN_K27_peak_46969_lociStitched	chr8	26092915	26103685	5	2645	10720.5	2814.2	1343	0
MC_UN_K27_peak_44423	chr7	80372141	80375449	1	3309	8927.3	1024.16	1344	0
7_MC_UN_K27_peak_5711_lociStitched	chr10	118470608	118482398	7	3678	11050.8	3147.93	1345	0
6_MC_UN_K27_peak_8451_lociStitched	chr11	77231532	77243721	6	2805	11057.9	3158.17	1346	0
3_MC_UN_K27_peak_33032_lociStitched	chr4	12133279	12137579	3	3878	9237.69	1342.03	1347	0
9_MC_UN_K27_peak_28162_lociStitched	chr2	79539243	79548819	9	4064	10552.8	2658.3	1348	0
4_MC_UN_K27_peak_25838_lociStitched	chr19	32360105	32381355	4	2760	12061.5	4167.12	1349	0
5_MC_UN_K27_peak_9835_lociStitched	chr11	106615728	106626297	5	5130	9914.78	2020.79	1350	0
8_MC_UN_K27_peak_12811_lociStitched	chr13	19272623	19301539	8	2669	13633.9	5742.72	1351	0
6_MC_UN_K27_peak_43035_lociStitched	chr7	19538228	19553033	6	4087	10376.8	2485.76	1352	0
8_MC_UN_K27_peak_46591_lociStitched	chr8	4012887	4021337	8	2898	10425.6	2536.69	1353	0
6_MC_UN_K27_peak_48205_lociStitched	chr8	94363139	94376743	6	3790	10140.4	2259.62	1354	0
6_MC_UN_K27_peak_48066_lociStitched	chr8	85372021	85382562	6	4689	10095.1	2214.66	1355	0
6_MC_UN_K27_peak_34480_lociStitched	chr4	116746429	116758671	6	2886	10817	2944.2	1356	0
3_MC_UN_K27_peak_47279_lociStitched	chr8	60935564	60939534	3	3389	9340.22	1472.47	1357	0
4_MC_UN_K27_peak_34914_lociStitched	chr4	129364921	129384642	4	4150	12092.9	4234.1	1358	0
10_MC_UN_K27_peak_18832_lociStitched	chr15	100699918	100710672	10	3575	9563.53	1708.81	1359	0
3_MC_UN_K27_peak_23993_lociStitched	chr18	46522517	46536294	3	3083	10487.1	2632.78	1360	0
8_MC_UN_K27_peak_49245_lociStitched	chr9	8593727	8609120	8	2793	11441.6	3588.11	1361	0
8_MC_UN_K27_peak_12173_lociStitched	chr12	100668398	100684650	8	3374	11977.7	4124.76	1362	0
3_MC_UN_K27_peak_15608_lociStitched	chr14	36315031	36318215	3	2765	9008.81	1159.61	1363	0
3_MC_UN_K27_peak_40604_lociStitched	chr6	72478064	72482987	3	4536	9173.03	1334.63	1364	0
10_MC_UN_K27_peak_26052_lociStitched	chr19	40835188	40847622	10	4411	10401	2563.89	1365	0
5_MC_UN_K27_peak_33970_lociStitched	chr4	88858762	88877773	5	2744	12102.4	4269.87	1366	0
10_MC_UN_K27_peak_32836_lociStitched	chr3	157596661	157632148	10	2834	15333.9	7505.5	1367	0
5_MC_UN_K27_peak_2874_lociStitched	chr1	171842336	171849291	5	4014	9983.9	2157.44	1368	0
MC_UN_K27_peak_44472	chr7	80464808	80469209	1	4402	8767.23	949.296	1369	0
10_MC_UN_K27_peak_5350_lociStitched	chr10	93430671	93449021	10	3698	10732.9	2919.49	1370	0
7_MC_UN_K27_peak_7834_lociStitched	chr11	67452355	67462217	7	5010	9685.47	1883.64	1371	0
7_MC_UN_K27_peak_13380_lociStitched	chr13	38002710	38019543	7	3212	10975.1	3178.07	1372	0
8_MC_UN_K27_peak_50150_lociStitched	chr9	48467674	48476909	8	4049	9899	2103.73	1373	0
6_MC_UN_K27_peak_45735_lociStitched	chr7	125617732	125644588	6	2820	11693.1	3902.18	1374	0
10_MC_UN_K27_peak_8207_lociStitched	chr11	73082478	73109385	10	3207	12436.4	4646.84	1375	0
3_MC_UN_K27_peak_45136_lociStitched	chr7	102313415	102318648	3	4033	9333.06	1548.97	1376	0
8_MC_UN_K27_peak_2012_lociStitched	chr1	143310067	143323242	8	2894	10276.5	2508.52	1377	0
4_MC_UN_K27_peak_16566_lociStitched	chr14	76845013	76867711	4	2457	11753	3992.58	1378	0
11_MC_UN_K27_peak_689_lociStitched	chr1	59526952	59551572	11	4102	11773.3	4015.52	1379	0
5_MC_UN_K27_peak_19719_lociStitched	chr16	30967516	30973570	5	5106	9040.44	1287.08	1380	0
3_MC_UN_K27_peak_19241_lociStitched	chr16	12245370	12266108	3	2425	11208.9	3465.32	1381	0
5_MC_UN_K27_peak_51345_lociStitched	chr9	96706310	96720473	5	4203	10404.1	2662.64	1382	0
6_MC_UN_K27_peak_9617_lociStitched	chr11	102997650	103006984	6	4393	9285.46	1548.51	1383	0
8_MC_UN_K27_peak_15181_lociStitched	chr14	20910660	20925274	8	2309	11841.7	4106.53	1384	0
6_MC_UN_K27_peak_44179_lociStitched	chr7	75370954	75390993	6	3280	11813	4093.97	1385	0
5_MC_UN_K27_peak_22260_lociStitched	chr17	43127355	43150368	5	3658	11384.5	3665.97	1386	0
7_MC_UN_K27_peak_19701_lociStitched	chr16	30491496	30511629	7	2983	11107.4	3392.41	1387	0
9_MC_UN_K27_peak_9255_lociStitched	chr11	95827306	95840720	9	5236	10033.7	2323.3	1388	0
7_MC_UN_K27_peak_6881_lociStitched	chr11	46306217	46326841	7	4266	10823.5	3120.41	1389	0
3_MC_UN_K27_peak_36657_lociStitched	chr5	34049540	34052856	3	2849	8950.88	1259.09	1390	0
3_MC_UN_K27_peak_46921_lociStitched	chr8	25444724	25449117	3	3895	9159.84	1471.65	1391	0
5_MC_UN_K27_peak_30149_lociStitched	chr2	167634809	167657660	5	2756	10602.9	2915.79	1392	0
4_MC_UN_K27_peak_34680_lociStitched	chr4	122870419	122878756	4	3021	9626.73	1953.36	1393	0
7_MC_UN_K27_peak_6199_lociStitched	chr11	5485599	5512482	7	3701	11960.2	4293.22	1394	0
5_MC_UN_K27_peak_29356_lociStitched	chr2	135092815	135101633	5	3018	10352.3	2689.49	1395	0
7_MC_UN_K27_peak_6288_lociStitched	chr11	11512932	11535512	7	1994	12256.4	4597.29	1396	0
5_MC_UN_K27_peak_22282_lociStitched	chr17	43571466	43585569	5	3768	10261.3	2625.98	1397	0
8_MC_UN_K27_peak_30466_lociStitched	chr3	9569947	9584093	8	2570	10817.4	3189.92	1398	0
8_MC_UN_K27_peak_23759_lociStitched	chr18	35467176	35479843	8	3843	10079.1	2453.6	1399	0
6_MC_UN_K27_peak_44903_lociStitched	chr7	98663487	98675070	6	4532	10165.2	2543.63	1400	0
4_MC_UN_K27_peak_39938_lociStitched	chr6	42352412	42362892	4	3261	9387.98	1773.22	1401	0
4_MC_UN_K27_peak_1283_lociStitched	chr1	88578900	88590036	4	4083	9731.75	2119.18	1402	0
4_MC_UN_K27_peak_31265_lociStitched	chr3	69196339	69207466	4	3274	10561.7	2951.99	1403	0
8_MC_UN_K27_peak_43435_lociStitched	chr7	30829637	30858680	8	2631	12212.6	4606.22	1404	0
3_MC_UN_K27_peak_27648_lociStitched	chr2	44922476	44927721	3	4110	9073.85	1488.01	1405	0
6_MC_UN_K27_peak_18043_lociStitched	chr15	78510228	78532229	6	2897	10474.7	2895.33	1406	0
6_MC_UN_K27_peak_32170_lociStitched	chr3	115673082	115693861	6	2598	12053.9	4479.95	1407	0
6_MC_UN_K27_peak_34069_lociStitched	chr4	95155271	95163068	6	5159	9427.35	1854.13	1408	0
MC_UN_K27_peak_44436	chr7	80399737	80402620	1	2884	8300.73	731.705	1409	0
3_MC_UN_K27_peak_27804_lociStitched	chr2	54058155	54062540	3	3188	9117.73	1554.04	1410	0
4_MC_UN_K27_peak_32690_lociStitched	chr3	146777023	146784606	4	3432	10020.2	2457.65	1411	0
6_MC_UN_K27_peak_13089_lociStitched	chr13	29755897	29773601	6	2369	10962.3	3400.94	1412	0
4_MC_UN_K27_peak_5285_lociStitched	chr10	89679835	89690698	4	3534	10196	2637.54	1413	0
4_MC_UN_K27_peak_53137_lociStitched	chrX	150477987	150489643	4	4273	9778.22	2229.79	1414	0
6_MC_UN_K27_peak_12412_lociStitched	chr12	110530885	110541914	6	3788	9478.32	1933.38	1415	0
3_MC_UN_K27_peak_25005_lociStitched	chr19	6295719	6301031	3	4802	8681.4	1137.83	1416	0
7_MC_UN_K27_peak_29105_lociStitched	chr2	129514427	129527347	7	3273	9795.94	2258.42	1417	0
4_MC_UN_K27_peak_35834_lociStitched	chr4	148582247	148587880	4	3387	9228.54	1692.72	1418	0
5_MC_UN_K27_peak_26487_lociStitched	chr19	60892433	60898691	5	3519	9587.26	2059.51	1419	0
6_MC_UN_K27_peak_43977_lociStitched	chr7	64135789	64145314	6	3218	9524.05	1997.39	1420	0
5_MC_UN_K27_peak_10911_lociStitched	chr12	25093423	25101440	5	5310	9281.28	1760.53	1421	0
8_MC_UN_K27_peak_49304_lociStitched	chr9	14185440	14194950	8	3633	9428.21	1908.66	1422	0
5_MC_UN_K27_peak_19541_lociStitched	chr16	24222454	24240587	5	2408	10653.1	3135.2	1423	0
7_MC_UN_K27_peak_36958_lociStitched	chr5	46669963	46675759	7	3147	9778.43	2262.18	1424	0
4_MC_UN_K27_peak_52443_lociStitched	chrX	13651833	13656610	4	3830	8713.25	1199.5	1425	0
7_MC_UN_K27_peak_23357_lociStitched	chr17	94272196	94280608	7	2944	9585.47	2076.92	1426	0
10_MC_UN_K27_peak_17524_lociStitched	chr15	62045007	62073610	10	2605	11987.5	4479.23	1427	0
7_MC_UN_K27_peak_14089_lociStitched	chr13	63310675	63329533	7	3752	10241.8	2738.18	1428	0
MC_UN_K27_peak_10153	chr11	115195064	115198954	1	3891	8420.68	918.818	1429	0
8_MC_UN_K27_peak_8607_lociStitched	chr11	79119074	79143799	8	2733	11010	3513.42	1430	0
2_MC_UN_K27_peak_20009_lociStitched	chr16	44811148	44817699	2	2809	9755.75	2261.41	1431	0
6_MC_UN_K27_peak_17718_lociStitched	chr15	72918452	72930253	6	3422	9424.28	1933	1432	0
9_MC_UN_K27_peak_16167_lociStitched	chr14	64626770	64668021	9	2832	14701.9	7210.67	1433	0
8_MC_UN_K27_peak_23295_lociStitched	chr17	87174803	87186497	8	4203	9138.86	1647.68	1434	0
6_MC_UN_K27_peak_42115_lociStitched	chr6	127459364	127473023	6	3311	9906.87	2428.57	1435	0
12_MC_UN_K27_peak_22729_lociStitched	chr17	57336020	57348230	12	4063	10080.6	2609.28	1436	0
5_MC_UN_K27_peak_30595_lociStitched	chr3	20293706	20305198	5	3036	10680.7	3215.46	1437	0
1_MC_UN_K27_peak_51611_lociStitched	chr9	108340699	108343449	1	2751	8325.9	865.975	1438	0
5_MC_UN_K27_peak_20908_lociStitched	chr17	3435658	3464768	5	1813	13210.1	5752.14	1439	0
2_MC_UN_K27_peak_47212_lociStitched	chr8	54464664	54468160	2	3333	8830.2	1388.96	1440	0
3_MC_UN_K27_peak_32766_lociStitched	chr3	153714452	153722154	3	3642	9046.77	1606.64	1441	0
MC_UN_K27_peak_1109	chr1	85897031	85901788	1	4758	8480.3	1045.11	1442	0
4_MC_UN_K27_peak_33872_lociStitched	chr4	83353372	83359018	4	2513	9007.06	1576.93	1443	0
7_MC_UN_K27_peak_1649_lociStitched	chr1	130336855	130349952	7	2679	9787.39	2360.08	1444	0
3_MC_UN_K27_peak_29978_lociStitched	chr2	163977844	163988829	3	3937	9533.88	2106.92	1445	0
7_MC_UN_K27_peak_45491_lociStitched	chr7	118266460	118296015	7	3553	12123.5	4705.16	1446	0
9_MC_UN_K27_peak_21825_lociStitched	chr17	32106550	32118090	9	5352	9252.77	1839.48	1447	0
5_MC_UN_K27_peak_35802_lociStitched	chr4	147873035	147879198	5	3753	8572.12	1164.19	1448	0
9_MC_UN_K27_peak_23016_lociStitched	chr17	79342059	79352260	9	4171	9417.56	2026.94	1449	0
MC_UN_K27_peak_44446	chr7	80417206	80419424	1	2219	8055.33	683.588	1450	0
7_MC_UN_K27_peak_31231_lociStitched	chr3	67487500	67501315	7	3226	10307.4	2943.98	1451	0
8_MC_UN_K27_peak_2470_lociStitched	chr1	160054507	160073809	8	3885	10770.5	3435.76	1452	0
5_MC_UN_K27_peak_28617_lociStitched	chr2	116910490	116943176	5	2509	12930.6	5595.84	1453	0
6_MC_UN_K27_peak_51300_lociStitched	chr9	92374179	92385466	6	2813	10381.8	3056.52	1454	0
3_MC_UN_K27_peak_38385_lociStitched	chr5	122313904	122318082	3	3833	8279.54	968.46	1455	0
8_MC_UN_K27_peak_28302_lociStitched	chr2	91078273	91094482	8	3368	9594.11	2283.85	1456	0
4_MC_UN_K27_peak_27035_lociStitched	chr2	26312375	26324002	4	5578	8972.56	1662.66	1457	0
7_MC_UN_K27_peak_2928_lociStitched	chr1	173189870	173197259	7	3496	10066	2762.01	1458	0
7_MC_UN_K27_peak_10979_lociStitched	chr12	25352213	25367046	7	2685	10001.9	2701.09	1459	0
4_MC_UN_K27_peak_18908_lociStitched	chr15	102225646	102244555	4	3630	10165.5	2864.71	1460	0
8_MC_UN_K27_peak_45625_lociStitched	chr7	122450835	122466994	8	2521	10466.2	3165.55	1461	0
6_MC_UN_K27_peak_489_lociStitched	chr1	52065617	52079150	6	3438	10835.9	3541.59	1462	0
2_MC_UN_K27_peak_49430_lociStitched	chr9	21096272	21101378	2	4486	8337.59	1044.18	1463	0
9_MC_UN_K27_peak_27970_lociStitched	chr2	68872520	68881084	9	3284	9299.65	2024.53	1464	0
6_MC_UN_K27_peak_27973_lociStitched	chr2	68900317	68917832	6	2797	11624.7	4357.73	1465	0
3_MC_UN_K27_peak_29563_lociStitched	chr2	150664090	150674933	3	3628	9351	2089.45	1466	0
8_MC_UN_K27_peak_44989_lociStitched	chr7	100099508	100105418	8	3706	9044.66	1788.96	1467	0
5_MC_UN_K27_peak_3499_lociStitched	chr10	8129635	8138838	5	3144	9276.62	2032.94	1468	0
8_MC_UN_K27_peak_15675_lociStitched	chr14	47086944	47111700	8	3126	10724.3	3480.69	1469	0
5_MC_UN_K27_peak_30992_lociStitched	chr3	52043107	52048865	5	4494	8490.75	1251.21	1470	0
5_MC_UN_K27_peak_2763_lociStitched	chr1	170845865	170858540	5	2583	10055.1	2817.65	1471	0
5_MC_UN_K27_peak_23372_lociStitched	chr18	3270034	3278797	5	2872	9347.49	2110.13	1472	0
7_MC_UN_K27_peak_23917_lociStitched	chr18	39871270	39889381	7	2110	10978.9	3743.54	1473	0
8_MC_UN_K27_peak_37257_lociStitched	chr5	72748848	72763936	8	3406	10149.7	2927.07	1474	0
6_MC_UN_K27_peak_24206_lociStitched	chr18	64592866	64602230	6	3440	9680.5	2458.05	1475	0
7_MC_UN_K27_peak_30174_lociStitched	chr2	167942020	167961335	7	3241	10434	3214.02	1476	0
10_MC_UN_K27_peak_38740_lociStitched	chr5	134965768	134979983	10	3697	9883.69	2665.31	1477	0
7_MC_UN_K27_peak_47444_lociStitched	chr8	70419237	70435398	7	3154	9546.3	2333.65	1478	0
6_MC_UN_K27_peak_30197_lociStitched	chr2	168515565	168534189	6	4323	9285.93	2084.03	1479	0
6_MC_UN_K27_peak_41548_lociStitched	chr6	114915700	114930095	6	4093	9958.46	2768.16	1480	0
6_MC_UN_K27_peak_48760_lociStitched	chr8	120525215	120542525	6	4015	9487.61	2302.23	1481	0
5_MC_UN_K27_peak_2733_lociStitched	chr1	170225034	170235922	5	2878	9362.59	2187.4	1482	0
10_MC_UN_K27_peak_1353_lociStitched	chr1	91441555	91456634	10	3472	9481.68	2311.61	1483	0
6_MC_UN_K27_peak_30043_lociStitched	chr2	165009638	165021438	6	2629	9569.8	2422.54	1484	0
MC_UN_K27_peak_17809	chr15	74987392	74990607	1	3216	7856.17	711.158	1485	0
8_MC_UN_K27_peak_5660_lociStitched	chr10	117106731	117128398	8	2862	11552.8	4413.57	1486	0
6_MC_UN_K27_peak_10515_lociStitched	chr11	119923294	119930178	6	4426	8666.27	1535.13	1487	0
4_MC_UN_K27_peak_7333_lociStitched	chr11	55107863	55121669	4	2835	9237.59	2109.56	1488	0
MC_UN_K27_peak_44451	chr7	80425373	80428541	1	3169	7998.88	877.219	1489	0
7_MC_UN_K27_peak_10502_lociStitched	chr11	119670374	119690460	7	2195	10806.3	3685.78	1490	0
9_MC_UN_K27_peak_27166_lociStitched	chr2	29640320	29673591	9	2861	11934.3	4814.31	1491	0
2_MC_UN_K27_peak_22177_lociStitched	chr17	35868438	35873874	2	3316	8243.69	1135.04	1492	0
3_MC_UN_K27_peak_28572_lociStitched	chr2	112266592	112270068	3	3013	8130.02	1021.94	1493	0
3_MC_UN_K27_peak_2085_lociStitched	chr1	144499080	144502355	3	2986	8335.53	1229.11	1494	0
10_MC_UN_K27_peak_7485_lociStitched	chr11	57908622	57924826	10	3505	9328.64	2223.19	1495	0
5_MC_UN_K27_peak_1801_lociStitched	chr1	132336888	132347153	5	3818	8708.83	1603.39	1496	0
6_MC_UN_K27_peak_11349_lociStitched	chr12	54032382	54038531	6	4432	8635.66	1534.79	1497	0
9_MC_UN_K27_peak_28394_lociStitched	chr2	92340035	92351723	9	3860	9549.1	2455.65	1498	0
5_MC_UN_K27_peak_16970_lociStitched	chr15	25353386	25358105	5	1980	8809.9	1717.72	1499	0
11_MC_UN_K27_peak_44875_lociStitched	chr7	98155832	98172688	11	4130	9051.67	1967.1	1500	0
2_MC_UN_K27_peak_45852_lociStitched	chr7	126700792	126704753	2	3364	7880.01	795.765	1501	0
9_MC_UN_K27_peak_41880_lociStitched	chr6	122259245	122275904	9	3117	10648.4	3570.02	1502	0
8_MC_UN_K27_peak_24711_lociStitched	chr18	84871783	84887987	8	2382	10370.6	3297.51	1503	0
6_MC_UN_K27_peak_29377_lociStitched	chr2	140050270	140059672	6	3192	9468.75	2402.21	1504	0
4_MC_UN_K27_peak_18049_lociStitched	chr15	78557942	78566869	4	3756	8605.63	1541.69	1505	0
2_MC_UN_K27_peak_12026_lociStitched	chr12	86948614	86951706	2	2942	8110.32	1051.28	1506	0
7_MC_UN_K27_peak_20955_lociStitched	chr17	5718350	5733305	7	3217	9041.79	1987.52	1507	0
4_MC_UN_K27_peak_15566_lociStitched	chr14	32167740	32183979	4	3113	10337.7	3304.64	1508	0
9_MC_UN_K27_peak_17699_lociStitched	chr15	72168549	72183709	9	3789	9232.44	2211.84	1509	0
4_MC_UN_K27_peak_34526_lociStitched	chr4	117830365	117839520	4	4807	8667.95	1648.82	1510	0
8_MC_UN_K27_peak_30549_lociStitched	chr3	19315035	19321734	8	2567	8875.51	1860.98	1511	0
6_MC_UN_K27_peak_39960_lociStitched	chr6	47255516	47287669	6	1269	12629.7	5617.13	1512	0
6_MC_UN_K27_peak_14259_lociStitched	chr13	76409427	76431846	6	1592	13258.6	6250.42	1513	0
7_MC_UN_K27_peak_2458_lociStitched	chr1	157532763	157554112	7	2443	10091.7	3084.93	1514	0
5_MC_UN_K27_peak_48092_lociStitched	chr8	85682384	85701329	5	2704	11611.4	4609.32	1515	0
5_MC_UN_K27_peak_30727_lociStitched	chr3	32655560	32661387	5	4981	8195.68	1195.12	1516	0
7_MC_UN_K27_peak_4075_lociStitched	chr10	41814551	41839866	7	1754	12242.3	5245.27	1517	0
9_MC_UN_K27_peak_51196_lociStitched	chr9	84021785	84041870	9	3223	10406	3410.43	1518	0
9_MC_UN_K27_peak_29667_lociStitched	chr2	153543882	153563080	9	4118	9026.9	2033.07	1519	0
6_MC_UN_K27_peak_17661_lociStitched	chr15	67138428	67157587	6	2309	9887.96	2894.92	1520	0
1_MC_UN_K27_peak_3431_lociStitched	chr1	195241591	195241864	1	274	9031.85	2045.02	1521	0
5_MC_UN_K27_peak_29458_lociStitched	chr2	145256313	145268889	5	2407	9738.85	2752.89	1522	0
8_MC_UN_K27_peak_25468_lociStitched	chr19	20849557	20863305	8	2166	10157	3174.41	1523	0
7_MC_UN_K27_peak_48420_lociStitched	chr8	107486509	107505886	7	2752	9957.84	2978.24	1524	0
8_MC_UN_K27_peak_9751_lociStitched	chr11	106172066	106180651	8	4031	8832.25	1855.22	1525	0
6_MC_UN_K27_peak_28105_lociStitched	chr2	75681099	75685963	6	3616	8301.88	1340.03	1526	0
9_MC_UN_K27_peak_29721_lociStitched	chr2	155016336	155051560	9	3051	12081.8	5125.09	1527	0
6_MC_UN_K27_peak_17351_lociStitched	chr15	55190511	55200234	6	3230	9227.13	2272.27	1528	0
6_MC_UN_K27_peak_34602_lociStitched	chr4	119607999	119613830	6	3045	8622.3	1671.75	1529	0
6_MC_UN_K27_peak_30054_lociStitched	chr2	165318968	165330583	6	4560	8990.01	2043.08	1530	0
8_MC_UN_K27_peak_4762_lociStitched	chr10	77210365	77227155	8	3051	9692.87	2748.52	1531	0
3_MC_UN_K27_peak_15548_lociStitched	chr14	31778926	31782637	3	2734	8474.81	1546	1532	0
5_MC_UN_K27_peak_51589_lociStitched	chr9	108030008	108038602	5	3026	8920.57	2004.12	1533	0
7_MC_UN_K27_peak_15279_lociStitched	chr14	22800793	22818583	7	2371	11149	4237.58	1534	0
10_MC_UN_K27_peak_48859_lociStitched	chr8	122760557	122769155	10	4495	8351.24	1440.16	1535	0
5_MC_UN_K27_peak_35182_lociStitched	chr4	133872688	133879756	5	3371	8306.31	1397.34	1536	0
2_MC_UN_K27_peak_7643_lociStitched	chr11	60210705	60223904	2	4030	8570.11	1669.67	1537	0
3_MC_UN_K27_peak_6207_lociStitched	chr11	5552835	5557899	3	4709	7929.72	1034.58	1538	0
7_MC_UN_K27_peak_10982_lociStitched	chr12	25451853	25471966	7	2263	9913.7	3018.96	1539	0
5_MC_UN_K27_peak_19276_lociStitched	chr16	14127693	14135882	5	3018	8890.8	1996.48	1540	0
5_MC_UN_K27_peak_16846_lociStitched	chr15	6617189	6626830	5	2500	9437.57	2545.22	1541	0
10_MC_UN_K27_peak_29630_lociStitched	chr2	153259578	153275024	10	3503	9334.02	2445.1	1542	0
7_MC_UN_K27_peak_19650_lociStitched	chr16	30122597	30132584	7	3378	9040.23	2163.18	1543	0
4_MC_UN_K27_peak_12582_lociStitched	chr12	115790742	115808926	4	1683	20195.2	13319.8	1544	0
3_MC_UN_K27_peak_5542_lociStitched	chr10	99459518	99468265	3	3246	9106.5	2237.48	1545	0
3_MC_UN_K27_peak_11176_lociStitched	chr12	35530503	35545170	3	2632	10381.3	3518.61	1546	0
8_MC_UN_K27_peak_32263_lociStitched	chr3	122693277	122720080	8	2584	12090.8	5239.99	1547	0
4_MC_UN_K27_peak_31952_lociStitched	chr3	98298305	98302069	4	2974	8030.87	1182.65	1548	0
9_MC_UN_K27_peak_50084_lociStitched	chr9	46142263	46159334	9	3363	10495.3	3648.07	1549	0
8_MC_UN_K27_peak_19005_lociStitched	chr16	4578911	4587483	8	3847	8935.45	2089	1550	0
11_MC_UN_K27_peak_28468_lociStitched	chr2	102867319	102877348	11	3585	8988.99	2144.2	1551	0
8_MC_UN_K27_peak_19351_lociStitched	chr16	17237934	17254346	8	2563	9627.28	2783.48	1552	0
8_MC_UN_K27_peak_1099_lociStitched	chr1	85837767	85856809	8	2090	10935.8	4092.13	1553	0
6_MC_UN_K27_peak_46915_lociStitched	chr8	25268263	25275887	6	3040	8779.8	1936.5	1554	0
3_MC_UN_K27_peak_31718_lociStitched	chr3	95046591	95056575	3	2137	9258.16	2429.11	1555	0
2_MC_UN_K27_peak_47094_lociStitched	chr8	36246743	36252992	2	3866	8453.02	1627.24	1556	0
2_MC_UN_K27_peak_32373_lociStitched	chr3	133622441	133625257	2	2656	7827.92	1012.07	1557	0
4_MC_UN_K27_peak_22573_lociStitched	chr17	53569508	53595180	4	2492	11326.5	4513.14	1558	0
5_MC_UN_K27_peak_3485_lociStitched	chr10	8007794	8022999	5	1962	10014	3206.73	1559	0
MC_UN_K27_peak_44460	chr7	80450051	80452590	1	2540	7556.83	760.431	1560	0
5_MC_UN_K27_peak_33801_lociStitched	chr4	63398754	63409288	5	5303	8349.25	1554.82	1561	0
7_MC_UN_K27_peak_16950_lociStitched	chr15	25168229	25177553	7	3514	8911.88	2117.48	1562	0
6_MC_UN_K27_peak_31290_lociStitched	chr3	75949650	75963707	6	3011	9412.57	2634.28	1563	0
5_MC_UN_K27_peak_46794_lociStitched	chr8	13992117	14012411	5	3235	9775.62	2999.45	1564	0
6_MC_UN_K27_peak_37846_lociStitched	chr5	105428524	105443857	6	2538	9682.79	2919.4	1565	0
2_MC_UN_K27_peak_33966_lociStitched	chr4	88796346	88803125	2	2073	8698.81	1938.79	1566	0
10_MC_UN_K27_peak_17960_lociStitched	chr15	77873734	77887658	10	3742	9200.98	2464.55	1567	0
5_MC_UN_K27_peak_21592_lociStitched	chr17	28006830	28015554	5	3657	7945.82	1210.02	1568	0
7_MC_UN_K27_peak_24701_lociStitched	chr18	84799923	84809029	7	2535	8805.5	2069.79	1569	0
7_MC_UN_K27_peak_4294_lociStitched	chr10	59328095	59350219	7	2038	11548.7	4820.82	1570	0
4_MC_UN_K27_peak_6705_lociStitched	chr11	32185643	32197928	4	3673	8632.67	1925.06	1571	0
8_MC_UN_K27_peak_2770_lociStitched	chr1	170892947	170908554	8	3252	10222.6	3519.38	1572	0
9_MC_UN_K27_peak_1580_lociStitched	chr1	127074055	127086018	9	3289	9367.03	2667.75	1573	0
8_MC_UN_K27_peak_13648_lociStitched	chr13	45734724	45753174	8	2321	10239.8	3540.55	1574	0
7_MC_UN_K27_peak_51639_lociStitched	chr9	108627616	108640303	7	2370	9276.73	2578	1575	0
7_MC_UN_K27_peak_35288_lociStitched	chr4	134837657	134848000	7	3439	9069.78	2372.68	1576	0
3_MC_UN_K27_peak_22506_lociStitched	chr17	48297303	48310389	3	3835	8263.81	1578.17	1577	0
7_MC_UN_K27_peak_23568_lociStitched	chr18	23806380	23820079	7	2647	9874.24	3195.98	1578	0
6_MC_UN_K27_peak_11671_lociStitched	chr12	76941000	76958302	6	2922	10114.7	3439.64	1579	0
5_MC_UN_K27_peak_37301_lociStitched	chr5	73285641	73289901	5	2593	8255.03	1592.81	1580	0
5_MC_UN_K27_peak_19245_lociStitched	chr16	12307670	12314002	5	2353	8298.09	1638.72	1581	0
5_MC_UN_K27_peak_51168_lociStitched	chr9	80067858	80082515	5	3553	10088.4	3432.67	1582	0
4_MC_UN_K27_peak_1921_lociStitched	chr1	135958817	135972544	4	3064	8421.51	1774.9	1583	0
6_MC_UN_K27_peak_30276_lociStitched	chr2	173033899	173047076	6	4558	8446.46	1802.61	1584	0
8_MC_UN_K27_peak_42283_lociStitched	chr6	134185306	134197041	8	3637	9172.08	2538.28	1585	0
6_MC_UN_K27_peak_4988_lociStitched	chr10	80751532	80774659	6	2742	9787.35	3154.52	1586	0
8_MC_UN_K27_peak_35773_lociStitched	chr4	145017668	145035367	8	3053	9412.33	2784.05	1587	0
7_MC_UN_K27_peak_20536_lociStitched	chr16	92439726	92445778	7	4372	7652.15	1025.21	1588	0
10_MC_UN_K27_peak_35944_lociStitched	chr4	150714278	150730844	10	3674	8609.35	1982.95	1589	0
10_MC_UN_K27_peak_27262_lociStitched	chr2	31102819	31116266	10	3508	9278.43	2655.78	1590	0
6_MC_UN_K27_peak_50403_lociStitched	chr9	57347206	57361659	6	2592	9921.98	3316.96	1591	0
3_MC_UN_K27_peak_51771_lociStitched	chr9	114393429	114397226	3	3323	7688.93	1090.12	1592	0
4_MC_UN_K27_peak_48086_lociStitched	chr8	85604171	85625492	4	2272	10025.1	3428.42	1593	0
8_MC_UN_K27_peak_52361_lociStitched	chrX	12077362	12092408	8	4427	8192.55	1596.38	1594	0
8_MC_UN_K27_peak_18141_lociStitched	chr15	80114454	80130794	8	2458	9277.85	2684.66	1595	0
5_MC_UN_K27_peak_48568_lociStitched	chr8	117074825	117086879	5	3058	8723.48	2139.59	1596	0
7_MC_UN_K27_peak_18869_lociStitched	chr15	101237842	101263001	7	3088	9794.4	3212.8	1597	0
2_MC_UN_K27_peak_6155_lociStitched	chr11	4591177	4598671	2	2290	8716.27	2136.54	1598	0
2_MC_UN_K27_peak_18368_lociStitched	chr15	82363018	82367901	2	4366	7613.57	1038.13	1599	0
2_MC_UN_K27_peak_36315_lociStitched	chr5	21410167	21414312	2	3860	7911.56	1349.2	1600	0
4_MC_UN_K27_peak_26045_lociStitched	chr19	40812573	40819885	4	3393	8930.88	2371.28	1601	0
1_MC_UN_K27_peak_52040_lociStitched	chr9	121705107	121708614	1	3508	7446.41	887.271	1602	0
5_MC_UN_K27_peak_790_lociStitched	chr1	69331675	69345927	5	2271	9801.1	3242.33	1603	0
7_MC_UN_K27_peak_16310_lociStitched	chr14	69648172	69673068	7	3963	8748.45	2195.83	1604	0
2_MC_UN_K27_peak_47065_lociStitched	chr8	34807420	34816172	2	4989	8177.87	1630.5	1605	0
8_MC_UN_K27_peak_10681_lociStitched	chr11	121547646	121560931	8	3396	8997.93	2451.08	1606	0
3_MC_UN_K27_peak_16996_lociStitched	chr15	26098080	26102107	3	2690	7948.09	1404.62	1607	0
8_MC_UN_K27_peak_1621_lociStitched	chr1	128735392	128749733	8	3061	8941.61	2400.68	1608	0
12_MC_UN_K27_peak_52803_lociStitched	chrX	75729768	75759130	12	4715	9668.91	3141.73	1609	0
5_MC_UN_K27_peak_43972_lociStitched	chr7	64047900	64060171	5	4399	8485.4	1958.45	1610	0
6_MC_UN_K27_peak_50237_lociStitched	chr9	51394622	51400447	6	3308	8326.25	1799.34	1611	0
7_MC_UN_K27_peak_23524_lociStitched	chr18	13848453	13870119	7	2128	11476.5	4950.68	1612	0
MC_UN_K27_peak_22149	chr17	35813566	35815994	1	2429	7197.81	674.741	1613	0
5_MC_UN_K27_peak_27300_lociStitched	chr2	32137354	32155397	5	3286	9672.85	3150.31	1614	0
3_MC_UN_K27_peak_16927_lociStitched	chr15	12179936	12195278	3	2926	9443	2928.79	1615	0
6_MC_UN_K27_peak_25136_lociStitched	chr19	8980534	8992082	6	3662	8453.14	1941.22	1616	0
10_MC_UN_K27_peak_12402_lociStitched	chr12	110494846	110505007	10	3178	8535.24	2032.2	1617	0
7_MC_UN_K27_peak_2419_lociStitched	chr1	156384157	156394275	7	2854	8646.84	2149.06	1618	0
6_MC_UN_K27_peak_24078_lociStitched	chr18	53921919	53945920	6	1801	11947.7	5455.43	1619	0
4_MC_UN_K27_peak_47805_lociStitched	chr8	81695768	81704984	4	2899	9014.17	2522.42	1620	0
8_MC_UN_K27_peak_859_lociStitched	chr1	69752681	69760668	8	2211	8308.88	1820.24	1621	0
5_MC_UN_K27_peak_33606_lociStitched	chr4	57836525	57861508	5	1776	9853.3	3372.7	1622	0
4_MC_UN_K27_peak_624_lociStitched	chr1	58741752	58745248	4	2584	7470.95	995.661	1623	0
5_MC_UN_K27_peak_799_lociStitched	chr1	69450476	69470060	5	1666	10822.1	4347.65	1624	0
4_MC_UN_K27_peak_20169_lociStitched	chr16	52049572	52061644	4	3223	9198.86	2724.65	1625	0
1_MC_UN_K27_peak_11344_lociStitched	chr12	52602688	52605444	1	2757	7260.41	789.594	1626	0
11_MC_UN_K27_peak_43879_lociStitched	chr7	48826578	48837409	11	3250	8896.58	2428.31	1627	0
5_MC_UN_K27_peak_2299_lociStitched	chr1	153430447	153450827	5	2824	9804.82	3342.32	1628	0
5_MC_UN_K27_peak_31350_lociStitched	chr3	79892424	79908208	5	2429	9372.54	2915.3	1629	0
4_MC_UN_K27_peak_35029_lociStitched	chr4	132213787	132217492	4	2363	7826.07	1374.18	1630	0
7_MC_UN_K27_peak_38315_lociStitched	chr5	121288312	121300187	7	3696	8525.06	2074.56	1631	0
4_MC_UN_K27_peak_50026_lociStitched	chr9	44985220	44992619	4	2612	8153.7	1705.47	1632	0
5_MC_UN_K27_peak_41738_lociStitched	chr6	120076482	120084199	5	3005	8366.77	1926.93	1633	0
5_MC_UN_K27_peak_34512_lociStitched	chr4	117189205	117200427	5	3233	8190.94	1758.49	1634	0
2_MC_UN_K27_peak_2648_lociStitched	chr1	166810826	166819395	2	3076	8069.43	1648.68	1635	0
9_MC_UN_K27_peak_51894_lociStitched	chr9	116869649	116883884	9	3981	8921.07	2501.09	1636	0
5_MC_UN_K27_peak_14663_lociStitched	chr13	105017725	105024945	5	2409	8621.4	2203.54	1637	0
2_MC_UN_K27_peak_5639_lociStitched	chr10	111999806	112003289	2	3153	7509.7	1107.59	1638	0
5_MC_UN_K27_peak_32920_lociStitched	chr4	7910026	7914586	5	2426	7756.1	1356.14	1639	0
6_MC_UN_K27_peak_24651_lociStitched	chr18	82468656	82478472	6	3729	8281.76	1886.64	1640	0
9_MC_UN_K27_peak_13320_lociStitched	chr13	37432417	37453619	9	2843	10034.9	3640.38	1641	0
2_MC_UN_K27_peak_39699_lociStitched	chr6	31114971	31126744	2	2543	9062.86	2671.29	1642	0
3_MC_UN_K27_peak_41660_lociStitched	chr6	117878858	117891961	3	2172	8734.46	2344.13	1643	0
5_MC_UN_K27_peak_31441_lociStitched	chr3	84850165	84868307	5	1378	10624	4241.6	1644	0
3_MC_UN_K27_peak_23472_lociStitched	chr18	11643585	11647572	3	3695	7281.46	899.866	1645	0
4_MC_UN_K27_peak_10851_lociStitched	chr12	16183929	16188872	4	3681	7664.12	1288.64	1646	0
4_MC_UN_K27_peak_16002_lociStitched	chr14	56080762	56094405	4	3434	9117.62	2744.97	1647	0
MC_UN_K27_peak_29227	chr2	131862042	131865296	1	3255	7342.98	971.319	1648	0
6_MC_UN_K27_peak_42199_lociStitched	chr6	129535659	129559432	6	1998	10636	4264.88	1649	0
5_MC_UN_K27_peak_46387_lociStitched	chr7	141024682	141048798	5	2816	9738.04	3373.83	1650	0
4_MC_UN_K27_peak_5926_lociStitched	chr10	128501037	128505920	4	3164	7589.16	1228.56	1651	0
7_MC_UN_K27_peak_8292_lociStitched	chr11	74957647	74963058	7	3414	8017.48	1663.34	1652	0
4_MC_UN_K27_peak_6976_lociStitched	chr11	49330018	49338353	4	2635	8475.86	2122.09	1653	0
7_MC_UN_K27_peak_43810_lociStitched	chr7	47400208	47410756	7	2416	9285.4	2932.34	1654	0
5_MC_UN_K27_peak_26794_lociStitched	chr2	14630252	14634556	5	2446	7677.04	1324.34	1655	0
1_MC_UN_K27_peak_12894_lociStitched	chr13	21763604	21767816	1	4213	7385.32	1038.68	1656	0
5_MC_UN_K27_peak_24_lociStitched	chr1	9235104	9240292	5	3997	7653.34	1310.49	1657	0
5_MC_UN_K27_peak_30498_lociStitched	chr3	9879041	9896501	5	1884	9402.21	3060.74	1658	0
8_MC_UN_K27_peak_1300_lociStitched	chr1	90853142	90871183	8	2909	9146.79	2805.38	1659	0
3_MC_UN_K27_peak_17190_lociStitched	chr15	38468726	38473799	3	3818	7363.46	1035.4	1660	0
4_MC_UN_K27_peak_42481_lociStitched	chr6	144670102	144681726	4	3076	8937.69	2610.75	1661	0
3_MC_UN_K27_peak_45978_lociStitched	chr7	127477164	127481204	3	2759	7551.57	1226.95	1662	0
7_MC_UN_K27_peak_36442_lociStitched	chr5	29841680	29855006	7	2927	9418.82	3094.3	1663	0
5_MC_UN_K27_peak_42599_lociStitched	chr7	3285831	3298084	5	2984	8591.8	2275.38	1664	0
6_MC_UN_K27_peak_27245_lociStitched	chr2	31005069	31013522	6	3896	7826.63	1513.09	1665	0
8_MC_UN_K27_peak_23394_lociStitched	chr18	4920896	4936092	8	2491	9600.83	3306.65	1666	0
12_MC_UN_K27_peak_50576_lociStitched	chr9	61038844	61066704	12	2884	10689.9	4404.67	1667	0
4_MC_UN_K27_peak_26964_lociStitched	chr2	25110025	25116152	4	2590	7654.46	1371.22	1668	0
3_MC_UN_K27_peak_21549_lociStitched	chr17	27549836	27561829	3	5281	8010.12	1726.99	1669	0
6_MC_UN_K27_peak_11539_lociStitched	chr12	70135960	70148925	6	2618	9015.86	2736.91	1670	0
3_MC_UN_K27_peak_38149_lociStitched	chr5	114890524	114894283	3	3356	7206.75	930.352	1671	0
MC_UN_K27_peak_44474	chr7	80471360	80474001	1	2642	7056.22	788.338	1672	0
5_MC_UN_K27_peak_23889_lociStitched	chr18	39489125	39497506	5	3124	8691.1	2428.81	1673	0
2_MC_UN_K27_peak_7941_lociStitched	chr11	69094109	69097039	2	2461	7147.15	893.064	1674	0
8_MC_UN_K27_peak_2710_lociStitched	chr1	168282995	168294695	8	2985	8548.02	2295.54	1675	0
6_MC_UN_K27_peak_3338_lociStitched	chr1	191327739	191337911	6	3999	8211.86	1960.14	1676	0
6_MC_UN_K27_peak_46729_lociStitched	chr8	13262720	13267677	6	3770	7555.46	1304.68	1677	0
4_MC_UN_K27_peak_16211_lociStitched	chr14	66188340	66200755	4	2026	8316.81	2067.1	1678	0
4_MC_UN_K27_peak_8995_lociStitched	chr11	87436572	87448868	4	2403	8608.43	2365.75	1679	0
3_MC_UN_K27_peak_36833_lociStitched	chr5	39047714	39057733	3	1809	8962	2722.16	1680	0
5_MC_UN_K27_peak_16302_lociStitched	chr14	69623961	69633963	5	5837	7287.46	1061.21	1681	0
6_MC_UN_K27_peak_14201_lociStitched	chr13	73673423	73689062	6	3034	8471.65	2247.32	1682	0
6_MC_UN_K27_peak_29171_lociStitched	chr2	131313134	131326384	6	1783	9875.23	3658.32	1683	0
6_MC_UN_K27_peak_22698_lociStitched	chr17	57187304	57198967	6	3634	8172.26	1962.88	1684	0
4_MC_UN_K27_peak_8557_lociStitched	chr11	78998788	79005821	4	2969	7789.75	1583.83	1685	0
6_MC_UN_K27_peak_38520_lociStitched	chr5	124073936	124084592	6	3029	7454.94	1251.01	1686	0
1_MC_UN_K27_peak_12217_lociStitched	chr12	101978726	101981584	1	2859	7164.43	964.575	1687	0
7_MC_UN_K27_peak_7521_lociStitched	chr11	58603502	58611737	7	4429	8081.01	1884.17	1688	0
3_MC_UN_K27_peak_7089_lociStitched	chr11	51581105	51594958	3	4059	8400.46	2205.4	1689	0
6_MC_UN_K27_peak_40924_lociStitched	chr6	87653352	87669489	6	2099	10177.6	3982.61	1690	0
3_MC_UN_K27_peak_39118_lociStitched	chr5	139791615	139804931	3	3709	7933.67	1741.73	1691	0
2_MC_UN_K27_peak_19671_lociStitched	chr16	30308210	30316941	2	3021	8238.57	2047.42	1692	0
8_MC_UN_K27_peak_40177_lociStitched	chr6	52663552	52676951	8	2866	9185.01	2994.68	1693	0
3_MC_UN_K27_peak_24659_lociStitched	chr18	82682591	82686917	3	3549	7628.9	1450.94	1694	0
5_MC_UN_K27_peak_7959_lociStitched	chr11	69200161	69207332	5	3452	7941.88	1764.07	1695	0
6_MC_UN_K27_peak_14636_lociStitched	chr13	104062275	104071507	6	2120	8471.28	2294.15	1696	0
4_MC_UN_K27_peak_9248_lociStitched	chr11	95775243	95779659	4	3383	7166.28	990.509	1697	0
2_MC_UN_K27_peak_6011_lociStitched	chr11	3104286	3107151	2	2338	7265.07	1091.28	1698	0
8_MC_UN_K27_peak_10451_lociStitched	chr11	118225960	118244466	8	2853	9238.2	3088.65	1699	0
4_MC_UN_K27_peak_48553_lociStitched	chr8	115484190	115508078	4	1026	10164.3	4020.35	1700	0
3_MC_UN_K27_peak_50005_lociStitched	chr9	44565375	44579795	3	3310	8770.24	2633.09	1701	0
4_MC_UN_K27_peak_36626_lociStitched	chr5	32746102	32770252	4	1667	9621.36	3484.84	1702	0
6_MC_UN_K27_peak_10967_lociStitched	chr12	25317656	25339186	6	1944	9914.57	3778.51	1703	0
6_MC_UN_K27_peak_50195_lociStitched	chr9	50832853	50849834	6	2997	9067.85	2942.81	1704	0
3_MC_UN_K27_peak_52725_lociStitched	chrX	73907505	73915848	3	3949	7525.39	1411.64	1705	0
5_MC_UN_K27_peak_51741_lociStitched	chr9	111974173	111991057	5	1961	10419.1	4310.49	1706	0
4_MC_UN_K27_peak_1029_lociStitched	chr1	80605054	80614402	4	1834	8218.76	2115.45	1707	0
5_MC_UN_K27_peak_7678_lociStitched	chr11	60933742	60938978	5	3164	7081.69	984.368	1708	0
MC_UN_K27_peak_39100	chr5	139380664	139383828	1	3165	7018.38	927.368	1709	0
6_MC_UN_K27_peak_5484_lociStitched	chr10	96398065	96408446	6	2560	8459.48	2374.13	1710	0
5_MC_UN_K27_peak_5550_lociStitched	chr10	100701156	100717443	5	3222	9435.06	3350.24	1711	0
4_MC_UN_K27_peak_34086_lociStitched	chr4	95270019	95283554	4	1419	8654.28	2571.65	1712	0
4_MC_UN_K27_peak_2843_lociStitched	chr1	171469360	171478629	4	2234	8116.86	2034.55	1713	0
9_MC_UN_K27_peak_30356_lociStitched	chr2	180435445	180443413	9	4431	7436.53	1355.36	1714	0
4_MC_UN_K27_peak_35405_lociStitched	chr4	135429199	135440167	4	2950	8416.84	2338.38	1715	0
5_MC_UN_K27_peak_35965_lociStitched	chr4	150913068	150925634	5	2816	8603.94	2527.02	1716	0
2_MC_UN_K27_peak_17907_lociStitched	chr15	76614168	76620192	2	4146	7260.73	1185.52	1717	0
3_MC_UN_K27_peak_34173_lociStitched	chr4	101653076	101657228	3	3495	7381.43	1307.88	1718	0
6_MC_UN_K27_peak_13060_lociStitched	chr13	24501126	24514318	6	2370	8977.16	2906.2	1719	0
6_MC_UN_K27_peak_39263_lociStitched	chr5	143560623	143582035	6	2194	9489.8	3419.5	1720	0
2_MC_UN_K27_peak_5983_lociStitched	chr10	128900582	128906320	2	4597	7409.48	1343.27	1721	0
7_MC_UN_K27_peak_8395_lociStitched	chr11	76478752	76494892	7	3688	8533.22	2467.81	1722	0
4_MC_UN_K27_peak_5427_lociStitched	chr10	96043045	96051217	4	2361	8352.6	2288.98	1723	0
6_MC_UN_K27_peak_12466_lociStitched	chr12	111066052	111072891	6	2613	7538.63	1476.54	1724	0
4_MC_UN_K27_peak_6487_lociStitched	chr11	19919678	19940002	4	4041	9405.95	3347.36	1725	0
7_MC_UN_K27_peak_42159_lociStitched	chr6	128838574	128856388	7	2563	9717.54	3660.78	1726	0
7_MC_UN_K27_peak_15228_lociStitched	chr14	21584228	21601128	7	1960	9639.76	3587.87	1727	0
7_MC_UN_K27_peak_14493_lociStitched	chr13	96007431	96013185	7	2920	7452.01	1404.55	1728	0
4_MC_UN_K27_peak_22547_lociStitched	chr17	50991517	50995522	4	2488	7382.02	1335.27	1729	0
4_MC_UN_K27_peak_34272_lociStitched	chr4	106908199	106915950	4	3913	7633.96	1598.26	1730	0
4_MC_UN_K27_peak_39152_lociStitched	chr5	140640733	140646297	4	3963	6781.96	746.689	1731	0
4_MC_UN_K27_peak_3360_lociStitched	chr1	191740711	191755640	4	2008	9175.36	3141.06	1732	0
3_MC_UN_K27_peak_31183_lociStitched	chr3	61396232	61410422	3	2465	9396.62	3365.87	1733	0
7_MC_UN_K27_peak_47538_lociStitched	chr8	70796531	70812662	7	3912	8349.41	2319.64	1734	0
6_MC_UN_K27_peak_36287_lociStitched	chr5	20999525	21004569	6	3107	7304.72	1275.12	1735	0
5_MC_UN_K27_peak_32757_lociStitched	chr3	153655807	153673029	5	1666	8852.11	2827.85	1736	0
6_MC_UN_K27_peak_15952_lociStitched	chr14	55733105	55742723	6	2372	7576.1	1554.27	1737	0
8_MC_UN_K27_peak_50811_lociStitched	chr9	66559163	66567636	8	2168	8966.13	2945.21	1738	0
7_MC_UN_K27_peak_10807_lociStitched	chr12	12477310	12498060	7	2080	10138.5	4118.88	1739	0
3_MC_UN_K27_peak_151_lociStitched	chr1	35925015	35937097	3	2568	8456.19	2450.23	1740	0
4_MC_UN_K27_peak_1307_lociStitched	chr1	90909377	90919873	4	4813	7571.81	1576.5	1741	0
MC_UN_K27_peak_22044	chr17	35172463	35176092	1	3630	6794.21	799.469	1742	0
4_MC_UN_K27_peak_18068_lociStitched	chr15	78922752	78932524	4	4265	7824.44	1833.23	1743	0
3_MC_UN_K27_peak_15312_lociStitched	chr14	22961130	22971803	3	1817	8093.34	2112.19	1744	0
4_MC_UN_K27_peak_31842_lociStitched	chr3	96254990	96259774	4	3032	7133.42	1157.73	1745	0
7_MC_UN_K27_peak_17027_lociStitched	chr15	27613067	27626162	7	2930	8956.98	2981.73	1746	0
5_MC_UN_K27_peak_35186_lociStitched	chr4	133905101	133911039	5	3612	7535.92	1571.19	1747	0
1_MC_UN_K27_peak_7681_lociStitched	chr11	61141589	61144667	1	3079	6775.29	815.978	1748	0
9_MC_UN_K27_peak_29962_lociStitched	chr2	163735569	163746690	9	5097	7927.05	1970.64	1749	0
8_MC_UN_K27_peak_50249_lociStitched	chr9	51461866	51467666	8	2840	7939.04	1989.98	1750	0
6_MC_UN_K27_peak_15073_lociStitched	chr14	18353689	18365038	6	3512	7964.73	2018.99	1751	0
6_MC_UN_K27_peak_30879_lociStitched	chr3	51332486	51341778	6	2825	8195.54	2255.17	1752	0
1_MC_UN_K27_peak_34722_lociStitched	chr4	123926800	123929958	1	3159	6780.54	841.923	1753	0
3_MC_UN_K27_peak_6982_lociStitched	chr11	49377742	49384300	3	2418	8120.12	2189.06	1754	0
3_MC_UN_K27_peak_33357_lociStitched	chr4	43501961	43509643	3	3055	7619.78	1693.11	1755	0
3_MC_UN_K27_peak_12988_lociStitched	chr13	23898788	23913999	3	1936	8922.77	2998.09	1756	0
3_MC_UN_K27_peak_46824_lociStitched	chr8	19393836	19400150	3	3052	7035.06	1113.16	1757	0
6_MC_UN_K27_peak_50410_lociStitched	chr9	57420202	57435140	6	3231	8073.99	2155.55	1758	0
3_MC_UN_K27_peak_30988_lociStitched	chr3	51999805	52008381	3	2416	7538.3	1636.3	1759	0
7_MC_UN_K27_peak_38996_lociStitched	chr5	137694925	137708000	7	2743	8326.16	2425.41	1760	0
6_MC_UN_K27_peak_6529_lociStitched	chr11	21220581	21228726	6	1918	8351.07	2460.6	1761	0
6_MC_UN_K27_peak_3769_lociStitched	chr10	20531519	20535068	6	2463	7109.36	1223.34	1762	0
5_MC_UN_K27_peak_43171_lociStitched	chr7	25630040	25644376	5	2609	7282.69	1403.49	1763	0
7_MC_UN_K27_peak_50590_lociStitched	chr9	61108787	61125589	7	2368	8485.01	2605.99	1764	0
5_MC_UN_K27_peak_20311_lociStitched	chr16	76001397	76005060	5	2936	7141.02	1262.64	1765	0
7_MC_UN_K27_peak_14587_lociStitched	chr13	101537427	101549020	7	3526	8089.6	2213.1	1766	0
7_MC_UN_K27_peak_6176_lociStitched	chr11	5175737	5181986	7	3766	7093.86	1220.43	1767	0
3_MC_UN_K27_peak_45472_lociStitched	chr7	117584040	117588832	3	3209	7202.38	1337.93	1768	0
7_MC_UN_K27_peak_38455_lociStitched	chr5	123017377	123041303	7	3183	9376.6	3512.34	1769	0
6_MC_UN_K27_peak_23138_lociStitched	chr17	83307246	83323995	6	2535	8932.24	3070.09	1770	0
5_MC_UN_K27_peak_31010_lociStitched	chr3	52195872	52200007	5	3259	7047.28	1190.88	1771	0
6_MC_UN_K27_peak_9905_lociStitched	chr11	107451312	107469620	6	3153	9534.81	3681.74	1772	0
3_MC_UN_K27_peak_31166_lociStitched	chr3	60602021	60607815	3	2281	7580.87	1730.09	1773	0
3_MC_UN_K27_peak_2319_lociStitched	chr1	153895316	153912976	3	3240	8888.28	3037.52	1774	0
5_MC_UN_K27_peak_13532_lociStitched	chr13	43350225	43366299	5	2675	8414.74	2570.23	1775	0
5_MC_UN_K27_peak_27774_lociStitched	chr2	53721685	53731818	5	1693	8612.04	2773.4	1776	0
7_MC_UN_K27_peak_50155_lociStitched	chr9	48515931	48538753	7	3911	9329.63	3491.77	1777	0
10_MC_UN_K27_peak_53092_lociStitched	chrX	140504199	140521419	10	3245	8498.07	2660.49	1778	0
8_MC_UN_K27_peak_53233_lociStitched	chrX	167081176	167111545	8	2060	11054.3	5223.47	1779	0
6_MC_UN_K27_peak_47710_lociStitched	chr8	80461371	80465230	6	2488	6935.01	1105.22	1780	0
MC_UN_K27_peak_1121	chr1	85917413	85919735	1	2323	6530.16	702.637	1781	0
5_MC_UN_K27_peak_2088_lociStitched	chr1	144515528	144524174	5	1651	8548.3	2725.22	1782	0
1_MC_UN_K27_peak_44123_lociStitched	chr7	73555765	73558333	1	2569	6714.04	904.706	1783	0
11_MC_UN_K27_peak_1805_lociStitched	chr1	132369753	132382043	11	3410	7786.94	1986.06	1784	0
6_MC_UN_K27_peak_11962_lociStitched	chr12	85625066	85648065	6	2059	8592.43	2794.38	1785	0
4_MC_UN_K27_peak_34104_lociStitched	chr4	97746078	97758102	4	2945	8080.13	2286.96	1786	0
4_MC_UN_K27_peak_29098_lociStitched	chr2	129488833	129496761	4	2391	7549.04	1765.57	1787	0
5_MC_UN_K27_peak_51109_lociStitched	chr9	77519603	77529703	5	2927	7636.61	1855.37	1788	0
4_MC_UN_K27_peak_35618_lociStitched	chr4	140903121	140916585	4	3834	7500.79	1722.05	1789	0
3_MC_UN_K27_peak_30323_lociStitched	chr2	177252033	177255798	3	2788	7039.42	1262.78	1790	0
5_MC_UN_K27_peak_22242_lociStitched	chr17	36991161	36994904	5	2839	6958.99	1182.41	1791	0
6_MC_UN_K27_peak_7753_lociStitched	chr11	62223711	62234924	6	3199	8063.27	2290.82	1792	0
2_MC_UN_K27_peak_22254_lociStitched	chr17	42890767	42894576	2	3589	6668.42	898.924	1793	0
5_MC_UN_K27_peak_39927_lociStitched	chr6	41197760	41202045	5	3398	7154.66	1394.34	1794	0
4_MC_UN_K27_peak_9713_lociStitched	chr11	105438038	105441633	4	2690	6834.81	1082.1	1795	0
7_MC_UN_K27_peak_11499_lociStitched	chr12	69446379	69462275	7	2676	8210.28	2471.83	1796	0
MC_UN_K27_peak_22148	chr17	35810678	35813274	1	2597	6498.05	760.368	1797	0
2_MC_UN_K27_peak_8554_lociStitched	chr11	78980743	78984813	2	2944	6659.33	928.367	1798	0
4_MC_UN_K27_peak_15555_lociStitched	chr14	32115338	32120520	4	4628	6916.42	1187.2	1799	0
4_MC_UN_K27_peak_46638_lociStitched	chr8	10495006	10501383	4	3005	7151.17	1422.71	1800	0
MC_UN_K27_peak_46361	chr7	140982012	140983927	1	1916	6329.07	602.076	1801	0
4_MC_UN_K27_peak_38380_lociStitched	chr5	122234946	122245347	4	2867	6923.95	1197.16	1802	0
4_MC_UN_K27_peak_47799_lociStitched	chr8	81659267	81680879	4	865	10914.1	5191.2	1803	0
5_MC_UN_K27_peak_13110_lociStitched	chr13	30256552	30265081	5	3049	7572.9	1860.17	1804	0
2_MC_UN_K27_peak_41172_lociStitched	chr6	95038959	95043355	2	4115	6557.07	846.67	1805	0
7_MC_UN_K27_peak_23267_lociStitched	chr17	85860653	85879520	7	2382	8678.82	2971.55	1806	0
5_MC_UN_K27_peak_16289_lociStitched	chr14	69431375	69454755	5	3654	7715.4	2008.34	1807	0
4_MC_UN_K27_peak_36820_lociStitched	chr5	38930191	38934088	4	3051	6999.4	1295.75	1808	0
6_MC_UN_K27_peak_48626_lociStitched	chr8	117537356	117550703	6	2176	8116.31	2413.14	1809	0
6_MC_UN_K27_peak_45801_lociStitched	chr7	126277396	126286866	6	2934	7262.54	1562.55	1810	0
3_MC_UN_K27_peak_40405_lociStitched	chr6	57704835	57709587	3	2547	7337.56	1639.44	1811	0
6_MC_UN_K27_peak_37470_lociStitched	chr5	77196462	77208220	6	2405	7692.08	1994.16	1812	0
4_MC_UN_K27_peak_29393_lociStitched	chr2	143987166	144019365	4	2728	10777	5090.66	1813	0
8_MC_UN_K27_peak_46189_lociStitched	chr7	132794509	132805180	8	2897	7383.26	1704.16	1814	0
5_MC_UN_K27_peak_38215_lociStitched	chr5	116027237	116032014	5	2753	6890.34	1214.79	1815	0
3_MC_UN_K27_peak_24120_lociStitched	chr18	54986626	54993006	3	3247	7282.13	1612.86	1816	0
3_MC_UN_K27_peak_5575_lociStitched	chr10	108158146	108178503	3	3020	10093	4427.65	1817	0
7_MC_UN_K27_peak_34310_lociStitched	chr4	108309711	108323768	7	3415	8188.2	2526.04	1818	0
3_MC_UN_K27_peak_24919_lociStitched	chr19	5510870	5516520	3	3069	6964.19	1305.71	1819	0
6_MC_UN_K27_peak_30438_lociStitched	chr3	8969268	8982722	6	1955	7889.43	2233.36	1820	0
6_MC_UN_K27_peak_27111_lociStitched	chr2	27664709	27672957	6	3399	6902.75	1247.92	1821	0
5_MC_UN_K27_peak_23468_lociStitched	chr18	10731713	10744759	5	1498	8845.19	3201.49	1822	0
5_MC_UN_K27_peak_51899_lociStitched	chr9	117398970	117407408	5	3290	7600.11	1956.77	1823	0
5_MC_UN_K27_peak_3559_lociStitched	chr10	10391767	10398193	5	3096	7258.81	1615.5	1824	0
6_MC_UN_K27_peak_12682_lociStitched	chr13	6508138	6518847	6	2100	8508.3	2867.87	1825	0
7_MC_UN_K27_peak_19485_lociStitched	chr16	21310494	21333793	7	2415	8925.85	3287.49	1826	0
3_MC_UN_K27_peak_24959_lociStitched	chr19	5805934	5818612	3	2510	7449.59	1812.95	1827	0
4_MC_UN_K27_peak_1241_lociStitched	chr1	87821335	87830524	4	3333	7279.53	1645.75	1828	0
2_MC_UN_K27_peak_33771_lociStitched	chr4	62327860	62330345	2	2341	6482.37	852.604	1829	0
5_MC_UN_K27_peak_41912_lociStitched	chr6	122801190	122812090	5	2549	7887.24	2262.84	1830	0
3_MC_UN_K27_peak_32027_lociStitched	chr3	103806189	103813700	3	2515	7602.63	1978.4	1831	0
4_MC_UN_K27_peak_29956_lociStitched	chr2	163689367	163708460	4	1781	8576.58	2953.69	1832	0
8_MC_UN_K27_peak_21620_lociStitched	chr17	28513601	28524311	8	4251	7175.7	1552.95	1833	0
5_MC_UN_K27_peak_39677_lociStitched	chr6	30127355	30136570	5	2417	7720.33	2109.31	1834	0
3_MC_UN_K27_peak_27495_lociStitched	chr2	34790345	34803054	3	2317	8151.55	2543.07	1835	0
2_MC_UN_K27_peak_22512_lociStitched	chr17	48406574	48418681	2	2898	7807.8	2199.84	1836	0
6_MC_UN_K27_peak_15040_lociStitched	chr14	14672668	14685222	6	2336	7765.9	2161.8	1837	0
7_MC_UN_K27_peak_32870_lociStitched	chr4	3616877	3628155	7	1968	7874.3	2277.03	1838	0
9_MC_UN_K27_peak_13408_lociStitched	chr13	41372767	41383674	9	2380	7839.95	2246.84	1839	0
3_MC_UN_K27_peak_45381_lociStitched	chr7	114290847	114293414	3	2193	6366.93	780.625	1840	0
3_MC_UN_K27_peak_43459_lociStitched	chr7	31105478	31118284	3	3231	7584.99	1999.02	1841	0
9_MC_UN_K27_peak_7815_lociStitched	chr11	65649517	65661942	9	2589	7940.82	2355.78	1842	0
2_MC_UN_K27_peak_6267_lociStitched	chr11	9530466	9533385	2	2756	6598.11	1016.98	1843	0
3_MC_UN_K27_peak_12376_lociStitched	chr12	108757580	108767120	3	2586	7012.85	1440.54	1844	0
4_MC_UN_K27_peak_53125_lociStitched	chrX	142777718	142789910	4	2363	8196.68	2629.81	1845	0
5_MC_UN_K27_peak_42033_lociStitched	chr6	125088455	125100221	5	3358	7409.05	1854.32	1846	0
4_MC_UN_K27_peak_4457_lociStitched	chr10	60931224	60934863	4	2524	6386.08	833.695	1847	0
5_MC_UN_K27_peak_48468_lociStitched	chr8	109863635	109873855	5	2464	7708.95	2162.55	1848	0
5_MC_UN_K27_peak_33617_lociStitched	chr4	58301678	58305916	5	2574	6988.04	1457.45	1849	0
8_MC_UN_K27_peak_39068_lociStitched	chr5	139060283	139066967	8	3425	6824.36	1294.02	1850	0
5_MC_UN_K27_peak_28416_lociStitched	chr2	92547246	92564017	5	3126	8145.67	2621.31	1851	0
4_MC_UN_K27_peak_1970_lociStitched	chr1	138506912	138518481	4	1342	8605.02	3081.98	1852	0
5_MC_UN_K27_peak_31270_lociStitched	chr3	69646538	69656904	5	2492	7866.76	2344.79	1853	0
7_MC_UN_K27_peak_18884_lociStitched	chr15	102087561	102100374	7	2727	7494.32	1973.2	1854	0
6_MC_UN_K27_peak_3761_lociStitched	chr10	20434910	20440525	6	2327	7639.77	2121.91	1855	0
7_MC_UN_K27_peak_20052_lociStitched	chr16	45070388	45090474	7	1821	9370.12	3858.52	1856	0
2_MC_UN_K27_peak_23432_lociStitched	chr18	6664368	6668606	2	4095	6595.18	1087.89	1857	0
8_MC_UN_K27_peak_47630_lociStitched	chr8	72268628	72280570	8	2611	7460.17	1954.91	1858	0
MC_UN_K27_peak_44507	chr7	80532177	80535046	1	2870	6460.99	963.697	1859	0
4_MC_UN_K27_peak_51813_lociStitched	chr9	115433646	115446814	4	1513	7492.59	1998.9	1860	0
4_MC_UN_K27_peak_41960_lociStitched	chr6	124723602	124732172	4	2922	6557.76	1067.82	1861	0
6_MC_UN_K27_peak_52308_lociStitched	chrX	7856069	7865342	6	2889	7116.1	1630.19	1862	0
6_MC_UN_K27_peak_13055_lociStitched	chr13	24442107	24459118	6	2166	8852.52	3374.98	1863	0
4_MC_UN_K27_peak_23685_lociStitched	chr18	34379005	34396270	4	2210	8744.72	3268.26	1864	0
3_MC_UN_K27_peak_49769_lociStitched	chr9	38479963	38486379	3	1630	7533.67	2060.18	1865	0
8_MC_UN_K27_peak_53035_lociStitched	chrX	134558032	134566985	8	2759	7296.69	1828.2	1866	0
3_MC_UN_K27_peak_29341_lociStitched	chr2	134978840	134991387	3	1862	8085.29	2626.09	1867	0
8_MC_UN_K27_peak_20120_lociStitched	chr16	49886344	49893918	8	3086	7567.18	2112.39	1868	0
5_MC_UN_K27_peak_51134_lociStitched	chr9	78099655	78105843	5	2578	7187.98	1736.35	1869	0
6_MC_UN_K27_peak_26039_lociStitched	chr19	40783294	40789917	6	2814	7269.4	1821.33	1870	0
5_MC_UN_K27_peak_13862_lociStitched	chr13	52541353	52553042	5	3064	7355.89	1913.49	1871	0
1_MC_UN_K27_peak_27870_lociStitched	chr2	60018038	60020484	1	2447	6285	843.381	1872	0
4_MC_UN_K27_peak_40829_lociStitched	chr6	86470930	86480860	4	2165	6938.09	1499.43	1873	0
9_MC_UN_K27_peak_22678_lociStitched	chr17	56910114	56930259	9	2186	8275.57	2838.43	1874	0
6_MC_UN_K27_peak_13916_lociStitched	chr13	55184559	55190185	6	3169	6499.16	1062.19	1875	0
7_MC_UN_K27_peak_22483_lociStitched	chr17	47596063	47609369	7	3082	7295.68	1860.18	1876	0
5_MC_UN_K27_peak_26492_lociStitched	chr19	60935161	60946855	5	2095	7877.08	2441.71	1877	0
6_MC_UN_K27_peak_24395_lociStitched	chr18	70019986	70029915	6	2406	8039.51	2604.38	1878	0
4_MC_UN_K27_peak_27535_lociStitched	chr2	35259134	35270237	4	2642	7272.47	1841.99	1879	0
7_MC_UN_K27_peak_12460_lociStitched	chr12	111007347	111036227	7	2360	9411.99	3982.55	1880	0
4_MC_UN_K27_peak_161_lociStitched	chr1	36061317	36073701	4	3476	7018.01	1595.06	1881	0
MC_UN_K27_peak_44447	chr7	80419588	80421746	1	2159	5963.85	541.011	1882	0
5_MC_UN_K27_peak_11947_lociStitched	chr12	85445166	85469440	5	1716	9529.97	4109.59	1883	0
7_MC_UN_K27_peak_22270_lociStitched	chr17	43548335	43557894	7	2791	6914.98	1499.81	1884	0
7_MC_UN_K27_peak_19191_lociStitched	chr16	11361459	11371221	7	2647	7007.16	1594.13	1885	0
6_MC_UN_K27_peak_33187_lociStitched	chr4	32342676	32359433	6	2022	8256.17	2843.66	1886	0
4_MC_UN_K27_peak_46242_lociStitched	chr7	135649262	135660539	4	3347	7112.4	1700.57	1887	0
2_MC_UN_K27_peak_35677_lociStitched	chr4	141535140	141541712	2	3213	7033.35	1621.97	1888	0
2_MC_UN_K27_peak_682_lociStitched	chr1	59475482	59488058	2	1983	7990.79	2585.63	1889	0
4_MC_UN_K27_peak_34785_lociStitched	chr4	126108904	126113607	4	2860	6414.42	1012.56	1890	0
5_MC_UN_K27_peak_36917_lociStitched	chr5	42447971	42454372	5	2119	7067.98	1666.18	1891	0
5_MC_UN_K27_peak_1055_lociStitched	chr1	80715203	80722746	5	1080	7813.79	2416.02	1892	0
5_MC_UN_K27_peak_16129_lociStitched	chr14	61518255	61537195	5	2282	8752.17	3356.17	1893	0
4_MC_UN_K27_peak_26422_lociStitched	chr19	57355365	57365286	4	2712	7297.89	1906.82	1894	0
5_MC_UN_K27_peak_158_lociStitched	chr1	35972388	35987869	5	2450	8012.97	2624.03	1895	0
2_MC_UN_K27_peak_485_lociStitched	chr1	52010481	52015068	2	3151	6580.05	1191.24	1896	0
4_MC_UN_K27_peak_16137_lociStitched	chr14	61644766	61649445	4	2557	6841.17	1453.3	1897	0
1_MC_UN_K27_peak_28055_lociStitched	chr2	73158962	73161506	1	2545	6315.73	934.157	1898	0
3_MC_UN_K27_peak_3745_lociStitched	chr10	20123161	20137176	3	2340	8047.41	2667.05	1899	0
3_MC_UN_K27_peak_6522_lociStitched	chr11	20776920	20780260	3	2937	6128.23	750.164	1900	0
7_MC_UN_K27_peak_20545_lociStitched	chr16	92636424	92650615	7	2092	8199.56	2826.85	1901	0
6_MC_UN_K27_peak_27839_lociStitched	chr2	58135394	58139946	6	1920	6782.48	1415.67	1902	0
5_MC_UN_K27_peak_50509_lociStitched	chr9	58256076	58275660	5	2549	8029.44	2669.3	1903	0
4_MC_UN_K27_peak_28918_lociStitched	chr2	126387622	126399083	4	1456	7693.77	2335.75	1904	0
2_MC_UN_K27_peak_51121_lociStitched	chr9	77909823	77912548	2	2498	6448.17	1095.45	1905	0
4_MC_UN_K27_peak_2857_lociStitched	chr1	171657809	171661516	4	2406	6500.6	1148.43	1906	0
4_MC_UN_K27_peak_52996_lociStitched	chrX	107202876	107218221	4	2535	8290.9	2943.17	1907	0
5_MC_UN_K27_peak_28898_lociStitched	chr2	125452038	125458002	5	2789	6715.46	1369.93	1908	0
4_MC_UN_K27_peak_30201_lociStitched	chr2	168583325	168595130	4	3369	7020.43	1675.13	1909	0
2_MC_UN_K27_peak_47728_lociStitched	chr8	81284785	81287275	2	2311	6400.55	1055.26	1910	0
MC_UN_K27_peak_46369	chr7	140989339	140991877	1	2539	6059.22	714.447	1911	0
5_MC_UN_K27_peak_29763_lociStitched	chr2	155566546	155579259	5	2458	7683.74	2340.46	1912	0
7_MC_UN_K27_peak_19967_lociStitched	chr16	43653076	43659109	7	2874	6700.85	1359.23	1913	0
5_MC_UN_K27_peak_114_lociStitched	chr1	34472488	34485956	5	2960	8041.74	2701.68	1914	0
4_MC_UN_K27_peak_26765_lociStitched	chr2	13386700	13392775	4	2167	6827.09	1491.41	1915	0
8_MC_UN_K27_peak_47103_lociStitched	chr8	36318584	36332021	8	2644	7589.22	2256.07	1916	0
4_MC_UN_K27_peak_41939_lociStitched	chr6	124373864	124377678	4	2661	6455.96	1128.18	1917	0
7_MC_UN_K27_peak_29473_lociStitched	chr2	145500374	145516422	7	1608	8905.04	3580.31	1918	0
5_MC_UN_K27_peak_49364_lociStitched	chr9	16042014	16048045	5	2242	7046.02	1727.88	1919	0
8_MC_UN_K27_peak_6992_lociStitched	chr11	49763594	49783203	8	1490	8682.87	3364.9	1920	0
4_MC_UN_K27_peak_6278_lociStitched	chr11	10546884	10557220	4	2000	7823.32	2508.55	1921	0
5_MC_UN_K27_peak_26769_lociStitched	chr2	13410969	13415309	5	2453	6754.78	1440.45	1922	0
5_MC_UN_K27_peak_2580_lociStitched	chr1	163900035	163910427	5	2143	7792.96	2481.61	1923	0
7_MC_UN_K27_peak_35422_lociStitched	chr4	135498589	135508006	7	3392	6956.34	1645.15	1924	0
4_MC_UN_K27_peak_28909_lociStitched	chr2	125791380	125816986	4	1417	10309	4998.29	1925	0
4_MC_UN_K27_peak_46947_lociStitched	chr8	25714626	25718245	4	2962	6378.85	1069.05	1926	0
6_MC_UN_K27_peak_28156_lociStitched	chr2	79511921	79519327	6	1710	7606.7	2298.82	1927	0
5_MC_UN_K27_peak_2564_lociStitched	chr1	163381864	163399732	5	1322	9511.14	4213.27	1928	0
5_MC_UN_K27_peak_43971_lociStitched	chr7	64010445	64015080	5	2816	6588.19	1297.34	1929	0
4_MC_UN_K27_peak_30763_lociStitched	chr3	36853112	36860575	4	2456	6953.28	1664.25	1930	0
7_MC_UN_K27_peak_16807_lociStitched	chr15	5510187	5523185	7	2290	8167.94	2879.06	1931	0
7_MC_UN_K27_peak_14625_lociStitched	chr13	104039207	104046232	7	2423	7187.98	1901.67	1932	0
6_MC_UN_K27_peak_19803_lociStitched	chr16	32335989	32346234	6	1930	7603.84	2326.64	1933	0
6_MC_UN_K27_peak_39346_lociStitched	chr5	144893836	144901005	6	3228	6652.83	1376.45	1934	0
5_MC_UN_K27_peak_10786_lociStitched	chr12	8582938	8588107	5	4140	6000.69	730.38	1935	0
5_MC_UN_K27_peak_14325_lociStitched	chr13	85502697	85508599	5	2809	6714.12	1450.71	1936	0
3_MC_UN_K27_peak_16888_lociStitched	chr15	9523692	9534331	3	2071	7532.41	2269.3	1937	0
4_MC_UN_K27_peak_9697_lociStitched	chr11	105019220	105029358	4	3299	7746.45	2483.81	1938	0
4_MC_UN_K27_peak_4262_lociStitched	chr10	54113064	54120730	4	1830	7263.53	2006.19	1939	0
5_MC_UN_K27_peak_13844_lociStitched	chr13	51837090	51850158	5	3535	7322	2067.36	1940	0
7_MC_UN_K27_peak_45955_lociStitched	chr7	127279351	127291853	7	3102	7327.42	2084.08	1941	0
5_MC_UN_K27_peak_28168_lociStitched	chr2	79566255	79577063	5	985	8438.89	3195.93	1942	0
7_MC_UN_K27_peak_42857_lociStitched	chr7	16043613	16052763	7	4088	7052.82	1810.79	1943	0
4_MC_UN_K27_peak_26076_lociStitched	chr19	41245626	41249787	4	2858	6494.49	1253.71	1944	0
7_MC_UN_K27_peak_52413_lociStitched	chrX	13461137	13473646	7	2727	7168.91	1932.64	1945	0
5_MC_UN_K27_peak_18054_lociStitched	chr15	78580074	78594693	5	2449	7194.01	1967.72	1946	0
5_MC_UN_K27_peak_16738_lociStitched	chr14	121995656	122014083	5	1443	8266.35	3042.3	1947	0
7_MC_UN_K27_peak_39802_lociStitched	chr6	38341654	38351250	7	3003	7168.21	1948.95	1948	0
5_MC_UN_K27_peak_24105_lociStitched	chr18	54582672	54603597	5	978	9445.55	4226.85	1949	0
5_MC_UN_K27_peak_23082_lociStitched	chr17	80499466	80514330	5	1978	7968.59	2751.33	1950	0
4_MC_UN_K27_peak_23155_lociStitched	chr17	83729823	83733399	4	2840	6252.99	1045.62	1951	0
5_MC_UN_K27_peak_28206_lociStitched	chr2	84009259	84020686	5	2001	8397.7	3194.99	1952	0
4_MC_UN_K27_peak_7263_lociStitched	chr11	54608338	54626338	4	759	10252.8	5050.8	1953	0
5_MC_UN_K27_peak_23453_lociStitched	chr18	9485580	9504741	5	1625	9183.87	3987.4	1954	0
4_MC_UN_K27_peak_3239_lociStitched	chr1	182502964	182507765	4	3186	6221.14	1027.41	1955	0
4_MC_UN_K27_peak_36746_lociStitched	chr5	36579314	36599447	4	2497	8318.96	3128.67	1956	0
5_MC_UN_K27_peak_53118_lociStitched	chrX	142574293	142579225	5	3514	6282.38	1093.92	1957	0
8_MC_UN_K27_peak_16903_lociStitched	chr15	10763240	10770240	8	3337	6699.7	1512.7	1958	0
5_MC_UN_K27_peak_17325_lociStitched	chr15	51823425	51838243	5	2287	8318.83	3138.45	1959	0
8_MC_UN_K27_peak_9991_lociStitched	chr11	109549400	109561319	8	2528	7232.45	2053.64	1960	0
6_MC_UN_K27_peak_36845_lociStitched	chr5	39116213	39129680	6	2083	8643.12	3467.75	1961	0
5_MC_UN_K27_peak_27056_lociStitched	chr2	26472652	26493638	5	2284	6803.66	1628.51	1962	0
6_MC_UN_K27_peak_1996_lociStitched	chr1	138970704	138978168	6	2070	7419.22	2249.65	1963	0
7_MC_UN_K27_peak_16791_lociStitched	chr15	5235991	5241778	7	2715	7273.68	2105.31	1964	0
3_MC_UN_K27_peak_38192_lociStitched	chr5	115479696	115490315	3	2095	7158.27	1991.06	1965	0
4_MC_UN_K27_peak_12665_lociStitched	chr13	5799893	5805333	4	2503	6427.36	1271.33	1966	0
4_MC_UN_K27_peak_31000_lociStitched	chr3	52087866	52102679	4	2187	7210.97	2056.04	1967	0
5_MC_UN_K27_peak_18245_lociStitched	chr15	81044175	81048428	5	2616	6236.17	1086.64	1968	0
3_MC_UN_K27_peak_5118_lociStitched	chr10	82695077	82697376	3	1913	5833.25	686.251	1969	0
8_MC_UN_K27_peak_37747_lociStitched	chr5	100636585	100657024	8	2070	8269.62	3123.08	1970	0
6_MC_UN_K27_peak_34141_lociStitched	chr4	101167098	101176923	6	2513	7247.9	2108.45	1971	0
4_MC_UN_K27_peak_40657_lociStitched	chr6	81585827	81589614	4	2083	6746.54	1607.96	1972	0
6_MC_UN_K27_peak_15317_lociStitched	chr14	22986035	22996128	6	1849	7742.34	2605	1973	0
7_MC_UN_K27_peak_52374_lociStitched	chrX	12122449	12137096	7	3756	6998.34	1864.56	1974	0
MC_UN_K27_peak_46360	chr7	140980304	140981794	1	1491	5769.73	638.316	1975	0
4_MC_UN_K27_peak_20647_lociStitched	chr16	93028957	93033431	4	2327	6221.1	1092.1	1976	0
7_MC_UN_K27_peak_28263_lociStitched	chr2	90563190	90578041	7	2542	7838.36	2720.7	1977	0
5_MC_UN_K27_peak_30792_lociStitched	chr3	37553797	37560069	5	2016	6988.26	1871.56	1978	0
4_MC_UN_K27_peak_42322_lociStitched	chr6	135185211	135193361	4	2527	6735.16	1619.4	1979	0
4_MC_UN_K27_peak_9761_lociStitched	chr11	106198719	106202617	4	2432	6275.39	1162.77	1980	0
3_MC_UN_K27_peak_22800_lociStitched	chr17	63910244	63922889	3	2388	8566.99	3455.88	1981	0
4_MC_UN_K27_peak_24705_lociStitched	chr18	84845508	84849938	4	3569	6368.12	1262.11	1982	0
7_MC_UN_K27_peak_27897_lociStitched	chr2	60842449	60856139	7	2119	7852.58	2747.58	1983	0
2_MC_UN_K27_peak_31250_lociStitched	chr3	69007073	69012712	2	1241	7596.3	2495.82	1984	0
3_MC_UN_K27_peak_13204_lociStitched	chr13	34714909	34726617	3	1927	7180.52	2080.51	1985	0
4_MC_UN_K27_peak_52402_lociStitched	chrX	13229797	13243947	4	3381	7151.41	2051.75	1986	0
MC_UN_K27_peak_1107	chr1	85890842	85893428	1	2587	5859.1	766.49	1987	0
7_MC_UN_K27_peak_49988_lociStitched	chr9	44477799	44495101	7	3714	7273.76	2185.24	1988	0
6_MC_UN_K27_peak_5830_lociStitched	chr10	127100450	127112297	6	2810	7828.5	2740.21	1989	0
5_MC_UN_K27_peak_24520_lociStitched	chr18	76936072	76949786	5	2005	7354.82	2277.9	1990	0
7_MC_UN_K27_peak_9478_lociStitched	chr11	100720904	100730572	7	3460	6770.5	1693.83	1991	0
4_MC_UN_K27_peak_25579_lociStitched	chr19	23347459	23354448	4	2033	6661.22	1601.18	1992	0
5_MC_UN_K27_peak_13761_lociStitched	chr13	49297877	49307215	5	2859	7152.91	2093.58	1993	0
8_MC_UN_K27_peak_24220_lociStitched	chr18	64919130	64928302	8	2952	6690.97	1635.37	1994	0
8_MC_UN_K27_peak_10734_lociStitched	chr12	3579492	3588928	8	1968	7087.38	2034.4	1995	0
4_MC_UN_K27_peak_9346_lociStitched	chr11	97718314	97729728	4	2111	6334.77	1284.08	1996	0
6_MC_UN_K27_peak_17402_lociStitched	chr15	58927025	58931249	6	2373	6157.75	1113.02	1997	0
5_MC_UN_K27_peak_1444_lociStitched	chr1	95572656	95590750	5	1561	9423.36	4380.56	1998	0
5_MC_UN_K27_peak_21601_lociStitched	chr17	28211246	28223835	5	2680	6809.39	1768.75	1999	0
4_MC_UN_K27_peak_43060_lociStitched	chr7	22773622	22777635	4	3226	5737.79	698.663	2000	0
5_MC_UN_K27_peak_37891_lociStitched	chr5	107854705	107869484	5	1333	8214.17	3176.01	2001	0
2_MC_UN_K27_peak_49414_lociStitched	chr9	20961052	20974240	2	2232	6853.8	1819.94	2002	0
5_MC_UN_K27_peak_16868_lociStitched	chr15	8409774	8413978	5	2347	6221.92	1198.14	2003	0
4_MC_UN_K27_peak_12527_lociStitched	chr12	112821801	112833462	4	2407	7030.42	2006.86	2004	0
4_MC_UN_K27_peak_14281_lociStitched	chr13	76621438	76634750	4	1273	7565.21	2542.59	2005	0
7_MC_UN_K27_peak_2363_lociStitched	chr1	155082655	155091807	7	3181	6432.03	1411.24	2006	0
3_MC_UN_K27_peak_41209_lociStitched	chr6	97782457	97790123	3	2036	6795.14	1775.45	2007	0
6_MC_UN_K27_peak_30859_lociStitched	chr3	51118515	51129342	6	2401	6858.9	1853.58	2008	0
1_MC_UN_K27_peak_52187_lociStitched	chr9	124423048	124426493	1	3446	5892.67	888.81	2009	0
6_MC_UN_K27_peak_15394_lociStitched	chr14	25634330	25642588	6	3123	6142.3	1139.6	2010	0
4_MC_UN_K27_peak_33930_lociStitched	chr4	88014915	88021997	4	1961	6683.28	1681.27	2011	0
6_MC_UN_K27_peak_4439_lociStitched	chr10	60076643	60081344	6	3249	6088.74	1087.81	2012	0
1_MC_UN_K27_peak_49605_lociStitched	chr9	31279544	31281935	1	2392	5582.27	587.23	2013	0
6_MC_UN_K27_peak_1590_lociStitched	chr1	127239112	127243544	6	2548	5904.31	910.333	2014	0
4_MC_UN_K27_peak_39330_lociStitched	chr5	144240046	144252941	4	1887	7023.91	2033.54	2015	0
7_MC_UN_K27_peak_41809_lociStitched	chr6	121093837	121112802	7	1763	7845.82	2861.82	2016	0
6_MC_UN_K27_peak_42508_lociStitched	chr6	145303214	145312099	6	2477	6374.1	1403.83	2017	0
5_MC_UN_K27_peak_30627_lociStitched	chr3	21986150	21992337	5	2138	6834.78	1864.76	2018	0
4_MC_UN_K27_peak_19569_lociStitched	chr16	29450250	29454792	4	2647	6242.07	1282.66	2019	0
4_MC_UN_K27_peak_22848_lociStitched	chr17	65906421	65913400	4	2166	6295.06	1343.46	2020	0
3_MC_UN_K27_peak_31959_lociStitched	chr3	100359239	100367936	3	2235	6623.64	1678.52	2021	0
3_MC_UN_K27_peak_19327_lociStitched	chr16	16572302	16584664	3	1954	7493.84	2551.52	2022	0
6_MC_UN_K27_peak_23753_lociStitched	chr18	35227720	35242503	6	2596	7712.29	2773.29	2023	0
6_MC_UN_K27_peak_32589_lociStitched	chr3	144579540	144594239	6	1832	8579.81	3640.94	2024	0
4_MC_UN_K27_peak_2805_lociStitched	chr1	171038174	171051677	4	1275	7707.51	2777.57	2025	0
4_MC_UN_K27_peak_3449_lociStitched	chr10	5162940	5170577	4	2925	6563.24	1634.32	2026	0
4_MC_UN_K27_peak_42504_lociStitched	chr6	145269044	145278822	4	1708	6845.58	1917.47	2027	0
6_MC_UN_K27_peak_20975_lociStitched	chr17	5926954	5944841	6	3153	7573.36	2647.28	2028	0
5_MC_UN_K27_peak_38770_lociStitched	chr5	135672661	135687088	5	1480	7380.85	2458.36	2029	0
4_MC_UN_K27_peak_50233_lociStitched	chr9	51367761	51379408	4	1848	7789.51	2869.82	2030	0
7_MC_UN_K27_peak_46109_lociStitched	chr7	132357861	132367316	7	2149	6857.71	1941.11	2031	0
6_MC_UN_K27_peak_38307_lociStitched	chr5	121227259	121254908	6	1412	9837.51	4921.52	2032	0
3_MC_UN_K27_peak_7273_lociStitched	chr11	54726911	54736879	3	2526	7124.13	2221.87	2033	0
5_MC_UN_K27_peak_23506_lociStitched	chr18	12996993	13002367	5	3245	6168.81	1268.26	2034	0
4_MC_UN_K27_peak_17133_lociStitched	chr15	36203807	36221084	4	1268	7726.27	2826.52	2035	0
3_MC_UN_K27_peak_28510_lociStitched	chr2	103944162	103946644	3	1947	5670.38	773.888	2036	0
4_MC_UN_K27_peak_42373_lociStitched	chr6	136931024	136939189	4	1452	6750.01	1855.09	2037	0
7_MC_UN_K27_peak_36737_lociStitched	chr5	36549469	36564821	7	2386	7080.34	2186.12	2038	0
5_MC_UN_K27_peak_32910_lociStitched	chr4	5689659	5705224	5	1291	7233.06	2344.09	2039	0
6_MC_UN_K27_peak_10577_lociStitched	chr11	120350327	120358084	6	3389	6316.53	1433.49	2040	0
7_MC_UN_K27_peak_40957_lociStitched	chr6	87919847	87927087	7	2420	6641.98	1759.32	2041	0
3_MC_UN_K27_peak_37992_lociStitched	chr5	110834685	110837111	3	1971	5580.29	705.238	2042	0
4_MC_UN_K27_peak_3189_lociStitched	chr1	181990243	182003615	4	1214	7910.88	3040.79	2043	0
2_MC_UN_K27_peak_2321_lociStitched	chr1	154005647	154008349	2	2492	5966.29	1097.55	2044	0
5_MC_UN_K27_peak_24805_lociStitched	chr19	4061788	4066017	5	3209	6453.03	1588.84	2045	0
4_MC_UN_K27_peak_30462_lociStitched	chr3	9549379	9556919	4	2562	6202.4	1340.61	2046	0
6_MC_UN_K27_peak_11937_lociStitched	chr12	85382087	85391509	6	2181	6551.12	1690.31	2047	0
2_MC_UN_K27_peak_42520_lociStitched	chr6	146220105	146222912	2	2464	5845.58	986.941	2048	0
6_MC_UN_K27_peak_28122_lociStitched	chr2	75788768	75804144	6	1597	7904.8	3049.06	2049	0
6_MC_UN_K27_peak_2439_lociStitched	chr1	156606465	156617456	6	2491	6941.92	2088.29	2050	0
5_MC_UN_K27_peak_37230_lociStitched	chr5	67815299	67822876	5	2285	6194.96	1347.19	2051	0
5_MC_UN_K27_peak_19923_lociStitched	chr16	36985152	36990722	5	2661	6225.03	1381.36	2052	0
3_MC_UN_K27_peak_26849_lociStitched	chr2	18511199	18525049	3	1349	7150.76	2311.57	2053	0
3_MC_UN_K27_peak_33646_lociStitched	chr4	58642692	58651310	3	2063	7235.67	2400.11	2054	0
3_MC_UN_K27_peak_5301_lociStitched	chr10	89764438	89767959	3	2484	5859.3	1027.43	2055	0
2_MC_UN_K27_peak_608_lociStitched	chr1	58373578	58376124	2	2174	5468.04	644.902	2056	0
3_MC_UN_K27_peak_18931_lociStitched	chr15	102510612	102521659	3	2958	6281.32	1459.31	2057	0
6_MC_UN_K27_peak_35390_lociStitched	chr4	135202468	135206912	6	2834	5723.43	907.909	2058	0
5_MC_UN_K27_peak_23984_lociStitched	chr18	46327052	46345480	5	2308	8062.25	3250.7	2059	0
4_MC_UN_K27_peak_45203_lociStitched	chr7	106527558	106530686	4	2470	5752.08	943.092	2060	0
3_MC_UN_K27_peak_32972_lociStitched	chr4	9110214	9117357	3	2109	6165.12	1357.17	2061	0
3_MC_UN_K27_peak_50551_lociStitched	chr9	59653640	59660745	3	2564	6481.18	1681.04	2062	0
5_MC_UN_K27_peak_36045_lociStitched	chr4	155148663	155163302	5	2578	6524.6	1724.47	2063	0
4_MC_UN_K27_peak_40748_lociStitched	chr6	83312102	83323717	4	2255	6987.58	2189.43	2064	0
4_MC_UN_K27_peak_47241_lociStitched	chr8	57427109	57435737	4	1809	6679.8	1882.63	2065	0
4_MC_UN_K27_peak_21465_lociStitched	chr17	26502334	26514470	4	2268	6421.16	1627.44	2066	0
4_MC_UN_K27_peak_33925_lociStitched	chr4	86885688	86902770	4	2199	6960.91	2169.41	2067	0
4_MC_UN_K27_peak_25925_lociStitched	chr19	34895455	34908280	4	1318	7664.22	2872.8	2068	0
6_MC_UN_K27_peak_9165_lociStitched	chr11	94068817	94072530	6	2729	5817.16	1034.81	2069	0
5_MC_UN_K27_peak_46057_lociStitched	chr7	130424390	130434699	5	1634	7436.91	2657.66	2070	0
8_MC_UN_K27_peak_42098_lociStitched	chr6	127153620	127166091	8	3161	7026.16	2249.77	2071	0
4_MC_UN_K27_peak_7946_lociStitched	chr11	69110515	69124212	4	3568	7599.1	2822.95	2072	0
3_MC_UN_K27_peak_25897_lociStitched	chr19	33100231	33103074	3	2493	5739.73	965.767	2073	0
6_MC_UN_K27_peak_36836_lociStitched	chr5	39080124	39099669	6	1572	8292.94	3525.92	2074	0
2_MC_UN_K27_peak_44909_lociStitched	chr7	98691997	98695189	2	2249	5731.56	975.156	2075	0
2_MC_UN_K27_peak_11561_lociStitched	chr12	70967908	70969861	2	1652	5440.67	688.042	2076	0
4_MC_UN_K27_peak_41305_lociStitched	chr6	99385196	99390629	4	2626	5846.45	1102.36	2077	0
6_MC_UN_K27_peak_27979_lociStitched	chr2	68974664	68983171	6	2317	6791.99	2049.34	2078	0
5_MC_UN_K27_peak_31296_lociStitched	chr3	79238615	79253738	5	1206	7809.52	3066.94	2079	0
3_MC_UN_K27_peak_37039_lociStitched	chr5	64155250	64158095	3	2094	5617.17	883.942	2080	0
7_MC_UN_K27_peak_38113_lociStitched	chr5	114370223	114377872	7	3218	6158.97	1428.07	2081	0
4_MC_UN_K27_peak_3267_lociStitched	chr1	183317309	183323449	4	3039	6233.94	1504.3	2082	0
MC_UN_K27_peak_17814	chr15	74993745	74996018	1	2274	5227.67	500.287	2083	0
5_MC_UN_K27_peak_22002_lociStitched	chr17	35019473	35024904	5	2868	5636.83	914.58	2084	0
4_MC_UN_K27_peak_4276_lociStitched	chr10	58351623	58363117	4	1381	8012.47	3291.88	2085	0
4_MC_UN_K27_peak_41734_lociStitched	chr6	120042782	120048709	4	2020	6074.58	1359.06	2086	0
4_MC_UN_K27_peak_2041_lociStitched	chr1	144075073	144086176	4	1345	7606.67	2895.66	2087	0
1_MC_UN_K27_peak_25030_lociStitched	chr19	6950679	6953500	1	2822	5397.98	687.76	2088	0
9_MC_UN_K27_peak_48316_lociStitched	chr8	105338590	105345838	9	3352	6136.88	1429.31	2089	0
2_MC_UN_K27_peak_50737_lociStitched	chr9	65196697	65202629	2	1032	6339.53	1635.45	2090	0
5_MC_UN_K27_peak_20132_lociStitched	chr16	49983359	49989081	5	1616	5967.47	1263.42	2091	0
5_MC_UN_K27_peak_38067_lociStitched	chr5	112384069	112390170	5	3077	5772.77	1077.44	2092	0
4_MC_UN_K27_peak_38813_lociStitched	chr5	136147729	136152071	4	2969	5563.4	870.571	2093	0
3_MC_UN_K27_peak_50183_lociStitched	chr9	50520302	50533898	3	1800	7197.72	2509.82	2094	0
6_MC_UN_K27_peak_39394_lociStitched	chr5	147492418	147508706	6	1470	7569.03	2884.6	2095	0
3_MC_UN_K27_peak_29800_lociStitched	chr2	156190038	156202017	3	2079	6594.44	1915.44	2096	0
2_MC_UN_K27_peak_51933_lociStitched	chr9	119328076	119335643	2	2465	6233.69	1557.29	2097	0
3_MC_UN_K27_peak_33883_lociStitched	chr4	83537495	83541256	3	3325	5522.65	850.362	2098	0
1_MC_UN_K27_peak_23410_lociStitched	chr18	5423544	5426055	1	2512	5558.85	890.652	2099	0
5_MC_UN_K27_peak_14485_lociStitched	chr13	95982069	95989160	5	2051	5973.46	1311.13	2100	0
6_MC_UN_K27_peak_23613_lociStitched	chr18	24166141	24177846	6	2039	7012.47	2352.7	2101	0
5_MC_UN_K27_peak_44763_lociStitched	chr7	89673197	89679602	5	1883	6152.64	1493.65	2102	0
5_MC_UN_K27_peak_44628_lociStitched	chr7	81305355	81312875	5	2400	6102.48	1444.59	2103	0
2_MC_UN_K27_peak_37013_lociStitched	chr5	53565417	53568509	2	2706	5718.96	1064.88	2104	0
2_MC_UN_K27_peak_11106_lociStitched	chr12	32795472	32798238	2	2631	5510.98	858.843	2105	0
4_MC_UN_K27_peak_43238_lociStitched	chr7	27595905	27610255	4	1789	6012.65	1361.82	2106	0
5_MC_UN_K27_peak_37326_lociStitched	chr5	74877811	74882759	5	3566	5652.1	1003.95	2107	0
3_MC_UN_K27_peak_39514_lociStitched	chr6	8530823	8546968	3	682	8799.02	4157.34	2108	0
4_MC_UN_K27_peak_6646_lociStitched	chr11	29503488	29506132	4	2037	5515.12	881.774	2109	0
4_MC_UN_K27_peak_4568_lociStitched	chr10	63276646	63282846	4	2003	6100.18	1473.74	2110	0
1_MC_UN_K27_peak_9999_lociStitched	chr11	109586195	109588875	1	2681	5487.84	863.496	2111	0
3_MC_UN_K27_peak_6053_lociStitched	chr11	3334932	3339308	3	1931	5416.61	793.806	2112	0
2_MC_UN_K27_peak_11610_lociStitched	chr12	73880298	73883179	2	2620	5586.26	965.711	2113	0
MC_UN_K27_peak_10115	chr11	115118376	115121334	1	2959	5388	769.08	2114	0
2_MC_UN_K27_peak_37645_lociStitched	chr5	93263742	93267015	2	2251	5532.02	913.494	2115	0
4_MC_UN_K27_peak_50286_lociStitched	chr9	52239000	52244447	4	1563	6224.83	1606.32	2116	0
5_MC_UN_K27_peak_34615_lociStitched	chr4	119806662	119812894	5	2075	6060	1445.82	2117	0
5_MC_UN_K27_peak_11981_lociStitched	chr12	85698183	85706961	5	2605	6128.8	1515.96	2118	0
1_MC_UN_K27_peak_33358_lociStitched	chr4	43557448	43560421	1	2974	5466.75	857.413	2119	0
4_MC_UN_K27_peak_19647_lociStitched	chr16	30067941	30076079	4	2634	6244.29	1638.99	2120	0
5_MC_UN_K27_peak_42418_lociStitched	chr6	142908282	142915979	5	2240	5996.73	1396.24	2121	0
8_MC_UN_K27_peak_16915_lociStitched	chr15	12002574	12011050	8	3125	6061.19	1467.2	2122	0
5_MC_UN_K27_peak_5462_lociStitched	chr10	96257493	96267026	5	1130	6283.2	1695.92	2123	0
3_MC_UN_K27_peak_50294_lociStitched	chr9	52622871	52626750	3	2002	5859.23	1272.31	2124	0
6_MC_UN_K27_peak_41540_lociStitched	chr6	114872665	114877287	6	3057	5507.58	922.551	2125	0
MC_UN_K27_peak_44459	chr7	80448236	80449843	1	1608	5100.62	521.954	2126	0
3_MC_UN_K27_peak_47692_lociStitched	chr8	79370588	79376474	3	2085	5833.03	1256.66	2127	0
7_MC_UN_K27_peak_5222_lociStitched	chr10	85985998	85996755	7	1794	6475.71	1899.69	2128	0
5_MC_UN_K27_peak_13970_lociStitched	chr13	56145813	56159852	5	1818	6479	1906.5	2129	0
1_MC_UN_K27_peak_26970_lociStitched	chr2	25193798	25196715	1	2918	5124	560.064	2130	0
8_MC_UN_K27_peak_42349_lociStitched	chr6	136463718	136471646	8	3126	6079.98	1517.42	2131	0
2_MC_UN_K27_peak_41288_lociStitched	chr6	99094308	99096882	2	2321	5536.93	975.031	2132	0
3_MC_UN_K27_peak_36914_lociStitched	chr5	42411518	42424239	3	1213	7300.58	2741.38	2133	0
5_MC_UN_K27_peak_35699_lociStitched	chr4	141713296	141716790	5	2131	5360.15	801.524	2134	0
3_MC_UN_K27_peak_37022_lociStitched	chr5	54038127	54046212	3	1324	6284.47	1727.76	2135	0
4_MC_UN_K27_peak_49582_lociStitched	chr9	25132737	25149304	4	968	8891.51	4338.9	2136	0
3_MC_UN_K27_peak_13395_lociStitched	chr13	39767193	39775174	3	2040	6233.16	1682.39	2137	0
5_MC_UN_K27_peak_34789_lociStitched	chr4	126126857	126133880	5	3203	5496.2	950.914	2138	0
5_MC_UN_K27_peak_14127_lociStitched	chr13	65225637	65241896	5	2843	7184.85	2642.09	2139	0
2_MC_UN_K27_peak_12955_lociStitched	chr13	23584406	23587020	2	2407	5768.31	1225.7	2140	0
3_MC_UN_K27_peak_1449_lociStitched	chr1	95657367	95666280	3	2059	6977.99	2440.38	2141	0
4_MC_UN_K27_peak_20777_lociStitched	chr16	93890350	93895752	4	2333	5617.54	1080.4	2142	0
MC_UN_K27_peak_22095	chr17	35738120	35740459	1	2340	5129.19	593.17	2143	0
7_MC_UN_K27_peak_39758_lociStitched	chr6	36967287	36980467	7	1861	6924.77	2396.12	2144	0
4_MC_UN_K27_peak_18680_lociStitched	chr15	96703936	96715745	4	2036	7032.26	2509.41	2145	0
6_MC_UN_K27_peak_20189_lociStitched	chr16	52168820	52182578	6	1871	7987.89	3465.64	2146	0
3_MC_UN_K27_peak_26240_lociStitched	chr19	46041468	46051119	3	3827	6159.27	1638.74	2147	0
6_MC_UN_K27_peak_20815_lociStitched	chr16	95485366	95489872	6	2516	5916.38	1398.21	2148	0
3_MC_UN_K27_peak_38125_lociStitched	chr5	114503318	114506842	3	2513	5164.42	650.178	2149	0
3_MC_UN_K27_peak_52509_lociStitched	chrX	33842329	33845883	3	3157	5580.14	1070.11	2150	0
2_MC_UN_K27_peak_25711_lociStitched	chr19	29369576	29372595	2	2773	5352.69	844.716	2151	0
4_MC_UN_K27_peak_40543_lociStitched	chr6	68242082	68252356	4	2819	6816.8	2309.6	2152	0
4_MC_UN_K27_peak_16558_lociStitched	chr14	76691403	76714247	4	1576	8041.09	3536.25	2153	0
6_MC_UN_K27_peak_53246_lociStitched	chrX	167132326	167146292	6	2231	6929.93	2428.69	2154	0
4_MC_UN_K27_peak_9976_lociStitched	chr11	109416943	109420790	4	2184	5485.82	984.832	2155	0
5_MC_UN_K27_peak_41101_lociStitched	chr6	90745597	90757470	5	1930	6106.28	1608.79	2156	0
6_MC_UN_K27_peak_37284_lociStitched	chr5	73120835	73133886	6	2055	6883.1	2385.72	2157	0
5_MC_UN_K27_peak_53221_lociStitched	chrX	164898929	164908095	5	1969	6268.63	1771.79	2158	0
4_MC_UN_K27_peak_25587_lociStitched	chr19	23431654	23443873	4	1182	6731.45	2254.41	2159	0
MC_UN_K27_peak_47498	chr8	70634175	70637345	1	3171	5162.35	689.158	2160	0
6_MC_UN_K27_peak_6658_lociStitched	chr11	29643467	29648265	6	2776	5949.04	1479.22	2161	0
3_MC_UN_K27_peak_51388_lociStitched	chr9	101229056	101232482	3	2868	5209.23	739.673	2162	0
3_MC_UN_K27_peak_3787_lociStitched	chr10	20854735	20865650	3	1775	7231.19	2771.32	2163	0
5_MC_UN_K27_peak_41397_lociStitched	chr6	108558586	108572855	5	2043	7311.44	2852.37	2164	0
7_MC_UN_K27_peak_52450_lociStitched	chrX	16798901	16803130	7	2408	5244.81	789.977	2165	0
1_MC_UN_K27_peak_10192_lociStitched	chr11	115411980	115413953	1	1974	5090.93	637.082	2166	0
4_MC_UN_K27_peak_13756_lociStitched	chr13	49241081	49244760	4	2514	5325.35	873.763	2167	0
3_MC_UN_K27_peak_34842_lociStitched	chr4	128803145	128812195	3	2432	5611.9	1161.12	2168	0
6_MC_UN_K27_peak_3378_lociStitched	chr1	192070197	192079505	6	2238	6059.51	1609.35	2169	0
6_MC_UN_K27_peak_16785_lociStitched	chr15	5195948	5209760	6	1824	7131.14	2682.29	2170	0
3_MC_UN_K27_peak_34967_lociStitched	chr4	129877137	129884291	3	2352	5697.45	1251.95	2171	0
3_MC_UN_K27_peak_45806_lociStitched	chr7	126355732	126361075	3	2199	5425.28	979.906	2172	0
4_MC_UN_K27_peak_29355_lociStitched	chr2	135059697	135077143	4	1606	8536.33	4091.09	2173	0
8_MC_UN_K27_peak_23236_lociStitched	chr17	84266220	84276037	8	2290	6088.5	1643.37	2174	0
3_MC_UN_K27_peak_14668_lociStitched	chr13	105046987	105051241	3	2335	5739.92	1295.77	2175	0
4_MC_UN_K27_peak_33413_lociStitched	chr4	45265544	45269624	4	2371	5356.63	914.736	2176	0
4_MC_UN_K27_peak_52913_lociStitched	chrX	98258166	98261001	4	2247	5329.23	887.639	2177	0
2_MC_UN_K27_peak_7317_lociStitched	chr11	54998553	55009499	2	2545	6247.98	1807.18	2178	0
4_MC_UN_K27_peak_1324_lociStitched	chr1	91057073	91065102	4	2355	5803.36	1364.13	2179	0
7_MC_UN_K27_peak_18498_lociStitched	chr15	86049200	86053965	7	2528	5418.76	985.879	2180	0
2_MC_UN_K27_peak_18295_lociStitched	chr15	81775189	81778644	2	2511	5054.32	623.628	2181	0
5_MC_UN_K27_peak_35462_lociStitched	chr4	136027740	136031802	5	2513	5618.96	1188.95	2182	0
2_MC_UN_K27_peak_20342_lociStitched	chr16	78562871	78572296	2	2605	5931.15	1508.94	2183	0
5_MC_UN_K27_peak_12922_lociStitched	chr13	23437519	23454239	5	2411	9094.01	4673.24	2184	0
5_MC_UN_K27_peak_42627_lociStitched	chr7	3448984	3460541	5	1952	6215.35	1794.8	2185	0
4_MC_UN_K27_peak_35163_lociStitched	chr4	133659731	133667134	4	2044	5550.77	1132.66	2186	0
4_MC_UN_K27_peak_50886_lociStitched	chr9	67012974	67025456	4	1496	6580.51	2163.13	2187	0
3_MC_UN_K27_peak_25546_lociStitched	chr19	21837783	21849890	3	1687	7200.03	2783.4	2188	0
4_MC_UN_K27_peak_34043_lociStitched	chr4	94681537	94691008	4	844	6694.1	2279.67	2189	0
4_MC_UN_K27_peak_11050_lociStitched	chr12	32041561	32051418	4	1361	6828.93	2420.88	2190	0
2_MC_UN_K27_peak_46441_lociStitched	chr7	141498432	141503197	2	2158	5331.08	923.933	2191	0
3_MC_UN_K27_peak_11956_lociStitched	chr12	85593345	85602628	3	1956	6138.85	1738.71	2192	0
3_MC_UN_K27_peak_5933_lociStitched	chr10	128528589	128536823	3	1810	5858.49	1460.71	2193	0
5_MC_UN_K27_peak_24576_lociStitched	chr18	79593331	79598632	5	2396	5806.72	1409.54	2194	0
7_MC_UN_K27_peak_53250_lociStitched	chrX	167200316	167206896	7	2436	6077.95	1688.43	2195	0
5_MC_UN_K27_peak_38636_lociStitched	chr5	129971259	129979118	5	1467	5876.96	1489.28	2196	0
4_MC_UN_K27_peak_42950_lociStitched	chr7	16980005	16990813	4	2016	6267.56	1880.59	2197	0
4_MC_UN_K27_peak_18856_lociStitched	chr15	101145260	101155413	4	2670	6217.7	1831.6	2198	0
3_MC_UN_K27_peak_10509_lociStitched	chr11	119854983	119859124	3	2694	5167.55	786.79	2199	0
5_MC_UN_K27_peak_4158_lociStitched	chr10	43034575	43042289	5	2417	5726.1	1346.09	2200	0
4_MC_UN_K27_peak_2723_lociStitched	chr1	170136836	170160470	4	1191	9030.55	4658.26	2201	0
5_MC_UN_K27_peak_47157_lociStitched	chr8	46624631	46629313	5	2879	5350.12	979.006	2202	0
MC_UN_K27_peak_29239	chr2	131902894	131905214	1	2321	4933.94	568.632	2203	0
3_MC_UN_K27_peak_34021_lociStitched	chr4	93399888	93402465	3	2113	5440.05	1075.12	2204	0
5_MC_UN_K27_peak_20390_lociStitched	chr16	89871404	89887585	5	1925	6779.84	2415.82	2205	0
3_MC_UN_K27_peak_42409_lociStitched	chr6	142825904	142832649	3	1821	5891.08	1531.79	2206	0
5_MC_UN_K27_peak_19574_lociStitched	chr16	29500150	29510875	5	1286	6572.28	2219	2207	0
6_MC_UN_K27_peak_23697_lociStitched	chr18	34464229	34474899	6	1655	6616.47	2271.64	2208	0
3_MC_UN_K27_peak_16551_lociStitched	chr14	76506082	76509223	3	2534	5126.43	782.423	2209	0
3_MC_UN_K27_peak_11058_lociStitched	chr12	32198850	32203215	3	2097	5557.08	1214.78	2210	0
4_MC_UN_K27_peak_26162_lociStitched	chr19	43916896	43926963	4	1313	6044.23	1703.34	2211	0
3_MC_UN_K27_peak_50964_lociStitched	chr9	70888155	70892489	3	2834	5332.55	992.053	2212	0
5_MC_UN_K27_peak_37986_lociStitched	chr5	110802832	110816712	5	1939	6645.74	2309.63	2213	0
6_MC_UN_K27_peak_27129_lociStitched	chr2	28596633	28607279	6	2091	6167.23	1834.31	2214	0
7_MC_UN_K27_peak_21472_lociStitched	chr17	26531353	26538165	7	2398	5557.23	1224.8	2215	0
3_MC_UN_K27_peak_18862_lociStitched	chr15	101188432	101196285	3	1536	5844.2	1514.06	2216	0
3_MC_UN_K27_peak_9088_lociStitched	chr11	88598452	88614634	3	1112	6806.15	2479.08	2217	0
5_MC_UN_K27_peak_4091_lociStitched	chr10	41933764	41939446	5	2400	5509.84	1184.13	2218	0
5_MC_UN_K27_peak_39921_lociStitched	chr6	41151029	41165620	5	1318	7733.23	3408.46	2219	0
7_MC_UN_K27_peak_48105_lociStitched	chr8	86834831	86842725	7	2363	5587.37	1263.04	2220	0
3_MC_UN_K27_peak_15435_lociStitched	chr14	26825171	26827542	3	1804	5244.18	921.845	2221	0
4_MC_UN_K27_peak_19187_lociStitched	chr16	11341961	11347043	4	2904	5263.43	946.268	2222	0
2_MC_UN_K27_peak_37206_lociStitched	chr5	65955226	65960391	2	1746	5711.46	1396.1	2223	0
7_MC_UN_K27_peak_48262_lociStitched	chr8	95149117	95156141	7	3766	5475.21	1165.98	2224	0
5_MC_UN_K27_peak_35826_lociStitched	chr4	148102556	148115675	5	1246	5714.64	1420.79	2225	0
1_MC_UN_K27_peak_12773_lociStitched	chr13	17626556	17628456	1	1901	4957.48	669.18	2226	0
6_MC_UN_K27_peak_44236_lociStitched	chr7	75888328	75900003	6	2216	6336.02	2047.8	2227	0
6_MC_UN_K27_peak_50303_lociStitched	chr9	53374487	53381827	6	1682	5988.71	1702.88	2228	0
5_MC_UN_K27_peak_45080_lociStitched	chr7	101352170	101364349	5	1353	6143.09	1863.39	2229	0
2_MC_UN_K27_peak_26131_lociStitched	chr19	42166093	42177572	2	2346	6407.58	2133.95	2230	0
3_MC_UN_K27_peak_20862_lociStitched	chr16	97836004	97842496	3	1829	5400.05	1128.31	2231	0
4_MC_UN_K27_peak_42961_lociStitched	chr7	17538365	17542680	4	3553	5171.53	900.54	2232	0
6_MC_UN_K27_peak_36853_lociStitched	chr5	39180010	39185233	6	2244	5522.8	1253.52	2233	0
7_MC_UN_K27_peak_33649_lociStitched	chr4	58866644	58875858	7	1702	7136.24	2869.24	2234	0
3_MC_UN_K27_peak_38084_lociStitched	chr5	113858844	113873024	3	2227	6436.3	2170.96	2235	0
6_MC_UN_K27_peak_44758_lociStitched	chr7	89365919	89370249	6	1907	5627.27	1365.68	2236	0
6_MC_UN_K27_peak_19458_lociStitched	chr16	20012074	20020728	6	1891	5924.53	1665.03	2237	0
3_MC_UN_K27_peak_36128_lociStitched	chr4	156031453	156033982	3	2180	4893.11	637.055	2238	0
2_MC_UN_K27_peak_17667_lociStitched	chr15	67172350	67174573	2	2023	4982.19	727.81	2239	0
6_MC_UN_K27_peak_33452_lociStitched	chr4	46559375	46583869	6	2059	6265.57	2013.41	2240	0
6_MC_UN_K27_peak_2595_lociStitched	chr1	164439682	164451644	6	1870	6203.49	1953.39	2241	0
3_MC_UN_K27_peak_50296_lociStitched	chr9	52703579	52706785	3	2587	4981.16	741.227	2242	0
5_MC_UN_K27_peak_2464_lociStitched	chr1	160024213	160037052	5	1071	6523.5	2284.06	2243	0
6_MC_UN_K27_peak_37335_lociStitched	chr5	75266840	75286085	6	1716	7366.99	3129.24	2244	0
7_MC_UN_K27_peak_9439_lociStitched	chr11	99102692	99116292	7	1891	6848.96	2616.64	2245	0
3_MC_UN_K27_peak_14418_lociStitched	chr13	94559730	94582958	3	629	7091.51	2859.37	2246	0
6_MC_UN_K27_peak_15810_lociStitched	chr14	53072840	53084656	6	2090	6572.06	2340.75	2247	0
3_MC_UN_K27_peak_49911_lociStitched	chr9	42460706	42467168	3	1385	5657.48	1426.81	2248	0
1_MC_UN_K27_peak_31813_lociStitched	chr3	95950293	95951942	1	1650	4891.92	663.393	2249	0
4_MC_UN_K27_peak_26021_lociStitched	chr19	40630844	40638412	4	1901	5893.96	1668.74	2250	0
4_MC_UN_K27_peak_23874_lociStitched	chr18	38367527	38381316	4	1952	6076.81	1851.86	2251	0
8_MC_UN_K27_peak_19606_lociStitched	chr16	29812270	29820879	8	2603	5630.29	1409.29	2252	0
2_MC_UN_K27_peak_16659_lociStitched	chr14	102805370	102807586	2	2002	5013.26	796.209	2253	0
5_MC_UN_K27_peak_43052_lociStitched	chr7	19815721	19830760	5	2573	6175.01	1959.58	2254	0
2_MC_UN_K27_peak_28769_lociStitched	chr2	120347155	120350901	2	2423	4935.35	720.356	2255	0
2_MC_UN_K27_peak_7230_lociStitched	chr11	53793847	53796295	2	2218	4839.7	626.443	2256	0
4_MC_UN_K27_peak_27845_lociStitched	chr2	58154044	58158533	4	2243	5373.33	1161.3	2257	0
4_MC_UN_K27_peak_49273_lociStitched	chr9	8896021	8906355	4	2699	6330.61	2119.5	2258	0
4_MC_UN_K27_peak_35762_lociStitched	chr4	144971989	144982072	4	1282	6145.59	1934.93	2259	0
2_MC_UN_K27_peak_49008_lociStitched	chr8	126517529	126527834	2	1809	5956.29	1746.7	2260	0
4_MC_UN_K27_peak_13935_lociStitched	chr13	55429341	55433579	4	2552	5330.98	1124.34	2261	0
5_MC_UN_K27_peak_42359_lociStitched	chr6	136550649	136555298	5	1865	5834.96	1629.01	2262	0
5_MC_UN_K27_peak_47323_lociStitched	chr8	67874810	67880144	5	1838	5887.67	1686.61	2263	0
MC_UN_K27_peak_22108	chr17	35762826	35765215	1	2390	4690.08	489.028	2264	0
4_MC_UN_K27_peak_34025_lociStitched	chr4	93479648	93482185	4	1789	5230.28	1032.31	2265	0
4_MC_UN_K27_peak_31097_lociStitched	chr3	58582107	58598113	4	1801	7649.27	3462.1	2266	0
3_MC_UN_K27_peak_16532_lociStitched	chr14	75829032	75842573	3	2425	6725.81	2543	2267	0
4_MC_UN_K27_peak_3703_lociStitched	chr10	19088554	19095373	4	1352	5429.29	1248.56	2268	0
MC_UN_K27_peak_29218	chr2	131851692	131853840	1	2149	4758.25	577.812	2269	0
3_MC_UN_K27_peak_39044_lociStitched	chr5	138109208	138112200	3	2247	5052.89	876.058	2270	0
4_MC_UN_K27_peak_16265_lociStitched	chr14	67869560	67890011	4	1095	6879.72	2703.62	2271	0
2_MC_UN_K27_peak_35114_lociStitched	chr4	133238219	133249508	2	2298	5975.27	1803.98	2272	0
4_MC_UN_K27_peak_9963_lociStitched	chr11	108909216	108914252	4	2295	5167.44	1001.66	2273	0
2_MC_UN_K27_peak_35191_lociStitched	chr4	133928467	133937980	2	1738	5823.86	1660.97	2274	0
4_MC_UN_K27_peak_9390_lociStitched	chr11	98580430	98584740	4	3454	4862.54	705.547	2275	0
4_MC_UN_K27_peak_24605_lociStitched	chr18	80483400	80497722	4	2703	6082.55	1926.31	2276	0
3_MC_UN_K27_peak_43850_lociStitched	chr7	48130510	48138563	3	2365	6253.15	2100.22	2277	0
4_MC_UN_K27_peak_44171_lociStitched	chr7	74922593	74929480	4	1504	5728.61	1583.32	2278	0
6_MC_UN_K27_peak_16248_lociStitched	chr14	66844081	66851294	6	3041	5411.19	1268.05	2279	0
6_MC_UN_K27_peak_28978_lociStitched	chr2	128219150	128229666	6	1462	6193.92	2053.77	2280	0
4_MC_UN_K27_peak_17678_lociStitched	chr15	68085691	68104265	4	899	6757.22	2617.08	2281	0
4_MC_UN_K27_peak_13450_lociStitched	chr13	42096047	42104635	4	2052	6009.88	1874.76	2282	0
6_MC_UN_K27_peak_43721_lociStitched	chr7	46438579	46448852	6	1807	5689.19	1556.36	2283	0
6_MC_UN_K27_peak_9656_lociStitched	chr11	103381240	103386956	6	1872	5317.02	1186.07	2284	0
6_MC_UN_K27_peak_37540_lociStitched	chr5	90588180	90596681	6	2256	5498.45	1367.81	2285	0
5_MC_UN_K27_peak_44003_lociStitched	chr7	65734056	65751493	5	1619	6741.14	2612.06	2286	0
4_MC_UN_K27_peak_49219_lociStitched	chr9	7837209	7848272	4	1356	6374.5	2252.43	2287	0
4_MC_UN_K27_peak_12426_lociStitched	chr12	110698784	110707413	4	1438	5999.74	1878.53	2288	0
4_MC_UN_K27_peak_15544_lociStitched	chr14	31716686	31721341	4	1465	5269.46	1150.72	2289	0
6_MC_UN_K27_peak_50909_lociStitched	chr9	70210263	70221424	6	1659	5962.21	1843.8	2290	0
5_MC_UN_K27_peak_29260_lociStitched	chr2	132051437	132056939	5	2718	5415.62	1300.12	2291	0
4_MC_UN_K27_peak_45194_lociStitched	chr7	106270395	106281956	4	1751	6378.2	2267.11	2292	0
4_MC_UN_K27_peak_1486_lociStitched	chr1	106545132	106552742	4	1644	5545.41	1436.01	2293	0
4_MC_UN_K27_peak_45016_lociStitched	chr7	100496074	100509264	4	1327	6213.81	2105.12	2294	0
6_MC_UN_K27_peak_738_lociStitched	chr1	64100631	64109135	6	1343	5691.73	1583.44	2295	0
3_MC_UN_K27_peak_26929_lociStitched	chr2	23010490	23014368	3	3209	5245.38	1138.97	2296	0
1_MC_UN_K27_peak_1462_lociStitched	chr1	101901735	101903380	1	1646	4535.27	434.115	2297	0
10_MC_UN_K27_peak_11372_lociStitched	chr12	54709609	54739170	10	3818	8865.34	4765.23	2298	0
3_MC_UN_K27_peak_9773_lociStitched	chr11	106385303	106388536	3	2321	4981.41	881.962	2299	0
5_MC_UN_K27_peak_22833_lociStitched	chr17	64744360	64754699	5	1622	6172.38	2074	2300	0
4_MC_UN_K27_peak_26458_lociStitched	chr19	60182881	60200064	4	992	7507.25	3409.11	2301	0
2_MC_UN_K27_peak_24925_lociStitched	chr19	5570529	5573539	2	2703	4648.04	557.151	2302	0
5_MC_UN_K27_peak_37162_lociStitched	chr5	65724022	65732274	5	1931	5855.62	1765.1	2303	0
4_MC_UN_K27_peak_33544_lociStitched	chr4	48042545	48045452	4	2158	4678.82	590.121	2304	0
5_MC_UN_K27_peak_47363_lociStitched	chr8	69119108	69129479	5	2197	5892.8	1804.55	2305	0
2_MC_UN_K27_peak_23630_lociStitched	chr18	26003584	26007359	2	3381	4881.07	795.015	2306	0
3_MC_UN_K27_peak_45387_lociStitched	chr7	114416344	114419930	3	2472	5338.84	1255.1	2307	0
5_MC_UN_K27_peak_8536_lociStitched	chr11	78599746	78613537	5	2130	6888.6	2805.09	2308	0
4_MC_UN_K27_peak_16500_lociStitched	chr14	74841443	74848265	4	1461	5838.95	1757.35	2309	0
5_MC_UN_K27_peak_13607_lociStitched	chr13	45510571	45514295	5	2961	5194.24	1114.22	2310	0
4_MC_UN_K27_peak_10217_lociStitched	chr11	115631193	115643865	4	1114	6413.3	2334.18	2311	0
3_MC_UN_K27_peak_39038_lociStitched	chr5	137866970	137877605	3	2419	5808.84	1731.38	2312	0
2_MC_UN_K27_peak_6217_lociStitched	chr11	5759431	5768982	2	1636	5786.95	1711.54	2313	0
6_MC_UN_K27_peak_41648_lociStitched	chr6	116618797	116625766	6	2181	5715.97	1643.29	2314	0
3_MC_UN_K27_peak_19562_lociStitched	chr16	26591333	26598192	3	2408	5529.73	1458.22	2315	0
4_MC_UN_K27_peak_3874_lociStitched	chr10	21270008	21282202	4	1406	6789.62	2725.36	2316	0
1_MC_UN_K27_peak_29567_lociStitched	chr2	150838752	150841398	1	2647	4698.77	635.569	2317	0
4_MC_UN_K27_peak_39704_lociStitched	chr6	31209875	31218940	4	2263	5545.97	1483.03	2318	0
4_MC_UN_K27_peak_36641_lociStitched	chr5	33345760	33353313	4	1924	5534.84	1472.84	2319	0
1_MC_UN_K27_peak_44891_lociStitched	chr7	98306941	98309504	1	2564	4603.4	542.843	2320	0
2_MC_UN_K27_peak_5321_lociStitched	chr10	91181101	91182673	2	1413	4796.96	737.897	2321	0
5_MC_UN_K27_peak_52779_lociStitched	chrX	75033175	75037102	5	2438	5092.14	1038.3	2322	0
6_MC_UN_K27_peak_45434_lociStitched	chr7	115074639	115086230	6	2111	6077.16	2023.79	2323	0
6_MC_UN_K27_peak_26264_lociStitched	chr19	46362058	46369189	6	2202	5352.53	1302.12	2324	0
3_MC_UN_K27_peak_43284_lociStitched	chr7	28375422	28382939	3	2766	5501.69	1453.79	2325	0
5_MC_UN_K27_peak_36424_lociStitched	chr5	27194667	27207210	5	2061	5655.64	1609.27	2326	0
5_MC_UN_K27_peak_4614_lociStitched	chr10	68238896	68250272	5	1635	6445.64	2403.75	2327	0
4_MC_UN_K27_peak_35036_lociStitched	chr4	132246769	132254576	4	2085	5312.66	1271.76	2328	0
4_MC_UN_K27_peak_47872_lociStitched	chr8	82844681	82848139	4	2610	4839.47	798.798	2329	0
6_MC_UN_K27_peak_42_lociStitched	chr1	13154359	13163085	6	1835	5487.78	1448.52	2330	0
3_MC_UN_K27_peak_315_lociStitched	chr1	39604376	39615595	3	1972	5850.71	1811.87	2331	0
3_MC_UN_K27_peak_44748_lociStitched	chr7	89236489	89248754	3	1654	6610.84	2573.2	2332	0
4_MC_UN_K27_peak_38367_lociStitched	chr5	122131208	122145909	4	2205	5820.13	1783.23	2333	0
3_MC_UN_K27_peak_34062_lociStitched	chr4	95105199	95108321	3	2571	4805.38	768.636	2334	0
4_MC_UN_K27_peak_5331_lociStitched	chr10	93122983	93126215	4	2569	4682.52	646.077	2335	0
3_MC_UN_K27_peak_10898_lociStitched	chr12	24971491	24977693	3	2446	5128.43	1094.03	2336	0
2_MC_UN_K27_peak_21100_lociStitched	chr17	6918293	6926642	2	2513	5801.72	1767.48	2337	0
6_MC_UN_K27_peak_33826_lociStitched	chr4	66877027	66883718	6	1884	5492.64	1460.65	2338	0
3_MC_UN_K27_peak_24080_lociStitched	chr18	54338985	54343545	3	2753	5293.7	1262.21	2339	0
3_MC_UN_K27_peak_7296_lociStitched	chr11	54831617	54850989	3	1276	7752.67	3723.3	2340	0
6_MC_UN_K27_peak_18324_lociStitched	chr15	81883771	81894116	6	2520	6099.41	2077.28	2341	0
5_MC_UN_K27_peak_9108_lociStitched	chr11	90511135	90518068	5	2011	5493.02	1471.88	2342	0
3_MC_UN_K27_peak_16000_lociStitched	chr14	56056292	56058917	3	1791	5025.82	1005.9	2343	0
3_MC_UN_K27_peak_43470_lociStitched	chr7	31148503	31156934	3	2298	5389.94	1375.1	2344	0
2_MC_UN_K27_peak_9970_lociStitched	chr11	109268652	109270997	2	2093	4529.13	514.727	2345	0
4_MC_UN_K27_peak_44945_lociStitched	chr7	99807576	99819433	4	2685	5850.24	1841.39	2346	0
4_MC_UN_K27_peak_25549_lociStitched	chr19	21862490	21866744	4	2380	5010.79	1004.37	2347	0
4_MC_UN_K27_peak_6506_lociStitched	chr11	20228691	20232485	4	1895	4863.53	857.823	2348	0
3_MC_UN_K27_peak_18330_lociStitched	chr15	81912071	81916505	3	3850	4773.64	770.629	2349	0
7_MC_UN_K27_peak_25794_lociStitched	chr19	32100020	32112865	7	1810	6730.78	2738.55	2350	0
7_MC_UN_K27_peak_21562_lociStitched	chr17	27607856	27613188	7	2547	4989.69	999.217	2351	0
2_MC_UN_K27_peak_6272_lociStitched	chr11	10275503	10277374	2	1605	4810.72	824.176	2352	0
4_MC_UN_K27_peak_3047_lociStitched	chr1	179549052	179554366	4	1679	5494.14	1508.11	2353	0
4_MC_UN_K27_peak_37278_lociStitched	chr5	72897804	72910070	4	1337	6248.3	2264.3	2354	0
3_MC_UN_K27_peak_4944_lociStitched	chr10	80569977	80580080	3	2548	5365.7	1389.16	2355	0
7_MC_UN_K27_peak_37591_lociStitched	chr5	92282910	92291109	7	2782	5506.45	1530.75	2356	0
5_MC_UN_K27_peak_37450_lociStitched	chr5	76653068	76666802	5	1637	6824.42	2855.3	2357	0
5_MC_UN_K27_peak_37546_lociStitched	chr5	91611281	91618664	5	1383	5510.67	1542.31	2358	0
4_MC_UN_K27_peak_25783_lociStitched	chr19	31962780	31976296	4	1078	6937.76	2977.57	2359	0
5_MC_UN_K27_peak_23108_lociStitched	chr17	80756929	80768021	5	1464	6204.86	2246.13	2360	0
3_MC_UN_K27_peak_46884_lociStitched	chr8	22808091	22814889	3	2299	5235.14	1280.06	2361	0
5_MC_UN_K27_peak_10111_lociStitched	chr11	115071316	115083422	5	1686	5565.13	1610.1	2362	0
3_MC_UN_K27_peak_3521_lociStitched	chr10	9907549	9920959	3	1867	6249.06	2294.45	2363	0
5_MC_UN_K27_peak_7268_lociStitched	chr11	54647455	54659613	5	1143	6882.64	2928.86	2364	0
2_MC_UN_K27_peak_5852_lociStitched	chr10	127316705	127319291	2	2442	4574.89	624.778	2365	0
5_MC_UN_K27_peak_1478_lociStitched	chr1	106158269	106164205	5	2396	5066.38	1117.16	2366	0
2_MC_UN_K27_peak_8999_lociStitched	chr11	87461627	87471517	2	1753	6229.71	2291.51	2367	0
5_MC_UN_K27_peak_24489_lociStitched	chr18	75444995	75457565	5	1857	5684.15	1747.23	2368	0
3_MC_UN_K27_peak_49440_lociStitched	chr9	21172001	21183960	3	2635	5698.46	1761.56	2369	0
4_MC_UN_K27_peak_48787_lociStitched	chr8	121848717	121862553	4	1542	5474.91	1538.56	2370	0
4_MC_UN_K27_peak_26621_lociStitched	chr2	5736008	5754777	4	1211	7749.72	3813.86	2371	0
5_MC_UN_K27_peak_38826_lociStitched	chr5	136248100	136264801	5	1958	6080.83	2147.75	2372	0
5_MC_UN_K27_peak_30603_lociStitched	chr3	20330280	20340787	5	1052	6506.99	2580.52	2373	0
6_MC_UN_K27_peak_3053_lociStitched	chr1	179578078	179583823	6	2101	5061.92	1136.36	2374	0
2_MC_UN_K27_peak_26447_lociStitched	chr19	59342315	59350607	2	1891	5491.79	1566.36	2375	0
6_MC_UN_K27_peak_45737_lociStitched	chr7	125665967	125671579	6	2460	4924.53	1002.3	2376	0
4_MC_UN_K27_peak_41830_lociStitched	chr6	121251542	121272716	4	1264	7321.97	3400.54	2377	0
MC_UN_K27_peak_44457	chr7	80436024	80438213	1	2190	4441.26	519.888	2378	0
7_MC_UN_K27_peak_5391_lociStitched	chr10	95180153	95192490	7	1940	6126.55	2207.09	2379	0
4_MC_UN_K27_peak_9746_lociStitched	chr11	106122450	106141223	4	1687	7933.47	4026.81	2380	0
4_MC_UN_K27_peak_15449_lociStitched	chr14	27378997	27382700	4	2685	4724.29	819.104	2381	0
4_MC_UN_K27_peak_17841_lociStitched	chr15	76036373	76039047	4	2039	4601.15	698.716	2382	0
3_MC_UN_K27_peak_16193_lociStitched	chr14	65332003	65345571	3	2203	5782.68	1880.52	2383	0
3_MC_UN_K27_peak_20347_lociStitched	chr16	79878422	79883957	3	912	5396.62	1497.22	2384	0
6_MC_UN_K27_peak_11664_lociStitched	chr12	76773883	76778825	6	2522	5112.99	1213.76	2385	0
4_MC_UN_K27_peak_23722_lociStitched	chr18	34915454	34927289	4	1186	6379.06	2482.98	2386	0
2_MC_UN_K27_peak_3390_lociStitched	chr1	192772190	192779731	2	2768	5408.41	1513.48	2387	0
4_MC_UN_K27_peak_53132_lociStitched	chrX	144274025	144278249	4	3542	4522.64	630.221	2388	0
5_MC_UN_K27_peak_48397_lociStitched	chr8	106676817	106681013	5	3337	4649.59	758.217	2389	0
6_MC_UN_K27_peak_1336_lociStitched	chr1	91230648	91236869	6	1936	5210.71	1320.1	2390	0
5_MC_UN_K27_peak_15964_lociStitched	chr14	55874094	55879710	5	2139	5189.75	1302.35	2391	0
5_MC_UN_K27_peak_7238_lociStitched	chr11	54090116	54093909	5	1766	4881.59	994.904	2392	0
4_MC_UN_K27_peak_35688_lociStitched	chr4	141558124	141560380	4	1790	4514.48	628.973	2393	0
6_MC_UN_K27_peak_32952_lociStitched	chr4	8392774	8398069	6	3731	4630.48	745.006	2394	0
3_MC_UN_K27_peak_41163_lociStitched	chr6	92936525	92943088	3	1842	5261.56	1377.57	2395	0
5_MC_UN_K27_peak_48679_lociStitched	chr8	120130782	120140194	5	2268	5505.08	1626.39	2396	0
3_MC_UN_K27_peak_42698_lociStitched	chr7	3935449	3941651	3	1379	5498.07	1621.2	2397	0
3_MC_UN_K27_peak_33427_lociStitched	chr4	45573210	45575980	3	2278	4413.72	539.042	2398	0
5_MC_UN_K27_peak_45653_lociStitched	chr7	122954544	122958647	5	1991	5065.15	1190.69	2399	0
5_MC_UN_K27_peak_53113_lociStitched	chrX	142535671	142540377	5	2790	4627.88	754.842	2400	0
3_MC_UN_K27_peak_28188_lociStitched	chr2	79712893	79715678	3	1552	4661.53	794.839	2401	0
3_MC_UN_K27_peak_2530_lociStitched	chr1	161888166	161895375	3	1759	5566.07	1699.88	2402	0
4_MC_UN_K27_peak_31446_lociStitched	chr3	84883720	84886867	4	2007	4642.77	776.994	2403	0
3_MC_UN_K27_peak_1065_lociStitched	chr1	80761542	80766528	3	938	5467.65	1602.5	2404	0
5_MC_UN_K27_peak_13369_lociStitched	chr13	37956348	37969492	5	1496	5310.18	1455.04	2405	0
4_MC_UN_K27_peak_19715_lociStitched	chr16	30787365	30790923	4	2503	4476.32	622.294	2406	0
3_MC_UN_K27_peak_5757_lociStitched	chr10	121372325	121376042	3	2702	4681.93	830.006	2407	0
2_MC_UN_K27_peak_47989_lociStitched	chr8	84704140	84707641	2	3273	4490.73	639.633	2408	0
MC_UN_K27_peak_1122	chr1	85919946	85921447	1	1502	4223.36	375.4	2409	0
6_MC_UN_K27_peak_15734_lociStitched	chr14	47857400	47863554	6	2469	5399.52	1553.88	2410	0
5_MC_UN_K27_peak_12307_lociStitched	chr12	104230896	104238199	5	2443	5161.76	1324.03	2411	0
4_MC_UN_K27_peak_2376_lociStitched	chr1	155319427	155322938	4	1164	4748.98	913.211	2412	0
3_MC_UN_K27_peak_30121_lociStitched	chr2	167269990	167273165	3	2799	4391.02	556.26	2413	0
5_MC_UN_K27_peak_50421_lociStitched	chr9	57507001	57512955	5	2021	5086.5	1252.13	2414	0
5_MC_UN_K27_peak_8073_lociStitched	chr11	70437737	70449325	5	2310	6037.35	2206.36	2415	0
4_MC_UN_K27_peak_31326_lociStitched	chr3	79398626	79410533	4	1134	5979.7	2149.21	2416	0
5_MC_UN_K27_peak_18878_lociStitched	chr15	101315771	101321459	5	2917	5195.42	1366.26	2417	0
4_MC_UN_K27_peak_18231_lociStitched	chr15	80737983	80750116	4	1101	6579.73	2752.98	2418	0
4_MC_UN_K27_peak_47625_lociStitched	chr8	72226085	72237666	4	2817	4694.94	868.575	2419	0
5_MC_UN_K27_peak_13553_lociStitched	chr13	44058554	44066139	5	1940	5020.51	1195.4	2420	0
4_MC_UN_K27_peak_10298_lociStitched	chr11	116376859	116390303	4	1598	5868.31	2046.18	2421	0
4_MC_UN_K27_peak_7791_lociStitched	chr11	62576712	62581714	4	1916	4759.4	938.375	2422	0
5_MC_UN_K27_peak_6808_lociStitched	chr11	34115289	34118272	5	1885	4885.56	1065.83	2423	0
4_MC_UN_K27_peak_13123_lociStitched	chr13	32169257	32180245	4	1656	6419.19	2601.96	2424	0
4_MC_UN_K27_peak_14525_lociStitched	chr13	97410116	97419562	4	1233	5595.81	1778.68	2425	0
5_MC_UN_K27_peak_5569_lociStitched	chr10	107940968	107948115	5	1584	5471.74	1656.67	2426	0
3_MC_UN_K27_peak_26743_lociStitched	chr2	11653047	11665022	3	906	6350.34	2542.29	2427	0
3_MC_UN_K27_peak_38678_lociStitched	chr5	134186276	134190509	3	2822	4800.65	996.871	2428	0
5_MC_UN_K27_peak_50260_lociStitched	chr9	51539651	51545127	5	1463	5523.64	1721.11	2429	0
5_MC_UN_K27_peak_35757_lociStitched	chr4	144903894	144909686	5	3656	4994.44	1192.57	2430	0
4_MC_UN_K27_peak_12848_lociStitched	chr13	20120263	20134103	4	1571	6650.12	2852.42	2431	0
3_MC_UN_K27_peak_20928_lociStitched	chr17	5189541	5196277	3	1902	5402.95	1605.86	2432	0
5_MC_UN_K27_peak_28434_lociStitched	chr2	94387686	94393036	5	1865	4891.51	1095.68	2433	0
3_MC_UN_K27_peak_10817_lociStitched	chr12	12562738	12571792	3	1208	5661.47	1866.03	2434	0
5_MC_UN_K27_peak_28089_lociStitched	chr2	75638529	75642763	5	2888	4761.13	966.199	2435	0
2_MC_UN_K27_peak_5829_lociStitched	chr10	127066954	127075932	2	1986	5575.34	1782.13	2436	0
3_MC_UN_K27_peak_757_lociStitched	chr1	64602186	64605897	3	2592	4722.25	931.09	2437	0
2_MC_UN_K27_peak_48278_lociStitched	chr8	104238300	104241017	2	2571	4382.52	593.936	2438	0
6_MC_UN_K27_peak_38003_lociStitched	chr5	110970836	110984079	6	1660	5962	2174.5	2439	0
4_MC_UN_K27_peak_52821_lociStitched	chrX	85094987	85099051	4	1712	4687.82	905.053	2440	0
MC_UN_K27_peak_47486	chr8	70609784	70612002	1	2219	4394.08	616.826	2441	0
5_MC_UN_K27_peak_22736_lociStitched	chr17	58922492	58927198	5	1920	4989.3	1215.09	2442	0
2_MC_UN_K27_peak_26947_lociStitched	chr2	24868175	24871853	2	1722	4626.19	854.032	2443	0
3_MC_UN_K27_peak_25931_lociStitched	chr19	35126399	35128815	3	1787	4658.77	886.914	2444	0
5_MC_UN_K27_peak_28493_lociStitched	chr2	103138924	103149921	5	1992	5683.25	1913.48	2445	0
1_MC_UN_K27_peak_45383_lociStitched	chr7	114316641	114318496	1	1856	4305.83	540.361	2446	0
2_MC_UN_K27_peak_17026_lociStitched	chr15	27595284	27597729	2	2093	4503.45	740.101	2447	0
4_MC_UN_K27_peak_45642_lociStitched	chr7	122820188	122832592	4	1393	6110.21	2348.08	2448	0
4_MC_UN_K27_peak_23159_lociStitched	chr17	83767549	83773376	4	1666	4848.65	1086.74	2449	0
4_MC_UN_K27_peak_36688_lociStitched	chr5	34647885	34653595	4	1706	5036.22	1277.33	2450	0
3_MC_UN_K27_peak_32424_lociStitched	chr3	136249905	136253722	3	1888	4918.59	1163.42	2451	0
4_MC_UN_K27_peak_1237_lociStitched	chr1	87749393	87753579	4	1461	4798.41	1049.01	2452	0
3_MC_UN_K27_peak_23735_lociStitched	chr18	35133869	35136110	3	1866	4310.56	561.595	2453	0
4_MC_UN_K27_peak_51064_lociStitched	chr9	73068285	73072906	4	1491	5078.94	1330.85	2454	0
3_MC_UN_K27_peak_35903_lociStitched	chr4	150001623	150015872	3	1995	5866.31	2120.25	2455	0
2_MC_UN_K27_peak_50932_lociStitched	chr9	70381693	70392383	2	1488	5636.84	1898.54	2456	0
1_MC_UN_K27_peak_39082_lociStitched	chr5	139166362	139168197	1	1836	4157.01	420.031	2457	0
1_MC_UN_K27_peak_11733_lociStitched	chr12	79351579	79353826	1	2248	4371.76	636.8	2458	0
3_MC_UN_K27_peak_45459_lociStitched	chr7	117388182	117400739	3	870	5579.08	1847.13	2459	0
2_MC_UN_K27_peak_43057_lociStitched	chr7	19870191	19872255	2	1911	4117.68	393.192	2460	0
4_MC_UN_K27_peak_13528_lociStitched	chr13	43321289	43333185	4	832	5913.5	2193.62	2461	0
3_MC_UN_K27_peak_30658_lociStitched	chr3	27192119	27195703	3	2871	4448.46	728.986	2462	0
5_MC_UN_K27_peak_38698_lociStitched	chr5	134507531	134521958	5	2150	5345.2	1625.92	2463	0
4_MC_UN_K27_peak_12864_lociStitched	chr13	20256655	20268632	4	1845	6286.73	2571.46	2464	0
5_MC_UN_K27_peak_31190_lociStitched	chr3	65359198	65378730	5	1437	6623.3	2908.31	2465	0
6_MC_UN_K27_peak_5063_lociStitched	chr10	81430160	81434976	6	2422	4561.23	846.653	2466	0
7_MC_UN_K27_peak_198_lociStitched	chr1	36563275	36573156	7	1830	4969.15	1256.86	2467	0
4_MC_UN_K27_peak_11737_lociStitched	chr12	79613103	79627700	4	1081	6716.08	3004.06	2468	0
3_MC_UN_K27_peak_17146_lociStitched	chr15	36640279	36650325	3	1019	5359.54	1650.56	2469	0
2_MC_UN_K27_peak_9130_lociStitched	chr11	90664028	90666911	2	2143	4315.27	606.583	2470	0
5_MC_UN_K27_peak_35815_lociStitched	chr4	148077589	148085344	5	2173	4782.51	1074.07	2471	0
2_MC_UN_K27_peak_26037_lociStitched	chr19	40707590	40709870	2	2035	4332	623.58	2472	0
3_MC_UN_K27_peak_41352_lociStitched	chr6	108168066	108174522	3	1610	5350.09	1645.63	2473	0
4_MC_UN_K27_peak_17210_lociStitched	chr15	39901449	39919786	4	792	7534.67	3830.6	2474	0
5_MC_UN_K27_peak_27160_lociStitched	chr2	29456453	29459403	5	2182	4436.8	733.665	2475	0
5_MC_UN_K27_peak_19198_lociStitched	chr16	11385211	11390869	5	1749	5178.2	1475.61	2476	0
3_MC_UN_K27_peak_39822_lociStitched	chr6	38747602	38761459	3	519	6170.52	2467.93	2477	0
3_MC_UN_K27_peak_43156_lociStitched	chr7	25379634	25386973	3	1901	4807.05	1105.25	2478	0
5_MC_UN_K27_peak_53273_lociStitched	chrX	169042068	169047321	5	1635	4956.21	1255.99	2479	0
2_MC_UN_K27_peak_22188_lociStitched	chr17	35919278	35924458	2	1503	5133.9	1433.82	2480	0
2_MC_UN_K27_peak_51129_lociStitched	chr9	78085080	78087098	2	1800	4217.62	520.644	2481	0
2_MC_UN_K27_peak_38462_lociStitched	chr5	123057194	123059386	2	1809	4439.24	742.43	2482	0
2_MC_UN_K27_peak_51223_lociStitched	chr9	85451597	85454323	2	1679	4461.92	766.006	2483	0
3_MC_UN_K27_peak_10586_lociStitched	chr11	120404213	120407066	3	2083	4446.4	758.613	2484	0
5_MC_UN_K27_peak_904_lociStitched	chr1	73065069	73071771	5	2294	4718.21	1031.44	2485	0
3_MC_UN_K27_peak_52982_lociStitched	chrX	107038815	107043443	3	1873	4924.19	1237.53	2486	0
3_MC_UN_K27_peak_29129_lociStitched	chr2	130461284	130472998	3	1304	5962.43	2281.89	2487	0
3_MC_UN_K27_peak_36069_lociStitched	chr4	155554217	155560093	3	2229	5079.21	1399.66	2488	0
4_MC_UN_K27_peak_33752_lociStitched	chr4	59766341	59777915	4	1072	5892.32	2212.95	2489	0
1_MC_UN_K27_peak_39427_lociStitched	chr5	149067409	149069177	1	1769	4073.3	402.397	2490	0
3_MC_UN_K27_peak_4049_lociStitched	chr10	40525425	40528531	3	2685	4462.39	792.03	2491	0
5_MC_UN_K27_peak_25508_lociStitched	chr19	21373649	21378999	5	2410	4876.52	1206.96	2492	0
2_MC_UN_K27_peak_31198_lociStitched	chr3	65435297	65441866	2	1093	5011.49	1344.02	2493	0
5_MC_UN_K27_peak_3245_lociStitched	chr1	182539309	182555555	5	1154	6768.08	3102.99	2494	0
5_MC_UN_K27_peak_3169_lociStitched	chr1	181369248	181376604	5	1659	4888.06	1228.45	2495	0
5_MC_UN_K27_peak_29823_lociStitched	chr2	157128985	157131770	5	1644	4664.6	1007.33	2496	0
3_MC_UN_K27_peak_24117_lociStitched	chr18	54906918	54921832	3	825	6256.42	2599.51	2497	0
7_MC_UN_K27_peak_48056_lociStitched	chr8	85132713	85142413	7	2405	5046.91	1392.92	2498	0
4_MC_UN_K27_peak_5498_lociStitched	chr10	96869163	96872855	4	1788	4852.03	1202.85	2499	0
5_MC_UN_K27_peak_38652_lociStitched	chr5	130202562	130206910	5	2060	4830.63	1183.09	2500	0
1_MC_UN_K27_peak_45898_lociStitched	chr7	127023890	127026457	1	2568	3949.33	304.446	2501	0
7_MC_UN_K27_peak_7923_lociStitched	chr11	69035795	69041724	7	1530	5312.38	1679.69	2502	0
4_MC_UN_K27_peak_12619_lociStitched	chr12	118374752	118389637	4	1562	5828.97	2204.47	2503	0
5_MC_UN_K27_peak_38686_lociStitched	chr5	134258471	134275421	5	967	6254.55	2632.34	2504	0
4_MC_UN_K27_peak_29752_lociStitched	chr2	155402954	155405728	4	2058	4590.42	969.236	2505	0
5_MC_UN_K27_peak_16089_lociStitched	chr14	60168430	60179319	5	1978	5246.32	1625.73	2506	0
3_MC_UN_K27_peak_34909_lociStitched	chr4	129294884	129307408	3	1637	5853.72	2234.28	2507	0
5_MC_UN_K27_peak_14038_lociStitched	chr13	62292302	62296179	5	2856	4349.22	733.141	2508	0
4_MC_UN_K27_peak_28540_lociStitched	chr2	104663740	104674026	4	1231	5886.68	2276.29	2509	0
3_MC_UN_K27_peak_2031_lociStitched	chr1	143915952	143918494	3	1942	4300.3	694.22	2510	0
2_MC_UN_K27_peak_19359_lociStitched	chr16	17324634	17330077	2	1547	4894.35	1288.9	2511	0
3_MC_UN_K27_peak_49715_lociStitched	chr9	35056413	35062235	3	1729	5034.87	1433.38	2512	0
3_MC_UN_K27_peak_35175_lociStitched	chr4	133812518	133815307	3	2435	4442.6	841.441	2513	0
5_MC_UN_K27_peak_13194_lociStitched	chr13	34326867	34335349	5	1755	5050.18	1450.42	2514	0
3_MC_UN_K27_peak_20882_lociStitched	chr17	3079706	3082380	3	1581	5698.56	2099.89	2515	0
5_MC_UN_K27_peak_34267_lociStitched	chr4	106828339	106840459	5	1951	5646.71	2049.49	2516	0
2_MC_UN_K27_peak_40968_lociStitched	chr6	88074778	88087112	2	1270	5882.08	2285.49	2517	0
5_MC_UN_K27_peak_2133_lociStitched	chr1	150011546	150015709	5	1675	4635.92	1043.25	2518	0
2_MC_UN_K27_peak_43392_lociStitched	chr7	30393097	30395106	2	1775	4187.76	595.668	2519	0
2_MC_UN_K27_peak_12522_lociStitched	chr12	112688341	112694360	2	2087	4660.51	1070.78	2520	0
6_MC_UN_K27_peak_9704_lociStitched	chr11	105363179	105369177	6	2568	4455.91	867.311	2521	0
4_MC_UN_K27_peak_38936_lociStitched	chr5	136678991	136691081	4	2128	5360.71	1772.39	2522	0
5_MC_UN_K27_peak_2393_lociStitched	chr1	155470540	155477086	5	1574	5180.5	1594.61	2523	0
5_MC_UN_K27_peak_53293_lociStitched	chrX	169121551	169127717	5	1423	5336.67	1751.14	2524	0
5_MC_UN_K27_peak_16513_lociStitched	chr14	75032512	75036969	5	1915	4449.42	864.212	2525	0
3_MC_UN_K27_peak_50284_lociStitched	chr9	52165305	52175465	3	1623	5711.95	2127.5	2526	0
3_MC_UN_K27_peak_15619_lociStitched	chr14	40947472	40957055	3	2216	4779.04	1195.96	2527	0
1_MC_UN_K27_peak_31513_lociStitched	chr3	88426485	88428081	1	1597	4232.59	652.445	2528	0
3_MC_UN_K27_peak_16652_lociStitched	chr14	99846855	99854215	3	1419	4995.23	1419.74	2529	0
5_MC_UN_K27_peak_40846_lociStitched	chr6	86579185	86585684	5	2407	4814.46	1239.36	2530	0
2_MC_UN_K27_peak_14814_lociStitched	chr13	111345593	111347633	2	1818	4127.12	558.348	2531	0
3_MC_UN_K27_peak_4017_lociStitched	chr10	40124771	40132525	3	896	5409.97	1842.35	2532	0
3_MC_UN_K27_peak_11511_lociStitched	chr12	69537483	69547978	3	1687	5085.88	1518.63	2533	0
6_MC_UN_K27_peak_41585_lociStitched	chr6	115897008	115907320	6	1830	4751.77	1184.85	2534	0
3_MC_UN_K27_peak_23303_lociStitched	chr17	87200296	87203315	3	2379	4282.45	717.013	2535	0
3_MC_UN_K27_peak_9011_lociStitched	chr11	87725002	87727919	3	2474	4184.73	619.571	2536	0
4_MC_UN_K27_peak_8715_lociStitched	chr11	80752874	80768060	4	1018	6162.48	2598.32	2537	0
2_MC_UN_K27_peak_26149_lociStitched	chr19	43678850	43680621	2	1632	4030.09	468.43	2538	0
4_MC_UN_K27_peak_45690_lociStitched	chr7	125471525	125476372	4	1628	4597.86	1036.77	2539	0
2_MC_UN_K27_peak_23534_lociStitched	chr18	13969203	13972238	2	2873	4243.54	685.606	2540	0
3_MC_UN_K27_peak_49288_lociStitched	chr9	13536384	13541457	3	1675	4541.35	984.669	2541	0
5_MC_UN_K27_peak_29370_lociStitched	chr2	136935117	136939448	5	2006	4923.05	1368.6	2542	0
2_MC_UN_K27_peak_31738_lociStitched	chr3	95223062	95231829	2	3151	5007.71	1454.45	2543	0
5_MC_UN_K27_peak_50538_lociStitched	chr9	58717087	58721261	5	2715	4437.8	888.227	2544	0
4_MC_UN_K27_peak_45010_lociStitched	chr7	100458428	100465964	4	2305	4584.15	1036.95	2545	0
2_MC_UN_K27_peak_26274_lociStitched	chr19	46453679	46457022	2	2864	4294.75	749.166	2546	0
6_MC_UN_K27_peak_22410_lociStitched	chr17	46958296	46964354	6	2079	4664.66	1119.52	2547	0
4_MC_UN_K27_peak_45262_lociStitched	chr7	110156449	110164230	4	1483	4867.79	1323.55	2548	0
4_MC_UN_K27_peak_21607_lociStitched	chr17	28247573	28268610	4	1241	5917.71	2377.18	2549	0
5_MC_UN_K27_peak_10570_lociStitched	chr11	120304978	120317425	5	1833	5972.07	2433.39	2550	0
5_MC_UN_K27_peak_25846_lociStitched	chr19	32407019	32412482	5	1331	4742.43	1205.14	2551	0
4_MC_UN_K27_peak_8549_lociStitched	chr11	78830255	78833957	4	2111	4306.91	771.867	2552	0
4_MC_UN_K27_peak_19345_lociStitched	chr16	17180891	17191133	4	932	5431.33	1902.96	2553	0
2_MC_UN_K27_peak_39479_lociStitched	chr5_JH584297_random	125839	129538	2	3522	4168.77	642.886	2554	0
3_MC_UN_K27_peak_28211_lociStitched	chr2	84492584	84495200	3	2258	4241.84	716.522	2555	0
4_MC_UN_K27_peak_11893_lociStitched	chr12	84260170	84262775	4	1757	4210.2	687.981	2556	0
2_MC_UN_K27_peak_52036_lociStitched	chr9	121313856	121317312	2	2028	4097.78	578.534	2557	0
4_MC_UN_K27_peak_21652_lociStitched	chr17	28735701	28751687	4	1431	6439.16	2922.24	2558	0
MC_UN_K27_peak_7046	chr11	50216914	50218594	1	1681	4057.03	542.976	2559	0
3_MC_UN_K27_peak_24930_lociStitched	chr19	5648629	5661959	3	2503	4906.77	1396.98	2560	0
5_MC_UN_K27_peak_5901_lociStitched	chr10	128341067	128346909	5	2234	4703.98	1202.87	2561	0
3_MC_UN_K27_peak_46717_lociStitched	chr8	12824913	12828360	3	2799	4079.18	579.096	2562	0
3_MC_UN_K27_peak_5582_lociStitched	chr10	110991645	110999528	3	1502	4922.15	1422.09	2563	0
3_MC_UN_K27_peak_20325_lociStitched	chr16	76808328	76812017	3	1540	4415	919.299	2564	0
5_MC_UN_K27_peak_33765_lociStitched	chr4	59832923	59845733	5	1541	5672.27	2180.26	2565	0
5_MC_UN_K27_peak_7000_lociStitched	chr11	49810104	49813497	5	1944	4248.04	756.3	2566	0
6_MC_UN_K27_peak_38582_lociStitched	chr5	125100670	125106730	6	1799	4429.86	939.906	2567	0
5_MC_UN_K27_peak_33853_lociStitched	chr4	83271730	83274548	5	2061	4053.97	566.136	2568	0
3_MC_UN_K27_peak_3128_lociStitched	chr1	180835640	180849532	3	1830	5702.67	2215.77	2569	0
5_MC_UN_K27_peak_593_lociStitched	chr1	55807393	55813199	5	1999	4433.46	948.7	2570	0
3_MC_UN_K27_peak_8527_lociStitched	chr11	78346121	78360530	3	1474	5547.47	2066.25	2571	0
3_MC_UN_K27_peak_28655_lociStitched	chr2	117327597	117332930	3	1936	4808.23	1330.05	2572	0
5_MC_UN_K27_peak_23540_lociStitched	chr18	15204775	15212422	5	1549	5186.2	1712.16	2573	0
3_MC_UN_K27_peak_10350_lociStitched	chr11	117139108	117143133	3	2400	4206.53	732.952	2574	0
5_MC_UN_K27_peak_23409_lociStitched	chr18	5387176	5397342	5	1294	5342.23	1872.58	2575	0
3_MC_UN_K27_peak_17482_lociStitched	chr15	59227487	59236774	3	951	5353.96	1887.12	2576	0
1_MC_UN_K27_peak_38610_lociStitched	chr5	127609814	127612052	1	2239	3926.79	462.818	2577	0
5_MC_UN_K27_peak_37871_lociStitched	chr5	105716325	105719656	5	2075	4147.43	685.52	2578	0
3_MC_UN_K27_peak_44999_lociStitched	chr7	100181290	100185352	3	2554	4534	1074.4	2579	0
2_MC_UN_K27_peak_11565_lociStitched	chr12	70998864	71007406	2	1786	5318.25	1860.45	2580	0
2_MC_UN_K27_peak_3635_lociStitched	chr10	17294154	17296422	2	1909	4071.51	620.525	2581	0
5_MC_UN_K27_peak_32225_lociStitched	chr3	121240996	121243918	5	1708	4419.23	969.227	2582	0
7_MC_UN_K27_peak_4178_lociStitched	chr10	47452488	47456654	7	2952	4164.75	714.886	2583	0
5_MC_UN_K27_peak_45193_lociStitched	chr7	106205519	106215903	5	2569	5374.76	1927.27	2584	0
3_MC_UN_K27_peak_49434_lociStitched	chr9	21136377	21153218	3	1303	5645.1	2197.75	2585	0
4_MC_UN_K27_peak_29841_lociStitched	chr2	157445587	157456884	4	1323	5117.54	1670.83	2586	0
3_MC_UN_K27_peak_23149_lociStitched	chr17	83694994	83699827	3	2543	4337.13	891.205	2587	0
2_MC_UN_K27_peak_27737_lociStitched	chr2	52333877	52342084	2	1529	5378.05	1932.75	2588	0
3_MC_UN_K27_peak_10447_lociStitched	chr11	118145216	118153508	3	1214	4705.71	1261.21	2589	0
5_MC_UN_K27_peak_7458_lociStitched	chr11	57681673	57688137	5	2785	4633.4	1190.02	2590	0
3_MC_UN_K27_peak_6625_lociStitched	chr11	24131526	24142693	3	1250	5231.74	1788.95	2591	0
4_MC_UN_K27_peak_26499_lociStitched	chr19	61030695	61033515	4	1648	4252.84	811.596	2592	0
MC_UN_K27_peak_29219	chr2	131854079	131855880	1	1802	3796.69	355.517	2593	0
2_MC_UN_K27_peak_7226_lociStitched	chr11	53762566	53765106	2	2309	4007.36	566.928	2594	0
4_MC_UN_K27_peak_20026_lociStitched	chr16	44979204	44987739	4	856	5471.79	2036.45	2595	0
3_MC_UN_K27_peak_23126_lociStitched	chr17	81474858	81480885	3	1701	4636.57	1201.78	2596	0
2_MC_UN_K27_peak_32412_lociStitched	chr3	135677489	135688443	2	423	5475.9	2041.83	2597	0
4_MC_UN_K27_peak_22564_lociStitched	chr17	52161620	52165992	4	1492	4479.11	1047.97	2598	0
5_MC_UN_K27_peak_18638_lociStitched	chr15	94444718	94456029	5	1812	5510.72	2080.09	2599	0
2_MC_UN_K27_peak_1746_lociStitched	chr1	131379242	131385137	2	1211	5330.85	1904.67	2600	0
2_MC_UN_K27_peak_47211_lociStitched	chr8	54420183	54431799	2	715	6192.49	2766.93	2601	0
6_MC_UN_K27_peak_207_lociStitched	chr1	36601314	36605648	6	2425	4325.77	900.605	2602	0
6_MC_UN_K27_peak_11779_lociStitched	chr12	80709490	80720737	6	2148	5102.76	1679.18	2603	0
3_MC_UN_K27_peak_34669_lociStitched	chr4	121004314	121014722	3	806	5249.8	1826.6	2604	0
4_MC_UN_K27_peak_13315_lociStitched	chr13	37279468	37291942	4	985	5668.19	2249.06	2605	0
2_MC_UN_K27_peak_47943_lociStitched	chr8	84064217	84069383	2	1646	4624.09	1205.74	2606	0
4_MC_UN_K27_peak_40838_lociStitched	chr6	86493620	86510236	4	743	5965.14	2547.23	2607	0
4_MC_UN_K27_peak_41544_lociStitched	chr6	114892583	114895752	4	1959	4190.69	774.504	2608	0
3_MC_UN_K27_peak_6718_lociStitched	chr11	32349845	32363960	3	1314	5178.79	1762.96	2609	0
5_MC_UN_K27_peak_40580_lociStitched	chr6	72160929	72164942	5	1683	4435.57	1020.51	2610	0
5_MC_UN_K27_peak_42162_lociStitched	chr6	129041535	129051917	5	1782	5465.08	2058.75	2611	0
2_MC_UN_K27_peak_36767_lociStitched	chr5	38253335	38256673	2	1529	4271.3	868.548	2612	0
4_MC_UN_K27_peak_17478_lociStitched	chr15	59187434	59205709	4	986	5893.69	2496.36	2613	0
4_MC_UN_K27_peak_34623_lociStitched	chr4	119862425	119875551	4	1260	5031.2	1635.5	2614	0
3_MC_UN_K27_peak_16571_lociStitched	chr14	76903210	76914345	3	1372	5406.04	2010.98	2615	0
3_MC_UN_K27_peak_35616_lociStitched	chr4	140814410	140817362	3	2326	3927.64	533.722	2616	0
4_MC_UN_K27_peak_25998_lociStitched	chr19	37553772	37562200	4	1343	5369.48	1977.21	2617	0
5_MC_UN_K27_peak_49028_lociStitched	chr8	126623275	126635610	5	1866	5734.54	2343.65	2618	0
8_MC_UN_K27_peak_1423_lociStitched	chr1	93618242	93627659	8	2481	4785.72	1395.6	2619	0
4_MC_UN_K27_peak_20947_lociStitched	chr17	5397669	5407456	4	1312	5336.85	1948.59	2620	0
4_MC_UN_K27_peak_50563_lociStitched	chr9	60396787	60406885	4	1041	4563.29	1179.45	2621	0
3_MC_UN_K27_peak_31169_lociStitched	chr3	60818096	60820601	3	2033	4133	749.245	2622	0
6_MC_UN_K27_peak_48452_lociStitched	chr8	108737908	108749648	6	1951	5436.79	2055.67	2623	0
5_MC_UN_K27_peak_29114_lociStitched	chr2	129595215	129600214	5	1897	4101.68	723.355	2624	0
1_MC_UN_K27_peak_721_lociStitched	chr1	60627040	60629081	1	2042	3737.48	363.706	2625	0
6_MC_UN_K27_peak_21222_lociStitched	chr17	17606289	17610110	6	1577	4290.22	917.04	2626	0
3_MC_UN_K27_peak_37210_lociStitched	chr5	66069667	66076155	3	1271	4574.69	1206.77	2627	0
6_MC_UN_K27_peak_6431_lociStitched	chr11	18876324	18884080	6	2031	4766.06	1399.18	2628	0
2_MC_UN_K27_peak_37561_lociStitched	chr5	92126934	92129125	2	2030	3918.82	552.132	2629	0
2_MC_UN_K27_peak_6889_lociStitched	chr11	46343652	46345440	2	1639	3875.85	512.083	2630	0
4_MC_UN_K27_peak_22852_lociStitched	chr17	65930674	65945286	4	922	5413.75	2052.99	2631	0
1_MC_UN_K27_peak_38439_lociStitched	chr5	122770212	122771597	1	1386	3760.28	405.251	2632	0
3_MC_UN_K27_peak_41177_lociStitched	chr6	95907271	95910550	3	2216	3986.28	632.847	2633	0
5_MC_UN_K27_peak_36397_lociStitched	chr5	24854841	24860674	5	2003	4371.83	1019.03	2634	0
4_MC_UN_K27_peak_52833_lociStitched	chrX	92465135	92471671	4	1463	4626.83	1276.48	2635	0
4_MC_UN_K27_peak_23437_lociStitched	chr18	6912933	6920016	4	1864	4515.41	1165.15	2636	0
5_MC_UN_K27_peak_51821_lociStitched	chr9	115608645	115618833	5	1365	5090.94	1744.19	2637	0
4_MC_UN_K27_peak_2996_lociStitched	chr1	176074503	176077416	4	2249	4101.5	757.963	2638	0
4_MC_UN_K27_peak_6303_lociStitched	chr11	11650081	11658113	4	1714	5115.58	1773.47	2639	0
1_MC_UN_K27_peak_20785_lociStitched	chr16	94312280	94313585	1	1306	3728.39	387.193	2640	0
4_MC_UN_K27_peak_30489_lociStitched	chr3	9827985	9831184	4	2036	4171.82	831.74	2641	0
MC_UN_K27_peak_44509	chr7	80541143	80542499	1	1357	3851.45	513.788	2642	0
3_MC_UN_K27_peak_40294_lociStitched	chr6	54200104	54204886	3	2006	4346.84	1009.96	2643	0
MC_UN_K27_peak_29240	chr2	131905373	131907876	1	2504	4162.74	826.491	2644	0
8_MC_UN_K27_peak_7870_lociStitched	chr11	67559130	67564828	8	2090	4592.59	1260.97	2645	0
4_MC_UN_K27_peak_21485_lociStitched	chr17	26588872	26605922	4	806	5491.81	2160.24	2646	0
4_MC_UN_K27_peak_37567_lociStitched	chr5	92144201	92150365	4	1452	4645.81	1314.78	2647	0
3_MC_UN_K27_peak_46944_lociStitched	chr8	25653223	25658238	3	1850	4334.46	1004	2648	0
5_MC_UN_K27_peak_40792_lociStitched	chr6	84655745	84661570	5	1683	4745.63	1418.97	2649	0
4_MC_UN_K27_peak_7334_lociStitched	chr11	55148967	55156189	4	1614	4620.64	1294.9	2650	0
4_MC_UN_K27_peak_41753_lociStitched	chr6	120149395	120158563	4	1180	5062.57	1739.17	2651	0
5_MC_UN_K27_peak_4451_lociStitched	chr10	60808003	60817620	5	1995	4402.66	1079.99	2652	0
1_MC_UN_K27_peak_43508_lociStitched	chr7	35796553	35798330	1	1778	3635.74	314.529	2653	0
5_MC_UN_K27_peak_46293_lociStitched	chr7	139465007	139468657	5	2790	3864.62	544.945	2654	0
4_MC_UN_K27_peak_35313_lociStitched	chr4	134980255	134983574	4	2574	4098.3	783.616	2655	0
3_MC_UN_K27_peak_15259_lociStitched	chr14	22183580	22187979	3	1370	4709.13	1394.92	2656	0
3_MC_UN_K27_peak_21147_lociStitched	chr17	11723432	11735360	3	1453	5437.98	2125.57	2657	0
3_MC_UN_K27_peak_48391_lociStitched	chr8	106622961	106643923	3	714	6164.92	2859.22	2658	0
5_MC_UN_K27_peak_23953_lociStitched	chr18	41898381	41906230	5	1638	4791.81	1486.6	2659	0
3_MC_UN_K27_peak_52977_lociStitched	chrX	106135221	106148269	3	1470	5583.24	2279.49	2660	0
4_MC_UN_K27_peak_8195_lociStitched	chr11	72987439	72994200	4	1568	4144.49	841.068	2661	0
2_MC_UN_K27_peak_7633_lociStitched	chr11	60130364	60143118	2	1345	4935.8	1632.51	2662	0
7_MC_UN_K27_peak_51879_lociStitched	chr9	116812665	116817681	7	2405	4261.59	958.558	2663	0
4_MC_UN_K27_peak_17680_lociStitched	chr15	68133375	68146044	4	1369	5410.93	2108.12	2664	0
5_MC_UN_K27_peak_49350_lociStitched	chr9	15530424	15543212	5	1659	4913.15	1611.29	2665	0
4_MC_UN_K27_peak_13856_lociStitched	chr13	51958370	51976602	4	1055	4971.87	1670.05	2666	0
3_MC_UN_K27_peak_30248_lociStitched	chr2	172400375	172402927	3	1802	3969.13	669.645	2667	0
2_MC_UN_K27_peak_18746_lociStitched	chr15	98991930	98994007	2	1895	3931.55	634.524	2668	0
6_MC_UN_K27_peak_48619_lociStitched	chr8	117474563	117482862	6	1597	4548.68	1256.47	2669	0
2_MC_UN_K27_peak_17504_lociStitched	chr15	60832158	60836041	2	1923	4204.9	913.67	2670	0
3_MC_UN_K27_peak_2433_lociStitched	chr1	156454852	156463165	3	843	5101.69	1811.4	2671	0
5_MC_UN_K27_peak_34294_lociStitched	chr4	107804043	107809974	5	1882	3917.43	627.5	2672	0
2_MC_UN_K27_peak_6078_lociStitched	chr11	4202436	4204425	2	1837	4000.48	710.869	2673	0
3_MC_UN_K27_peak_930_lociStitched	chr1	74294855	74297284	3	2061	3755.23	467.825	2674	0
4_MC_UN_K27_peak_29709_lociStitched	chr2	154732198	154735556	4	1890	4157.2	873.752	2675	0
5_MC_UN_K27_peak_7454_lociStitched	chr11	57649492	57655748	5	1585	4217.8	939.651	2676	0
5_MC_UN_K27_peak_42975_lociStitched	chr7	19103576	19112968	5	1547	4781.47	1504.6	2677	0
4_MC_UN_K27_peak_32980_lociStitched	chr4	9628101	9632231	4	1149	4451.31	1178.7	2678	0
3_MC_UN_K27_peak_11612_lociStitched	chr12	73899386	73905412	3	1323	4724.38	1454.07	2679	0
1_MC_UN_K27_peak_32718_lociStitched	chr3	152762926	152765075	1	2150	3815.12	544.986	2680	0
3_MC_UN_K27_peak_25664_lociStitched	chr19	26607560	26614085	3	2218	4883.31	1613.63	2681	0
6_MC_UN_K27_peak_45631_lociStitched	chr7	122495809	122502636	6	1597	4602.76	1335.36	2682	0
4_MC_UN_K27_peak_29485_lociStitched	chr2	145589764	145593486	4	2303	4145.94	881.742	2683	0
5_MC_UN_K27_peak_449_lociStitched	chr1	43858322	43869378	5	1828	5570.01	2308.49	2684	0
4_MC_UN_K27_peak_17772_lociStitched	chr15	73635142	73646607	4	1440	4955.17	1694.53	2685	0
5_MC_UN_K27_peak_46005_lociStitched	chr7	127854577	127859469	5	2193	4038.84	783.698	2686	0
2_MC_UN_K27_peak_5281_lociStitched	chr10	89441152	89453748	2	1167	5611.52	2356.71	2687	0
3_MC_UN_K27_peak_26649_lociStitched	chr2	6614153	6626710	3	873	5564.01	2311.74	2688	0
2_MC_UN_K27_peak_25530_lociStitched	chr19	21603212	21604850	2	1498	3933.17	680.917	2689	0
4_MC_UN_K27_peak_19896_lociStitched	chr16	34035426	34039958	4	1781	4125.48	873.77	2690	0
3_MC_UN_K27_peak_3778_lociStitched	chr10	20590410	20601219	3	765	5333.16	2086.14	2691	0
4_MC_UN_K27_peak_7392_lociStitched	chr11	56410737	56412940	4	1518	4056.16	809.602	2692	0
3_MC_UN_K27_peak_12112_lociStitched	chr12	92959252	92961835	3	1562	4020.96	780.066	2693	0
[truncated: 7,044 more rows]

## Sheet: Super-enhancer_rep2
Supplementary Data 2. Super-enhancers and Typical Enhancers Generated from Biological Replicate 2, Related to Fig. 1.
Sheet 3 Super-enhancers
Super-enhancers
REGION_ID	CHROM	START	STOP	NUM_LOCI	CONSTITUENT_SIZE	A1U_mm10_sorted.bam	UN_mm10_sorted.bam	enhancerRank	isSuper
137_A2U_peak_24053_lociStitched	chr16	93013437	93298771	137	78096	273749	61004.4	1	1
72_A2U_peak_20956_lociStitched	chr15	78247008	78352669	72	66788	205331	27704.3	2	1
120_A2U_peak_43448_lociStitched	chr5	75368689	75608366	120	59388	214655	49828.8	3	1
122_A2U_peak_45174_lociStitched	chr5	136321237	136564503	122	54743	187923	46707.1	4	1
68_A2U_peak_23972_lociStitched	chr16	92689863	92825881	68	56347	162664	29271.1	5	1
77_A2U_peak_20241_lociStitched	chr15	58959538	59090172	77	58751	158289	25512.8	6	1
70_A2U_peak_57942_lociStitched	chr9	41044266	41183334	70	59473	152891	26770.6	7	1
70_A2U_peak_23755_lociStitched	chr16	89937265	90130246	70	46996	159557	33733.1	8	1
74_A2U_peak_41107_lociStitched	chr4	135017707	135182010	74	56628	148201	24119.7	9	1
64_A2U_peak_38993_lociStitched	chr4	47247114	47349893	64	52545	143551	21820	10	1
34_A2U_peak_37818_lociStitched	chr3	137926274	137999382	34	36508	140250	19446.7	11	1
61_A2U_peak_34314_lociStitched	chr2	145149601	145301906	61	38081	144979	34588.5	12	1
78_A2U_peak_53644_lociStitched	chr7	132358665	132528444	78	45576	139253	30254.6	13	1
46_A2U_peak_48456_lociStitched	chr6	116398339	116461088	46	37711	124325	17287.3	14	1
59_A2U_peak_57135_lociStitched	chr8	126752718	126901040	59	35193	131369	26297.5	15	1
61_A2U_peak_36032_lociStitched	chr3	51688210	51814954	61	40754	128278	24588.3	16	1
60_A2U_peak_21464_lociStitched	chr15	83209890	83365052	60	41901	132229	29310.1	17	1
39_A2U_peak_50878_lociStitched	chr7	46643183	46713198	39	37854	120447	18708	18	1
60_A2U_peak_7087_lociStitched	chr11	4222007	4346912	60	45702	124780	23257.3	19	1
35_A2U_peak_5229_lociStitched	chr10	62491818	62571951	35	34748	120344	18879.3	20	1
37_A2U_peak_28248_lociStitched	chr18	64947911	65030709	37	36838	118832	17851.2	21	1
37_A2U_peak_397_lociStitched	chr1	40379053	40445864	37	33685	118469	19535.5	22	1
69_A2U_peak_15748_lociStitched	chr13	43182732	43301862	69	47936	120798	22384.5	23	1
59_A2U_peak_47730_lociStitched	chr6	88229471	88363975	59	46873	120462	22408.4	24	1
46_A2U_peak_5024_lociStitched	chr10	59370502	59454262	46	40757	116996	19063.8	25	1
45_A2U_peak_16859_lociStitched	chr13	95634441	95720488	45	34999	117833	20952.4	26	1
36_A2U_peak_1397_lociStitched	chr1	87607315	87679935	36	36543	113759	16985.8	27	1
67_A2U_peak_14333_lociStitched	chr12	102255032	102368394	67	44013	115652	19657	28	1
69_A2U_peak_10092_lociStitched	chr11	78998717	79143582	69	41219	112821	22526.5	29	1
44_A2U_peak_19115_lociStitched	chr14	73105064	73179917	44	34989	107766	18039.6	30	1
63_A2U_peak_56663_lociStitched	chr8	120360321	120500712	63	40793	107989	18517.6	31	1
46_A2U_peak_9237_lociStitched	chr11	67452617	67539705	46	35252	105028	18140.4	32	1
65_A2U_peak_57759_lociStitched	chr9	32447191	32582425	65	37967	114124	27682.4	33	1
42_A2U_peak_43721_lociStitched	chr5	96898104	97010207	42	33130	113168	26983.2	34	1
35_A2U_peak_44599_lociStitched	chr5	122635616	122716227	35	31931	102142	16533.3	35	1
41_A2U_peak_59876_lociStitched	chr9	107249165	107336045	41	36213	98843.4	13614.1	36	1
47_A2U_peak_60604_lociStitched	chr9	123980520	124071505	47	28507	114787	29752.1	37	1
52_A2U_peak_8622_lociStitched	chr11	56252264	56351423	52	30092	109045	24075.8	38	1
61_A2U_peak_21195_lociStitched	chr15	80488799	80626880	61	32687	111418	26691.1	39	1
43_A2U_peak_2488_lociStitched	chr1	151147882	151218578	43	31000	107210	22827.7	40	1
52_A2U_peak_1283_lociStitched	chr1	85837677	85940551	52	34501	102905	19659.2	41	1
51_A2U_peak_5116_lociStitched	chr10	59887673	59993525	51	38317	100422	17264.5	42	1
49_A2U_peak_11520_lociStitched	chr11	106529452	106626239	49	36980	99303.5	17402.3	43	1
43_A2U_peak_55574_lociStitched	chr8	81751188	81815967	43	24953	101586	19718.7	44	1
25_A2U_peak_11811_lociStitched	chr11	114877766	114931732	25	30278	94505.3	12692.8	45	1
40_A2U_peak_7956_lociStitched	chr11	33985189	34080388	40	28789	98997.4	19849	46	1
50_A2U_peak_46371_lociStitched	chr6	38899277	39015331	50	28189	100619	22305.6	47	1
35_A2U_peak_33893_lociStitched	chr2	129358578	129414845	35	29211	90713.7	14702.6	48	1
43_A2U_peak_41355_lociStitched	chr4	139168877	139252364	43	33543	90449.8	14510	49	1
48_A2U_peak_22244_lociStitched	chr16	10702397	10785061	48	34721	88905.1	13036.1	50	1
42_A2U_peak_27993_lociStitched	chr18	49969007	50047759	42	30095	93234.5	17498.7	51	1
40_A2U_peak_27090_lociStitched	chr17	84100562	84165375	40	33092	85955	10908	52	1
21_A2U_peak_44989_lociStitched	chr5	134571845	134616419	21	27942	83028	9485.35	53	1
37_A2U_peak_19837_lociStitched	chr15	27659797	27725453	37	29355	86784.1	13978.2	54	1
38_A2U_peak_43185_lociStitched	chr5	65850698	65941661	38	28343	91563.4	19320.5	55	1
61_A2U_peak_433_lociStitched	chr1	43451240	43562284	61	27113	95719.9	23752.3	56	1
30_A2U_peak_46499_lociStitched	chr6	47636029	47687006	30	28877	103835	32095.1	57	1
43_A2U_peak_38179_lociStitched	chr3	153753676	153849671	43	26709	90830.5	20082.2	58	1
37_A2U_peak_58925_lociStitched	chr9	64764777	64848625	37	23119	91972.9	21289	59	1
25_A2U_peak_58646_lociStitched	chr9	57993122	58062230	25	26937	83261.3	12895.6	60	1
43_A2U_peak_16158_lociStitched	chr13	51728865	51800594	43	35639	81627.6	11555.5	61	1
40_A2U_peak_55530_lociStitched	chr8	81479920	81528024	40	25256	85750.2	16648.8	62	1
31_A2U_peak_35661_lociStitched	chr3	20221686	20267599	31	21333	85568.1	16652.6	63	1
28_A2U_peak_726_lociStitched	chr1	59143592	59214415	28	22511	83089.5	14554.1	64	1
46_A2U_peak_20624_lociStitched	chr15	73125816	73184698	46	34926	79078.5	10675.3	65	1
41_A2U_peak_2692_lociStitched	chr1	154005662	154076737	41	24779	85652.5	17953.5	66	1
45_A2U_peak_12811_lociStitched	chr12	25186000	25284622	45	27187	85396.8	17919.6	67	1
43_A2U_peak_58122_lociStitched	chr9	45221398	45302074	43	25456	83612.6	17087.2	68	1
30_A2U_peak_40010_lociStitched	chr4	115043466	115097165	30	23524	77305.1	11056.6	69	1
45_A2U_peak_32179_lociStitched	chr2	38461114	38557874	45	28514	82052.5	16052.5	70	1
47_A2U_peak_7384_lociStitched	chr11	11656326	11741351	47	27428	84157.7	18280.4	71	1
52_A2U_peak_910_lociStitched	chr1	69443552	69615150	52	17625	106923	41320.8	72	1
32_A2U_peak_11659_lociStitched	chr11	108208253	108259418	32	24750	77602	12264.3	73	1
24_A2U_peak_37376_lociStitched	chr3	105891484	105930116	24	24446	75401.9	10075.2	74	1
23_A2U_peak_3690_lociStitched	chr1	182063639	182115746	23	23951	75768.8	10713.2	75	1
41_A2U_peak_23061_lociStitched	chr16	32106540	32203405	41	26667	83904.5	18927.4	76	1
32_A2U_peak_48710_lociStitched	chr6	121331416	121434587	32	26032	80494	16538.3	77	1
32_A2U_peak_47021_lociStitched	chr6	57726810	57822600	32	20678	88347.1	24771.3	78	1
12_A2U_peak_49099_lociStitched	chr6	129199935	129238605	12	17675	75947.9	12482.7	79	1
41_A2U_peak_9055_lociStitched	chr11	61956913	62028674	41	24496	77939.6	15134.4	80	1
30_A2U_peak_58801_lociStitched	chr9	61651710	61709804	30	23430	74354.5	11944.1	81	1
22_A2U_peak_25314_lociStitched	chr17	29095663	29182105	22	23410	75048.9	12655.1	82	1
42_A2U_peak_6332_lociStitched	chr10	96129451	96217760	42	22735	81659.3	19383.8	83	1
45_A2U_peak_29640_lociStitched	chr19	17319754	17389154	45	26238	78560.8	16551.9	84	1
30_A2U_peak_45710_lociStitched	chr5	143653808	143712796	30	28871	74195.1	12723.7	85	1
24_A2U_peak_60553_lociStitched	chr9	123923141	123966309	24	19952	73739.6	12868.4	86	1
42_A2U_peak_317_lociStitched	chr1	39392475	39452951	42	25052	73278.8	12530.6	87	1
24_A2U_peak_21581_lociStitched	chr15	86158726	86205386	24	25615	69308.8	8636.77	88	1
48_A2U_peak_46573_lociStitched	chr6	47737056	47789348	48	24471	87547.3	27788	89	1
35_A2U_peak_57630_lociStitched	chr9	22786017	22868254	35	23426	77763.3	18100.4	90	1
40_A2U_peak_17783_lociStitched	chr14	22846366	22971715	40	16702	87481.1	28216.1	91	1
44_A2U_peak_31327_lociStitched	chr2	18889915	18970296	44	23249	75726.9	16590.6	92	1
28_A2U_peak_35240_lociStitched	chr2	170147799	170221556	28	19905	72333.5	14072.8	93	1
32_A2U_peak_36741_lociStitched	chr3	88592183	88666076	32	26309	71698.4	13485.5	94	1
43_A2U_peak_18909_lociStitched	chr14	66189220	66281330	43	24326	74231.4	16211.4	95	1
26_A2U_peak_14405_lociStitched	chr12	104954286	105028985	26	27800	70276.8	12601.7	96	1
17_A2U_peak_25380_lociStitched	chr17	29485342	29514283	17	20660	65102.8	7588.33	97	1
47_A2U_peak_30105_lociStitched	chr19	32591041	32681817	47	21092	78285.2	20960.2	98	1
40_A2U_peak_12940_lociStitched	chr12	32634766	32735925	40	18423	81261	23964.6	99	1
30_A2U_peak_24241_lociStitched	chr16	95414369	95492236	30	20649	72509.8	16858.2	100	1
21_A2U_peak_26733_lociStitched	chr17	71251192	71300260	21	20578	65888.5	10279.7	101	1
53_A2U_peak_51213_lociStitched	chr7	66164165	66252675	53	27706	72507.4	16985.1	102	1
36_A2U_peak_29971_lociStitched	chr19	29417064	29501513	36	17854	74019.5	18840.6	103	1
38_A2U_peak_43956_lociStitched	chr5	107921773	107983174	38	20243	69874.3	15209	104	1
27_A2U_peak_59614_lociStitched	chr9	92252251	92301224	27	18751	69620	15235.5	105	1
31_A2U_peak_60088_lociStitched	chr9	110640949	110690687	31	22611	63669.6	9325.88	106	1
54_A2U_peak_53014_lociStitched	chr7	122376391	122466313	54	20806	71622.9	17552.8	107	1
31_A2U_peak_17630_lociStitched	chr14	20829394	20911850	31	18213	71423.4	17406.5	108	1
47_A2U_peak_10649_lociStitched	chr11	88073471	88166785	47	23028	70162.8	16218	109	1
25_A2U_peak_38050_lociStitched	chr3	146653448	146738281	25	17340	71624.5	17806.4	110	1
33_A2U_peak_8384_lociStitched	chr11	53305520	53354333	33	25484	66019.6	12481.5	111	1
45_A2U_peak_17430_lociStitched	chr14	12056197	12140332	45	24810	69352.5	15884.7	112	1
44_A2U_peak_32020_lociStitched	chr2	33833523	33915174	44	24554	68284.7	14836	113	1
23_A2U_peak_6511_lociStitched	chr10	111102112	111169040	23	18231	68634.7	15306.4	114	1
37_A2U_peak_38099_lociStitched	chr3	152888410	152980234	37	17829	70869.8	17914.9	115	1
39_A2U_peak_3557_lociStitched	chr1	180403496	180497224	39	22502	66743.7	13890.5	116	1
24_A2U_peak_41730_lociStitched	chr4	149651570	149710670	24	23114	63183.8	10372	117	1
42_A2U_peak_26897_lociStitched	chr17	80095871	80179254	42	23998	68949.4	16318.1	118	1
41_A2U_peak_1759_lociStitched	chr1	106597441	106666409	41	18537	69050.8	16710.9	119	1
31_A2U_peak_36590_lociStitched	chr3	84652847	84715162	31	24022	65511.8	13173.4	120	1
28_A2U_peak_43666_lociStitched	chr5	93100847	93163445	28	21748	64081.6	11743.4	121	1
36_A2U_peak_5435_lociStitched	chr10	75264667	75338937	36	20623	66256.3	14081.6	122	1
23_A2U_peak_12135_lociStitched	chr11	117072570	117125799	23	21381	61766.9	9767.52	123	1
30_A2U_peak_51596_lociStitched	chr7	80142115	80214808	30	24524	64253.3	12575.9	124	1
40_A2U_peak_4479_lociStitched	chr10	20991823	21083534	40	18160	74139.2	22496.7	125	1
43_A2U_peak_15194_lociStitched	chr13	24133033	24219619	43	17865	69312.1	17732.8	126	1
36_A2U_peak_24524_lociStitched	chr17	6360834	6435799	36	20886	74537.7	23066.7	127	1
24_A2U_peak_12170_lociStitched	chr11	117297093	117358167	24	27965	60695.3	9228.28	128	1
35_A2U_peak_4255_lociStitched	chr10	17515607	17600642	35	16898	71846.1	20501.9	129	1
34_A2U_peak_54433_lociStitched	chr8	13619428	13685742	34	24286	62401.5	11419.3	130	1
41_A2U_peak_42058_lociStitched	chr5	3449665	3516870	41	23192	65961.7	15040.5	131	1
26_A2U_peak_33377_lociStitched	chr2	116968028	117003021	26	20021	61094.3	10844.3	132	1
29_A2U_peak_23175_lociStitched	chr16	33733738	33798014	29	19452	63999.6	13812.9	133	1
38_A2U_peak_28342_lociStitched	chr18	67697647	67771199	38	21131	66410.1	16335.9	134	1
24_A2U_peak_46633_lociStitched	chr6	48353320	48421241	24	16314	63927.2	13862.7	135	1
23_A2U_peak_19030_lociStitched	chr14	70021044	70096309	23	18144	60723.8	10732.8	136	1
37_A2U_peak_16796_lociStitched	chr13	94458161	94563635	37	16196	72471.2	22487.1	137	1
24_A2U_peak_4581_lociStitched	chr10	26752934	26802288	24	18027	63582.8	13898.1	138	1
21_A2U_peak_10296_lociStitched	chr11	82175076	82234863	21	21283	60265.3	10618.2	139	1
41_A2U_peak_47349_lociStitched	chr6	82841636	82925015	41	19984	65510.9	16175.5	140	1
27_A2U_peak_42757_lociStitched	chr5	38844214	38909506	27	16414	64221.2	14919.2	141	1
42_A2U_peak_38619_lociStitched	chr4	32238146	32315275	42	17500	64911.8	16050.5	142	1
31_A2U_peak_44082_lociStitched	chr5	111095055	111147070	31	21349	59047.4	10273	143	1
40_A2U_peak_29558_lociStitched	chr19	16438305	16512129	40	17139	64426.2	16101	144	1
23_A2U_peak_46748_lociStitched	chr6	52663500	52725059	23	13598	63849	15623.7	145	1
28_A2U_peak_32288_lociStitched	chr2	45077103	45117520	28	18165	58754.2	10621.6	146	1
35_A2U_peak_31955_lociStitched	chr2	32854075	32919413	35	25445	58516.7	10467.1	147	1
15_A2U_peak_8915_lociStitched	chr11	59525587	59565490	15	13150	56159.5	8395.59	148	1
21_A2U_peak_45282_lociStitched	chr5	136619143	136669963	21	17642	57116.6	9650.72	149	1
27_A2U_peak_10259_lociStitched	chr11	81994608	82048484	27	22496	58627.9	11190	150	1
26_A2U_peak_34821_lociStitched	chr2	160698212	160746899	26	18658	59544.2	12303.2	151	1
39_A2U_peak_43034_lociStitched	chr5	64336074	64383027	39	25045	56456.3	9259.13	152	1
32_A2U_peak_51780_lociStitched	chr7	80620569	80698098	32	19397	62224.8	15079.4	153	1
31_A2U_peak_40868_lociStitched	chr4	133372453	133433710	31	18961	56950.6	10003.3	154	1
21_A2U_peak_28296_lociStitched	chr18	65361949	65417004	21	17010	58595	11919.4	155	1
19_A2U_peak_12036_lociStitched	chr11	116056258	116107105	19	19392	54924.9	9030.43	156	1
24_A2U_peak_59283_lociStitched	chr9	72441546	72489892	24	16672	57657.4	12115.5	157	1
23_A2U_peak_22866_lociStitched	chr16	29686759	29742927	23	13600	56252.3	10778.6	158	1
17_A2U_peak_48679_lociStitched	chr6	121205872	121253514	17	16904	56208	10843.3	159	1
39_A2U_peak_57063_lociStitched	chr8	126628056	126713156	39	16963	59604	14705.3	160	1
27_A2U_peak_48205_lociStitched	chr6	108684526	108732921	27	19467	53979.8	9161.17	161	1
32_A2U_peak_1155_lociStitched	chr1	80605113	80670170	32	14871	62116.4	17324.7	162	1
25_A2U_peak_9879_lociStitched	chr11	76580606	76630654	25	19176	54972.7	10209.8	163	1
31_A2U_peak_52924_lociStitched	chr7	120834717	120887267	31	20307	55319.4	10893.6	164	1
10_A2U_peak_50097_lociStitched	chr7	24369571	24407072	10	20170	49947.6	5977.66	165	1
15_A2U_peak_19345_lociStitched	chr14	79515448	79542194	15	15562	52612.1	8644.31	166	1
21_A2U_peak_47830_lociStitched	chr6	91678315	91740788	21	19551	53145.8	9389.69	167	1
31_A2U_peak_7532_lociStitched	chr11	18912686	18981608	31	14585	59004.1	15741.8	168	1
18_A2U_peak_55679_lociStitched	chr8	83735471	83783564	18	20306	57692.4	14524.1	169	1
25_A2U_peak_52634_lociStitched	chr7	110208956	110272337	25	16975	57543.6	14533.3	170	1
32_A2U_peak_30960_lociStitched	chr2	4530765	4581803	32	19406	52987.7	10039.2	171	1
38_A2U_peak_48131_lociStitched	chr6	108417406	108494224	38	16892	57214	14280.5	172	1
23_A2U_peak_30729_lociStitched	chr19	53788949	53841539	23	15918	52947.6	10086.8	173	1
27_A2U_peak_39100_lociStitched	chr4	57782235	57864485	27	13873	57180.2	14418.4	174	1
25_A2U_peak_29845_lociStitched	chr19	24965764	25003353	25	17004	52188.6	9652.86	175	1
22_A2U_peak_20469_lociStitched	chr15	66794729	66827397	22	17675	50723.6	8232.34	176	1
29_A2U_peak_44333_lociStitched	chr5	116048562	116124744	29	19239	55559.5	13324.2	177	1
32_A2U_peak_7467_lociStitched	chr11	12417473	12462531	32	19669	53871.3	11638.5	178	1
27_A2U_peak_14220_lociStitched	chr12	100711875	100787906	27	14945	57677.1	15609.2	179	1
32_A2U_peak_60385_lociStitched	chr9	120027159	120098637	32	17104	54337.6	12465.8	180	1
34_A2U_peak_39186_lociStitched	chr4	59246719	59301867	34	17419	53587.3	11757.6	181	1
23_A2U_peak_5659_lociStitched	chr10	80022491	80087839	23	19271	49834.4	8090.08	182	1
39_A2U_peak_47945_lociStitched	chr6	97851928	97914409	39	16061	57251.3	15520.3	183	1
19_A2U_peak_28428_lociStitched	chr18	70041502	70066878	19	13275	49709	8158.38	184	1
26_A2U_peak_13196_lociStitched	chr12	51841265	51887452	26	16870	52353	10840.1	185	1
26_A2U_peak_3416_lociStitched	chr1	173309129	173356729	26	16016	52712.2	11286	186	1
32_A2U_peak_53139_lociStitched	chr7	125471084	125528130	32	16964	52020.2	10718.9	187	1
29_A2U_peak_7668_lociStitched	chr11	22807152	22855736	29	17642	51902.3	10785.6	188	1
22_A2U_peak_39255_lociStitched	chr4	59416682	59470655	22	17311	53239	12122.3	189	1
23_A2U_peak_40519_lociStitched	chr4	128997265	129049878	23	17345	50087.6	9017.87	190	1
32_A2U_peak_15504_lociStitched	chr13	37214654	37256654	32	15189	51273.6	10403.4	191	1
38_A2U_peak_26154_lociStitched	chr17	47174932	47227135	38	18578	49900.8	9292.13	192	1
31_A2U_peak_22897_lociStitched	chr16	29832885	29895035	31	19260	52056.8	11516.4	193	1
32_A2U_peak_42381_lociStitched	chr5	29936329	29978148	32	15133	51608.8	11140.6	194	1
25_A2U_peak_31247_lociStitched	chr2	16356374	16425091	25	15493	57914.7	17481.6	195	1
20_A2U_peak_14790_lociStitched	chr13	5802409	5865229	20	11220	55470.1	15039.1	196	1
38_A2U_peak_52989_lociStitched	chr7	122291501	122357295	38	15119	54135.3	13941.7	197	1
22_A2U_peak_14018_lociStitched	chr12	86795204	86837115	22	15266	47187.6	7112.3	198	1
26_A2U_peak_15003_lociStitched	chr13	20092864	20185725	26	13069	59802.5	19974.4	199	1
12_A2U_peak_5741_lociStitched	chr10	80664245	80699434	12	14137	45840.7	6045.47	200	1
19_A2U_peak_9718_lociStitched	chr11	74808447	74884969	19	13896	51185.6	11417.1	201	1
14_A2U_peak_40045_lociStitched	chr4	115821125	115859926	14	17338	48124.9	8369.38	202	1
16_A2U_peak_27909_lociStitched	chr18	39923060	39946010	16	13829	47309.1	7642.35	203	1
26_A2U_peak_60269_lociStitched	chr9	116111951	116181821	26	15229	51158.8	11549.5	204	1
12_A2U_peak_47672_lociStitched	chr6	88188884	88208840	12	16651	43573.9	4198.74	205	1
14_A2U_peak_3374_lociStitched	chr1	173217254	173247677	14	13274	50064.1	10766.7	206	1
14_A2U_peak_10324_lociStitched	chr11	82795717	82821517	14	14471	44546.3	5374.14	207	1
29_A2U_peak_22930_lociStitched	chr16	30117056	30189300	29	15252	51784.5	12714.9	208	1
36_A2U_peak_2774_lociStitched	chr1	156384165	156471491	36	13095	56019.6	17037.3	209	1
29_A2U_peak_53219_lociStitched	chr7	126010866	126051592	29	17556	46167	7204.43	210	1
18_A2U_peak_58615_lociStitched	chr9	57629522	57656172	18	17073	44406.9	5583.18	211	1
15_A2U_peak_36986_lociStitched	chr3	95644623	95678192	15	16481	46399.1	7660.45	212	1
23_A2U_peak_1924_lociStitched	chr1	130365529	130413730	23	12739	51681.1	13072.1	213	1
14_A2U_peak_23851_lociStitched	chr16	91047132	91073455	14	14361	45304.5	6701.84	214	1
33_A2U_peak_46868_lociStitched	chr6	54141101	54204624	33	15790	51072.5	12641.1	215	1
26_A2U_peak_40562_lociStitched	chr4	129231181	129275494	26	21261	45952.6	7581.95	216	1
25_A2U_peak_59052_lociStitched	chr9	66586773	66645985	25	16721	49921.6	11753.6	217	1
15_A2U_peak_4902_lociStitched	chr10	51483108	51530395	15	12915	50204.6	12200	218	1
19_A2U_peak_57295_lociStitched	chr9	8673317	8703583	19	11396	46458.3	8535.01	219	1
23_A2U_peak_47369_lociStitched	chr6	82996883	83038734	23	16182	46458.8	8541.79	220	1
13_A2U_peak_25900_lociStitched	chr17	35997233	36025541	13	17979	43891.6	6066.4	221	1
14_A2U_peak_54083_lociStitched	chr7	142374851	142404229	14	16410	43309	5531.88	222	1
32_A2U_peak_24608_lociStitched	chr17	6639700	6703218	32	18741	54466.7	17003.8	223	1
9_A2U_peak_2628_lociStitched	chr1	153396533	153434042	9	13974	46248.6	8837.12	224	1
25_A2U_peak_60211_lociStitched	chr9	114734486	114791582	25	16454	47777.9	10562.8	225	1
14_A2U_peak_3342_lociStitched	chr1	172499765	172528773	14	13899	43210.3	5995.95	226	1
32_A2U_peak_1608_lociStitched	chr1	91819909	91875014	32	16227	45423.1	8326.37	227	1
26_A2U_peak_48531_lociStitched	chr6	119359844	119401549	26	14012	47723	10680.7	228	1
30_A2U_peak_26544_lociStitched	chr17	63756868	63829258	30	14234	52113.6	15115	229	1
13_A2U_peak_47656_lociStitched	chr6	88103655	88147892	13	16904	43905.2	7060.23	230	1
25_A2U_peak_25137_lociStitched	chr17	27322990	27382633	25	14622	48018.6	11344.1	231	1
18_A2U_peak_13798_lociStitched	chr12	82207941	82249353	18	12261	46033.6	9359.11	232	1
17_A2U_peak_47603_lociStitched	chr6	87722553	87763660	17	15876	44757.3	8089.86	233	1
21_A2U_peak_36498_lociStitched	chr3	79326660	79370614	21	11765	47268.1	10614.9	234	1
29_A2U_peak_51524_lociStitched	chr7	79844774	79913023	29	14609	48258.9	11684.2	235	1
29_A2U_peak_30029_lociStitched	chr19	32236058	32278352	29	14425	47018.2	10446.6	236	1
28_A2U_peak_20694_lociStitched	chr15	73833700	73897434	28	19297	44983.5	8451.13	237	1
18_A2U_peak_58975_lociStitched	chr9	65528336	65563138	18	15713	42977	6577.58	238	1
30_A2U_peak_13140_lociStitched	chr12	40082990	40131621	30	12954	49389.6	13008.8	239	1
19_A2U_peak_941_lociStitched	chr1	69653348	69692588	19	14153	47190	10955.8	240	1
14_A2U_peak_45655_lociStitched	chr5	142896893	142932461	14	15797	42934.1	6772.15	241	1
35_A2U_peak_17381_lociStitched	chr14	7877534	7953956	35	13737	49628.4	13503.8	242	1
6_A2U_peak_44673_lociStitched	chr5	123125818	123151830	6	14991	40578.7	4700.37	243	1
25_A2U_peak_49900_lociStitched	chr7	16579736	16614664	25	15544	45193.3	9336.25	244	1
33_A2U_peak_46277_lociStitched	chr6	36994970	37079378	33	13013	53134.8	17438.7	245	1
31_A2U_peak_27049_lociStitched	chr17	83954139	84011074	31	17571	43936.7	8557.33	246	1
34_A2U_peak_37183_lociStitched	chr3	97991910	98064006	34	14278	49919.3	14549	247	1
19_A2U_peak_17122_lociStitched	chr13	105267306	105311572	19	11012	47125.6	11774.8	248	1
14_A2U_peak_35048_lociStitched	chr2	165947292	165986992	14	12604	43038.8	7916.18	249	1
21_A2U_peak_24465_lociStitched	chr17	5982588	6018686	21	13846	41216.7	6122.22	250	1
23_A2U_peak_17221_lociStitched	chr13	109611022	109671601	23	10676	49123.5	14108.8	251	1
22_A2U_peak_42490_lociStitched	chr5	31691165	31748727	22	11709	49198.2	14217.8	252	1
11_A2U_peak_37106_lociStitched	chr3	96550879	96580681	11	12132	41198.3	6413.39	253	1
14_A2U_peak_53166_lociStitched	chr7	125543529	125582187	14	14107	41700.4	7317.96	254	1
19_A2U_peak_21534_lociStitched	chr15	85625686	85674828	19	14732	42090.1	7725.12	255	1
10_A2U_peak_10515_lociStitched	chr11	86576846	86595025	10	10580	39393.9	5142.84	256	1
11_A2U_peak_37155_lociStitched	chr3	97926022	97949196	11	14069	40186	6015.97	257	1
21_A2U_peak_24404_lociStitched	chr17	5189429	5253003	21	12271	46173.8	12034.6	258	1
23_A2U_peak_32731_lociStitched	chr2	73450439	73504002	23	12327	45394.6	11280.4	259	1
8_A2U_peak_49888_lociStitched	chr7	16397175	16433623	8	11167	40661.4	6567.93	260	1
24_A2U_peak_45890_lociStitched	chr5	149218442	149275383	24	13860	42990.5	9059.31	261	1
21_A2U_peak_37237_lociStitched	chr3	100396247	100462660	21	12095	43865.8	10015.1	262	1
26_A2U_peak_55187_lociStitched	chr8	70543640	70575646	26	15805	39492.2	5767.48	263	1
14_A2U_peak_57042_lociStitched	chr8	126582779	126604196	14	13705	38584.9	4904.49	264	1
25_A2U_peak_22214_lociStitched	chr16	10603544	10686119	25	10978	46076.8	12411	265	1
23_A2U_peak_14176_lociStitched	chr12	100474566	100531644	23	15412	43076.8	9526.32	266	1
36_A2U_peak_24541_lociStitched	chr17	6539250	6616092	36	14212	56624.9	23167.9	267	1
13_A2U_peak_15360_lociStitched	chr13	34080228	34120263	13	11433	43830.3	10401.1	268	1
17_A2U_peak_2917_lociStitched	chr1	162462011	162512658	17	12515	44630.1	11208.2	269	1
16_A2U_peak_57269_lociStitched	chr9	7829573	7874043	16	11428	43193.7	9863.45	270	1
21_A2U_peak_51539_lociStitched	chr7	80018026	80079592	21	16834	42505.2	9321.09	271	1
23_A2U_peak_59124_lociStitched	chr9	66873322	66917384	23	11958	43929.8	11160.9	272	1
27_A2U_peak_37024_lociStitched	chr3	95693189	95742524	27	13715	41757.1	9018.44	273	1
23_A2U_peak_55771_lociStitched	chr8	84704075	84746465	23	17630	38608.8	5896.45	274	1
22_A2U_peak_28532_lociStitched	chr18	75478782	75509074	22	15829	37141	4434.75	275	1
11_A2U_peak_15327_lociStitched	chr13	32827572	32847322	11	10414	38808.8	6108.68	276	1
31_A2U_peak_20894_lociStitched	chr15	77797869	77856091	31	15486	42158.6	9519.3	277	1
26_A2U_peak_51334_lociStitched	chr7	73742711	73780761	26	14040	39663.3	7054.47	278	1
21_A2U_peak_8947_lociStitched	chr11	60090158	60160327	21	11549	42550.5	9942.95	279	1
12_A2U_peak_51309_lociStitched	chr7	73583946	73619501	12	9354	40685.6	8124.32	280	1
22_A2U_peak_32353_lociStitched	chr2	52296866	52342887	22	11528	43812	11353.4	281	1
19_A2U_peak_12223_lociStitched	chr11	117948285	118009852	19	15402	40671.2	8286.92	282	1
18_A2U_peak_28677_lociStitched	chr18	80683260	80739239	18	14607	40758.3	8458.43	283	1
16_A2U_peak_40968_lociStitched	chr4	134332670	134366111	16	14217	38052.5	5781.95	284	1
26_A2U_peak_29460_lociStitched	chr19	12457205	12499738	26	16079	40989.1	8727.77	285	1
20_A2U_peak_31067_lociStitched	chr2	6696297	6724779	20	12276	40353.3	8217.06	286	1
28_A2U_peak_31118_lociStitched	chr2	11182971	11231403	28	13585	43593.6	11531.7	287	1
20_A2U_peak_13705_lociStitched	chr12	79748733	79783093	20	11113	39129.2	7174.37	288	1
22_A2U_peak_20037_lociStitched	chr15	39929261	39978518	22	11965	44892.8	12949.7	289	1
29_A2U_peak_8881_lociStitched	chr11	59385216	59438111	29	15215	41242.2	9473.49	290	1
24_A2U_peak_2094_lociStitched	chr1	132311912	132382239	24	11351	41739.1	10049.7	291	1
12_A2U_peak_688_lociStitched	chr1	58710194	58761591	12	10246	42037.6	10402.8	292	1
21_A2U_peak_25352_lociStitched	chr17	29428230	29468096	21	14828	38582.3	7155.95	293	1
5_A2U_peak_29054_lociStitched	chr19	5833815	5850783	5	9230	35639.6	4216.55	294	1
23_A2U_peak_15934_lociStitched	chr13	45871568	45925458	23	11859	41592.3	10853.4	295	1
17_A2U_peak_2170_lociStitched	chr1	134746314	134791110	17	13945	38775.4	8072.24	296	1
9_A2U_peak_7011_lociStitched	chr11	3279534	3314200	9	12283	35997.2	5387.1	297	1
29_A2U_peak_1478_lociStitched	chr1	87846888	87907100	29	13536	43352.6	12746.9	298	1
27_A2U_peak_3795_lociStitched	chr1	183754520	183808069	27	12559	41468.3	10886.5	299	1
23_A2U_peak_38492_lociStitched	chr4	13787316	13833214	23	10949	41427.5	10859.5	300	1
29_A2U_peak_53627_lociStitched	chr7	132275472	132328768	29	13763	40233.2	9710.53	301	1
23_A2U_peak_42966_lociStitched	chr5	53377541	53431137	23	9804	40288.1	9797.35	302	1
20_A2U_peak_2046_lociStitched	chr1	131938858	131980520	20	14790	38041.6	7582.48	303	1
19_A2U_peak_46004_lociStitched	chr6	8616493	8656318	19	13251	38486.9	8303.51	304	1
22_A2U_peak_34476_lociStitched	chr2	152767740	152829531	22	10612	41041.6	10881.4	305	1
11_A2U_peak_25344_lociStitched	chr17	29377616	29400663	11	11357	34088.8	4162.29	306	1
11_A2U_peak_17607_lociStitched	chr14	20721483	20744590	11	8471	34616.6	4829.36	307	1
17_A2U_peak_15672_lociStitched	chr13	41483028	41521663	17	10754	37978.2	8213.8	308	1
18_A2U_peak_3056_lociStitched	chr1	167261306	167313581	18	13030	39310.8	9681.33	309	1
18_A2U_peak_56817_lociStitched	chr8	122689675	122736590	18	14689	36518.6	6971.57	310	1
26_A2U_peak_19573_lociStitched	chr15	6540253	6602844	26	12416	44608.6	15103.2	311	1
13_A2U_peak_49757_lociStitched	chr7	6136920	6167195	13	11395	34891.9	5419.23	312	1
20_A2U_peak_11980_lociStitched	chr11	115674496	115718676	20	11996	39545.5	10090.7	313	1
7_A2U_peak_7549_lociStitched	chr11	19005978	19027788	7	13458	34719.3	5347.81	314	1
18_A2U_peak_19188_lociStitched	chr14	73369180	73406705	18	13371	38358.1	9036.02	315	1
18_A2U_peak_37716_lociStitched	chr3	135594629	135637948	18	11757	37808.8	8542.51	316	1
17_A2U_peak_7883_lociStitched	chr11	32715849	32755413	17	11960	36620.4	7422.21	317	1
18_A2U_peak_51038_lociStitched	chr7	48705868	48754128	18	11720	41662.9	12586.2	318	1
10_A2U_peak_57228_lociStitched	chr9	7545083	7574134	10	9768	36520	7454.49	319	1
13_A2U_peak_25603_lociStitched	chr17	34194965	34219193	13	14979	33924	4896.48	320	1
24_A2U_peak_56518_lociStitched	chr8	117248534	117301516	24	12116	36552.3	7565.83	321	1
18_A2U_peak_18727_lociStitched	chr14	60112340	60149024	18	10281	36757.4	8004.45	322	1
4_A2U_peak_50218_lociStitched	chr7	25678036	25691973	4	11044	31734.5	3020.15	323	1
18_A2U_peak_49392_lociStitched	chr6	143136085	143174709	18	9997	36913	8273.26	324	1
12_A2U_peak_39528_lociStitched	chr4	89102330	89128234	12	9124	35382.3	6797.21	325	1
14_A2U_peak_40711_lociStitched	chr4	130896688	130930196	14	13147	34245.2	5662.85	326	1
22_A2U_peak_47095_lociStitched	chr6	66929964	67000304	22	10257	42590.9	14046.9	327	1
19_A2U_peak_22364_lociStitched	chr16	11433583	11475107	19	11391	35249.7	6710.28	328	1
16_A2U_peak_8673_lociStitched	chr11	57310996	57335736	16	10299	34346.5	5969.76	329	1
22_A2U_peak_8002_lociStitched	chr11	43693158	43729842	22	12584	36816.1	8470.34	330	1
21_A2U_peak_28662_lociStitched	chr18	80602197	80658108	21	12363	35934	7710.13	331	1
19_A2U_peak_46800_lociStitched	chr6	54002328	54045422	19	11968	37401.3	9239.35	332	1
A2U_peak_51662	chr7	80440475	80447643	1	7169	30107	1966.9	333	1
12_A2U_peak_14030_lociStitched	chr12	86887303	86916214	12	11006	33140.7	5021.84	334	1
9_A2U_peak_19717_lociStitched	chr15	25257729	25305849	9	7545	38077.4	9970.46	335	1
22_A2U_peak_8499_lociStitched	chr11	54793009	54850121	22	8244	39281.6	11194	336	1
27_A2U_peak_7877_lociStitched	chr11	32536392	32581073	27	12338	34953.9	6921.09	337	1
14_A2U_peak_36723_lociStitched	chr3	88489194	88513730	14	14221	33395.9	5375.84	338	1
19_A2U_peak_50502_lociStitched	chr7	30992128	31038596	19	11625	35487.6	7504.58	339	1
24_A2U_peak_56959_lociStitched	chr8	124264114	124321504	24	11877	35432.6	7460.7	340	1
23_A2U_peak_38429_lociStitched	chr4	9703868	9752603	23	9945	38242.4	10288	341	1
21_A2U_peak_38331_lociStitched	chr4	8190656	8234917	21	11405	37794.5	9883.48	342	1
12_A2U_peak_5047_lociStitched	chr10	59561251	59600933	12	8622	36539.2	8666.55	343	1
10_A2U_peak_38276_lociStitched	chr4	3646046	3684184	10	10527	36494.3	8737.42	344	1
15_A2U_peak_56607_lociStitched	chr8	119798519	119840485	15	12415	33656.7	5942.39	345	1
14_A2U_peak_30797_lociStitched	chr19	59247366	59269529	14	11052	33127	5465.4	346	1
22_A2U_peak_13036_lociStitched	chr12	35294807	35360161	22	9029	42094.5	14495.5	347	1
31_A2U_peak_14115_lociStitched	chr12	91733116	91779061	31	13155	36007.1	8421.72	348	1
11_A2U_peak_52134_lociStitched	chr7	97201690	97223753	11	8577	34193.2	6612.28	349	1
18_A2U_peak_46680_lociStitched	chr6	50222629	50255978	18	11995	34459.5	6933.26	350	1
3_A2U_peak_27118_lociStitched	chr17	84179852	84195054	3	9548	30917.8	3531.42	351	1
17_A2U_peak_42662_lociStitched	chr5	34972660	35006539	17	11912	32876.2	5539.22	352	1
22_A2U_peak_35693_lociStitched	chr3	21934714	21969444	22	10962	35382.9	8095.56	353	1
16_A2U_peak_54155_lociStitched	chr7	144769942	144807163	16	11725	31946.8	4660.07	354	1
19_A2U_peak_4232_lociStitched	chr10	17467212	17497209	19	8877	34748.5	7475.25	355	1
21_A2U_peak_49427_lociStitched	chr6	144664032	144732066	21	10303	39874.7	12627.1	356	1
22_A2U_peak_41310_lociStitched	chr4	138062761	138105010	22	11155	35358.2	8120.26	357	1
7_A2U_peak_55724_lociStitched	chr8	84186391	84205588	7	11110	31260.4	4044.81	358	1
15_A2U_peak_51380_lociStitched	chr7	75571627	75613415	15	11933	38399	11366.3	359	1
22_A2U_peak_40667_lociStitched	chr4	129876986	129929015	22	13243	35228.8	8230.99	360	1
15_A2U_peak_5564_lociStitched	chr10	78454635	78483017	15	12406	31821.9	4833.45	361	1
16_A2U_peak_15845_lociStitched	chr13	45338882	45392315	16	9695	37023.7	10040.1	362	1
10_A2U_peak_29693_lociStitched	chr19	21024995	21051705	10	7995	33256.6	6287.53	363	1
14_A2U_peak_46796_lociStitched	chr6	53958335	53986333	14	10332	33530.4	6599.13	364	1
16_A2U_peak_52008_lociStitched	chr7	88421070	88449668	16	9753	35624.5	8730.97	365	1
16_A2U_peak_24005_lociStitched	chr16	92854299	92884957	16	10466	33855.6	7014.55	366	1
17_A2U_peak_43531_lociStitched	chr5	86068183	86102698	17	9364	36189	9370.82	367	1
17_A2U_peak_26597_lociStitched	chr17	64314543	64343051	17	9720	36239.4	9496.01	368	1
8_A2U_peak_42527_lociStitched	chr5	32101662	32137865	8	10765	32727.5	6027.8	369	1
21_A2U_peak_49483_lociStitched	chr6	146473658	146526321	21	10312	37796.2	11196.2	370	1
11_A2U_peak_54332_lociStitched	chr8	11450927	11471257	11	12814	30661.7	4076.16	371	1
18_A2U_peak_4880_lociStitched	chr10	51421927	51456987	18	8531	36231	9666.04	372	1
17_A2U_peak_39139_lociStitched	chr4	58566592	58593187	17	10343	32951.2	6473.22	373	1
21_A2U_peak_58022_lociStitched	chr9	43223968	43248234	21	16509	30883.3	4452.81	374	1
10_A2U_peak_27658_lociStitched	chr18	34846156	34864213	10	10181	29967.4	3651.13	375	1
24_A2U_peak_2546_lociStitched	chr1	151656060	151699745	24	12740	35481	9173.85	376	1
29_A2U_peak_52782_lociStitched	chr7	114438056	114503417	29	8537	46720	20444.9	377	1
23_A2U_peak_9262_lociStitched	chr11	67558796	67609443	23	10173	35260.4	8999.97	378	1
21_A2U_peak_49051_lociStitched	chr6	128318853	128360091	21	13718	33353.3	7097.06	379	1
13_A2U_peak_45073_lociStitched	chr5	135700329	135723656	13	10359	31253.5	5019.97	380	1
14_A2U_peak_57808_lociStitched	chr9	35097629	35124952	14	11267	30689.2	4491.9	381	1
17_A2U_peak_2583_lociStitched	chr1	152591420	152620372	17	11792	32660.8	6534.47	382	1
28_A2U_peak_29297_lociStitched	chr19	9027007	9083277	28	11388	36676.8	10550.6	383	1
20_A2U_peak_55099_lociStitched	chr8	69919232	69966431	20	9684	34134.3	8028.55	384	1
24_A2U_peak_52857_lociStitched	chr7	117521904	117589645	24	7411	36573.4	10472.8	385	1
19_A2U_peak_31755_lociStitched	chr2	31047504	31088862	19	10688	33330.4	7341.05	386	1
7_A2U_peak_42667_lociStitched	chr5	35023596	35039752	7	9351	28911.2	2975.94	387	1
9_A2U_peak_42732_lociStitched	chr5	38255044	38286465	9	11564	31204.2	5285.01	388	1
23_A2U_peak_18218_lociStitched	chr14	40979935	41028119	23	10815	35357.4	9554.89	389	1
19_A2U_peak_42865_lociStitched	chr5	41788681	41822186	19	8734	34118.1	8315.94	390	1
17_A2U_peak_49666_lociStitched	chr7	4057669	4092111	17	10448	33973.6	8193.75	391	1
12_A2U_peak_2250_lociStitched	chr1	135998361	136045561	12	9213	33748	7972.08	392	1
12_A2U_peak_51062_lociStitched	chr7	48857938	48894839	12	10692	33424.9	7660.65	393	1
20_A2U_peak_18478_lociStitched	chr14	54742163	54779372	20	9555	32907.6	7166.45	394	1
22_A2U_peak_7419_lociStitched	chr11	11922286	11973488	22	7453	35908	10179	395	1
24_A2U_peak_20397_lociStitched	chr15	62103837	62172507	24	8764	37157.3	11467.9	396	1
11_A2U_peak_18021_lociStitched	chr14	30612749	30632142	11	14836	29432.8	3756.42	397	1
12_A2U_peak_30164_lociStitched	chr19	34823326	34859720	12	8272	32994.8	7355.23	398	1
15_A2U_peak_56511_lociStitched	chr8	117197280	117225433	15	11338	30748.7	5109.77	399	1
10_A2U_peak_33073_lociStitched	chr2	92008639	92035031	10	9865	30353.4	4718.89	400	1
12_A2U_peak_17684_lociStitched	chr14	21055946	21113654	12	8184	40234	14605.9	401	1
7_A2U_peak_36969_lociStitched	chr3	95276785	95294640	7	9553	30108.9	4520.89	402	1
10_A2U_peak_27537_lociStitched	chr18	24098259	24129675	10	8156	31984.6	6484.26	403	1
15_A2U_peak_57256_lociStitched	chr9	7768314	7800133	15	11184	32818.1	7331.1	404	1
21_A2U_peak_48282_lociStitched	chr6	113642785	113691274	21	13814	33316.8	7850.37	405	1
11_A2U_peak_20834_lociStitched	chr15	76553262	76580665	11	10910	30792.8	5327.14	406	1
20_A2U_peak_32837_lociStitched	chr2	79566409	79619485	20	8717	40911	15450.4	407	1
9_A2U_peak_48176_lociStitched	chr6	108657522	108670546	9	9178	28407.9	3015.06	408	1
12_A2U_peak_29041_lociStitched	chr19	5783065	5818432	12	9247	33421.8	8067.21	409	1
13_A2U_peak_58542_lociStitched	chr9	57294847	57319487	13	11836	31295.3	5965.34	410	1
11_A2U_peak_12356_lociStitched	chr11	120133350	120160360	11	11987	30788.7	5466.82	411	1
12_A2U_peak_34380_lociStitched	chr2	148426042	148450619	12	8882	30694.2	5392.19	412	1
15_A2U_peak_9287_lociStitched	chr11	68485674	68522290	15	9613	32148.8	6861.84	413	1
17_A2U_peak_3640_lociStitched	chr1	181228667	181272991	17	11927	32870.7	7597.13	414	1
21_A2U_peak_17849_lociStitched	chr14	25369195	25420344	21	10338	32755.8	7575.17	415	1
20_A2U_peak_15543_lociStitched	chr13	37434273	37484546	20	10048	34085.1	8908.38	416	1
14_A2U_peak_13749_lociStitched	chr12	80769879	80795792	14	9688	31266.6	6099.92	417	1
11_A2U_peak_18752_lociStitched	chr14	60244438	60269491	11	9711	31804.8	6679.13	418	1
10_A2U_peak_33826_lociStitched	chr2	129174967	129201341	10	11302	30517.4	5406.67	419	1
14_A2U_peak_59966_lociStitched	chr9	107963427	107996354	14	13438	30829.6	5745.76	420	1
11_A2U_peak_21038_lociStitched	chr15	78557930	78589866	11	10397	30345.6	5291.8	421	1
15_A2U_peak_29398_lociStitched	chr19	11611515	11635860	15	9359	32933.9	7882.91	422	1
17_A2U_peak_17874_lociStitched	chr14	25441608	25486939	17	11725	30775.2	5883.96	423	1
12_A2U_peak_17939_lociStitched	chr14	25850567	25871313	12	10401	29065.1	4242.56	424	1
9_A2U_peak_17565_lociStitched	chr14	19968303	19993919	9	9414	31366.8	6547.45	425	1
20_A2U_peak_52056_lociStitched	chr7	90332106	90371499	20	10086	32991.6	8237.08	426	1
9_A2U_peak_50127_lociStitched	chr7	24607758	24628804	9	11137	28466.8	3744.08	427	1
16_A2U_peak_6084_lociStitched	chr10	86972209	87019231	16	9856	33573.7	8863.65	428	1
16_A2U_peak_8403_lociStitched	chr11	53604350	53631335	16	11321	30255.6	5553.51	429	1
24_A2U_peak_59170_lociStitched	chr9	70236973	70285995	24	9866	33349.7	8652.38	430	1
7_A2U_peak_55243_lociStitched	chr8	70673364	70701121	7	9811	28592.5	4074.73	431	1
12_A2U_peak_1996_lociStitched	chr1	131110538	131147256	12	9488	31849.2	7472.11	432	1
14_A2U_peak_28062_lociStitched	chr18	54433435	54477759	14	5914	35561.1	11307.1	433	1
14_A2U_peak_34551_lociStitched	chr2	153477176	153506754	14	9272	29229	5075.58	434	1
11_A2U_peak_7403_lociStitched	chr11	11874203	11887519	11	10449	27980.9	3910.91	435	1
22_A2U_peak_28147_lociStitched	chr18	60708654	60767313	22	10362	32285.9	8241.59	436	1
16_A2U_peak_8038_lociStitched	chr11	45782651	45821907	16	8995	31785.6	7756.99	437	1
15_A2U_peak_50931_lociStitched	chr7	46823953	46841227	15	10229	27866.4	3840.01	438	1
A2U_peak_18619	chr14	55922111	55929375	1	7265	26315.3	2318.67	439	1
17_A2U_peak_9596_lociStitched	chr11	72940121	72968554	17	11761	28239.7	4253.58	440	1
18_A2U_peak_52383_lociStitched	chr7	101022837	101061564	18	8951	30915.8	6959.24	441	1
22_A2U_peak_51806_lociStitched	chr7	80807564	80849788	22	8985	32829.2	8900.82	442	1
10_A2U_peak_26532_lociStitched	chr17	63674215	63696011	10	8029	29546.7	5634.27	443	1
19_A2U_peak_31781_lociStitched	chr2	31106851	31146399	19	10967	30930.5	7039.54	444	1
8_A2U_peak_49235_lociStitched	chr6	134916184	134947041	8	9635	30295.4	6433.68	445	1
5_A2U_peak_54697_lociStitched	chr8	34143102	34173925	5	9169	29694.9	5837.88	446	1
27_A2U_peak_49196_lociStitched	chr6	134037942	134098089	27	10425	33947	10098.7	447	1
24_A2U_peak_141_lociStitched	chr1	35843272	35876303	24	11117	31260.5	7425.37	448	1
20_A2U_peak_8736_lociStitched	chr11	57583616	57632794	20	10808	31178.9	7381.62	449	1
21_A2U_peak_23368_lociStitched	chr16	45018593	45045355	21	8873	30693.3	6968.82	450	1
13_A2U_peak_60070_lociStitched	chr9	110440787	110474266	13	8822	29635.6	5969.31	451	1
25_A2U_peak_26777_lociStitched	chr17	72927168	72982006	25	10535	34339.6	10677	452	1
14_A2U_peak_11554_lociStitched	chr11	106702296	106742452	14	9647	31040.6	7392.72	453	1
18_A2U_peak_6913_lociStitched	chr10	128628816	128671134	18	9988	30663.6	7071.34	454	1
20_A2U_peak_11616_lociStitched	chr11	107393707	107431789	20	9905	31029.2	7467.88	455	1
18_A2U_peak_12904_lociStitched	chr12	31973407	32019474	18	7197	33200.5	9710.92	456	1
19_A2U_peak_9084_lociStitched	chr11	62134251	62167177	19	9026	32310.3	8883.43	457	1
20_A2U_peak_20317_lociStitched	chr15	59133498	59171583	20	9864	30068.1	6642.02	458	1
22_A2U_peak_40269_lociStitched	chr4	120607123	120650162	22	9982	30686.8	7264.98	459	1
13_A2U_peak_42187_lociStitched	chr5	20931246	20959466	13	10410	30503	7181.99	460	1
12_A2U_peak_6970_lociStitched	chr10	130311510	130346443	12	8232	32962.8	9735.83	461	1
12_A2U_peak_22974_lociStitched	chr16	30364412	30425081	12	6598	36243.7	13037.8	462	1
12_A2U_peak_50648_lociStitched	chr7	41287925	41330690	12	4618	38561.2	15391.1	463	1
11_A2U_peak_18139_lociStitched	chr14	32780753	32801467	11	10185	27812.7	4660.65	464	1
23_A2U_peak_15880_lociStitched	chr13	45613791	45652529	23	10271	31327.4	8224.08	465	1
22_A2U_peak_5980_lociStitched	chr10	82989926	83027025	22	10262	28937.2	5902.45	466	1
16_A2U_peak_6136_lociStitched	chr10	89740458	89772648	16	9330	30825.1	7844.7	467	1
21_A2U_peak_35283_lociStitched	chr2	172901887	172943469	21	13484	28521.1	5617.73	468	1
11_A2U_peak_23428_lociStitched	chr16	49769477	49803331	11	8827	31149.1	8263.76	469	1
15_A2U_peak_56390_lociStitched	chr8	110911804	110941470	15	11923	28446.7	5660.27	470	1
3_A2U_peak_10605_lociStitched	chr11	87747809	87755352	3	7238	24826.3	2040.38	471	1
20_A2U_peak_22292_lociStitched	chr16	10958210	10982941	20	11783	27127.4	4466.42	472	1
10_A2U_peak_46980_lociStitched	chr6	56911055	56934550	10	9909	28755.5	6113.4	473	1
13_A2U_peak_36004_lociStitched	chr3	51636617	51674673	13	10628	29367.8	6758.75	474	1
10_A2U_peak_14900_lociStitched	chr13	14019007	14046219	10	8531	29065.1	6457.41	475	1
16_A2U_peak_59701_lociStitched	chr9	96762948	96802599	16	9775	29948.4	7394.91	476	1
9_A2U_peak_1036_lociStitched	chr1	74227469	74265044	9	8482	30653.7	8123.72	477	1
12_A2U_peak_54969_lociStitched	chr8	57575281	57611735	12	8472	30559.4	8030.82	478	1
18_A2U_peak_33015_lociStitched	chr2	91286354	91323717	18	9316	29897.9	7379.19	479	1
10_A2U_peak_56582_lociStitched	chr8	119412228	119441169	10	10195	26420.2	3918.61	480	1
15_A2U_peak_24348_lociStitched	chr17	3393254	3434733	15	7166	30868.7	8378.76	481	1
16_A2U_peak_27799_lociStitched	chr18	37909342	37933553	16	8675	29583.4	7118.03	482	1
18_A2U_peak_44182_lociStitched	chr5	113930702	113954624	18	9585	26517.5	4059.56	483	1
14_A2U_peak_41180_lociStitched	chr4	135875672	135914089	14	9303	29707.9	7272.34	484	1
18_A2U_peak_3201_lociStitched	chr1	170932386	170973028	18	7917	30932.6	8498.24	485	1
5_A2U_peak_11281_lociStitched	chr11	102463577	102481904	5	5712	25960.2	3592.09	486	1
21_A2U_peak_34140_lociStitched	chr2	132269471	132306825	21	11231	29124.9	6794.69	487	1
18_A2U_peak_11095_lociStitched	chr11	98917391	98950846	18	12469	27483.3	5165.45	488	1
12_A2U_peak_38224_lociStitched	chr3	157569480	157583051	12	10230	26015.6	3749.67	489	1
8_A2U_peak_55810_lociStitched	chr8	84974483	84987708	8	11013	25031	2771.96	490	1
7_A2U_peak_17576_lociStitched	chr14	20160354	20190049	7	10038	27423.3	5226.32	491	1
18_A2U_peak_12148_lociStitched	chr11	117241067	117278039	18	10046	27085.7	4891.4	492	1
5_A2U_peak_8220_lociStitched	chr11	50125944	50137735	5	6732	24965.1	2806.26	493	1
A2U_peak_51624	chr7	80368242	80377351	1	9110	24512.3	2416.62	494	1
15_A2U_peak_59295_lociStitched	chr9	72630116	72667254	15	8162	29587.8	7501.88	495	1
10_A2U_peak_14386_lociStitched	chr12	104742003	104766255	10	9179	27215.6	5172.95	496	1
19_A2U_peak_48576_lociStitched	chr6	120102069	120159801	19	7452	31735.3	9693.2	497	1
21_A2U_peak_39966_lociStitched	chr4	114648184	114672914	21	10209	26211.3	4176.9	498	1
23_A2U_peak_41536_lociStitched	chr4	142045009	142082371	23	11782	27681.5	5652.87	499	1
A2U_peak_53945	chr7	140967217	140972439	1	5223	23376.3	1352.5	500	1
13_A2U_peak_49138_lociStitched	chr6	131015588	131036652	13	8487	28836.6	6843.69	501	1
11_A2U_peak_44473_lociStitched	chr5	121582313	121606568	11	10855	26581.1	4593.9	502	1
6_A2U_peak_50296_lociStitched	chr7	28250693	28262296	6	6937	25582.3	3600.41	503	1
22_A2U_peak_45057_lociStitched	chr5	135611741	135673429	22	9724	31183.3	9228.52	504	1
19_A2U_peak_58081_lociStitched	chr9	44509636	44541477	19	9714	27529.7	5619.94	505	1
23_A2U_peak_33922_lociStitched	chr2	129489047	129541013	23	8240	31803.2	9915.11	506	1
12_A2U_peak_27128_lociStitched	chr17	84317312	84342663	12	6953	27817.7	5944.81	507	1
12_A2U_peak_22053_lociStitched	chr15	103251459	103270140	12	10593	26400	4546.96	508	1
19_A2U_peak_29488_lociStitched	chr19	12800442	12835277	19	7518	31780	9931.46	509	1
18_A2U_peak_11359_lociStitched	chr11	104596120	104655923	18	8734	32664.4	10830.3	510	1
17_A2U_peak_30919_lociStitched	chr2	3702996	3731818	17	10548	28187.9	6421.54	511	1
14_A2U_peak_2384_lociStitched	chr1	144307047	144338963	14	8088	30706.4	8997.12	512	1
23_A2U_peak_48741_lociStitched	chr6	121488609	121531854	23	8420	29134.2	7468.41	513	1
10_A2U_peak_23328_lociStitched	chr16	44768266	44780487	10	7489	26280	4685.53	514	1
12_A2U_peak_42417_lociStitched	chr5	29992397	30016927	12	8192	28435.2	6861.04	515	1
21_A2U_peak_15413_lociStitched	chr13	34760537	34798696	21	6750	29596.1	8043.92	516	1
20_A2U_peak_7322_lociStitched	chr11	11545684	11586354	20	7725	30201.5	8666.78	517	1
14_A2U_peak_43608_lociStitched	chr5	92226743	92259989	14	9207	28062.9	6529.51	518	1
20_A2U_peak_18307_lociStitched	chr14	47498054	47533566	20	11514	28636.9	7113.05	519	1
13_A2U_peak_44729_lociStitched	chr5	124047020	124079889	13	11314	26525.3	5005.95	520	1
8_A2U_peak_31005_lociStitched	chr2	5026922	5061754	8	7377	27621.8	6137.4	521	1
11_A2U_peak_8126_lociStitched	chr11	49072453	49102243	11	8438	28497.1	7024.48	522	1
18_A2U_peak_48606_lociStitched	chr6	120450454	120489236	18	10712	28380.7	6934.22	523	1
19_A2U_peak_17076_lociStitched	chr13	104040715	104101933	19	6482	33118.9	11686.5	524	1
16_A2U_peak_20345_lociStitched	chr15	59227101	59290933	16	6684	32152.2	10755.7	525	1
13_A2U_peak_51193_lociStitched	chr7	66111702	66145380	13	9119	28963.1	7621.33	526	1
16_A2U_peak_42818_lociStitched	chr5	39150682	39185895	16	8267	29540.2	8246.88	527	1
11_A2U_peak_29323_lociStitched	chr19	9954673	9990581	11	8084	28733.6	7465.27	528	1
16_A2U_peak_9113_lociStitched	chr11	62221118	62263971	16	10025	28634.4	7383.57	529	1
10_A2U_peak_45564_lociStitched	chr5	140595390	140619236	10	10114	24632.9	3386.13	530	1
7_A2U_peak_10136_lociStitched	chr11	79519034	79536044	7	7257	26933.6	5689.85	531	1
21_A2U_peak_16000_lociStitched	chr13	46765624	46800431	21	9154	28089.2	6850.02	532	1
16_A2U_peak_19855_lociStitched	chr15	27856309	27887524	16	8134	26935.4	5706.1	533	1
24_A2U_peak_8682_lociStitched	chr11	57355921	57403498	24	8103	30168.6	8973.02	534	1
22_A2U_peak_55549_lociStitched	chr8	81585881	81657809	22	5636	39330.2	18140.2	535	1
18_A2U_peak_32260_lociStitched	chr2	45017627	45055700	18	7686	30995.2	9876.14	536	1
14_A2U_peak_57413_lociStitched	chr9	15917075	15955578	14	6728	28815.6	7754.5	537	1
15_A2U_peak_51294_lociStitched	chr7	73517011	73539525	15	6536	28088.5	7062.64	538	1
24_A2U_peak_4109_lociStitched	chr10	10283766	10321658	24	8395	29824.8	8859.15	539	1
9_A2U_peak_8291_lociStitched	chr11	51629540	51648606	9	6570	24110.9	3191.65	540	1
9_A2U_peak_27827_lociStitched	chr18	38235970	38250161	9	8971	24954.9	4051.53	541	1
19_A2U_peak_56864_lociStitched	chr8	122906602	122968079	19	5694	32619.7	11717.5	542	1
17_A2U_peak_28845_lociStitched	chr19	3624878	3670251	17	11017	26856.3	5971.09	543	1
15_A2U_peak_26668_lociStitched	chr17	65958415	65991604	15	6511	29126.7	8254.1	544	1
13_A2U_peak_37908_lociStitched	chr3	144380342	144412960	13	7926	26544.5	5682.06	545	1
13_A2U_peak_15905_lociStitched	chr13	45673849	45707313	13	7534	27731.6	6890.24	546	1
10_A2U_peak_14986_lociStitched	chr13	19842726	19875517	10	6347	28364.2	7594.4	547	1
16_A2U_peak_40174_lociStitched	chr4	119005415	119053855	16	7000	28342.2	7609.92	548	1
12_A2U_peak_50944_lociStitched	chr7	46871070	46898036	12	10039	26127.4	5401.29	549	1
4_A2U_peak_41498_lociStitched	chr4	141532331	141560065	4	8373	26707.8	6023.82	550	1
18_A2U_peak_17894_lociStitched	chr14	25501464	25541780	18	9930	25548.2	4918.55	551	1
20_A2U_peak_4739_lociStitched	chr10	42028439	42072329	20	7414	27716.5	7101.4	552	1
7_A2U_peak_30532_lociStitched	chr19	45054673	45080333	7	7572	25772.9	5160.23	553	1
13_A2U_peak_25967_lociStitched	chr17	43548678	43582737	13	10107	26215.2	5633.36	554	1
17_A2U_peak_58257_lociStitched	chr9	48351484	48382434	17	8956	26397.3	5855.74	555	1
17_A2U_peak_7770_lociStitched	chr11	30148881	30192246	17	6694	29627	9115.32	556	1
20_A2U_peak_50035_lociStitched	chr7	19295765	19334015	20	11867	27635.6	7175.7	557	1
13_A2U_peak_48775_lociStitched	chr6	122739779	122766867	13	8682	27009.4	6563.42	558	1
24_A2U_peak_10155_lociStitched	chr11	79637431	79672459	24	9949	26365.6	5919.73	559	1
5_A2U_peak_27515_lociStitched	chr18	23986148	24000072	5	5975	23785	3416.95	560	1
11_A2U_peak_37676_lociStitched	chr3	133507403	133547668	11	7056	29715.6	9357.59	561	1
23_A2U_peak_40404_lociStitched	chr4	124750198	124775008	23	11765	25489.8	5138.15	562	1
14_A2U_peak_60365_lociStitched	chr9	119975035	120011186	14	9975	26187.8	5845.62	563	1
14_A2U_peak_17193_lociStitched	chr13	109260075	109299575	14	6307	30798.2	10526.8	564	1
18_A2U_peak_9672_lociStitched	chr11	74526712	74561523	18	9797	25673.1	5440.96	565	1
10_A2U_peak_35261_lociStitched	chr2	172430037	172440430	10	7724	24628.3	4462.75	566	1
18_A2U_peak_4509_lociStitched	chr10	21186746	21229091	18	7347	28714.1	8570.63	567	1
7_A2U_peak_6960_lociStitched	chr10	128895960	128914569	7	8253	23808.4	3671.56	568	1
19_A2U_peak_50577_lociStitched	chr7	34967535	35001378	19	8821	24718.9	4592.5	569	1
11_A2U_peak_30180_lociStitched	chr19	35143247	35170505	11	5550	27609.6	7487.77	570	1
14_A2U_peak_34107_lociStitched	chr2	132086007	132113365	14	6249	26137.8	6024.23	571	1
15_A2U_peak_41009_lociStitched	chr4	134487603	134516932	15	10084	25827.1	5742.62	572	1
21_A2U_peak_58361_lociStitched	chr9	51303890	51349225	21	8910	30020.8	9978.23	573	1
10_A2U_peak_4093_lociStitched	chr10	10172836	10201677	10	4341	26738.5	6696.88	574	1
19_A2U_peak_46333_lociStitched	chr6	38768465	38828572	19	5402	31616.3	11588.6	575	1
11_A2U_peak_51269_lociStitched	chr7	67973524	68021915	11	7241	27384.5	7365.11	576	1
15_A2U_peak_47534_lociStitched	chr6	87068629	87086148	15	8930	24682.5	4681.08	577	1
19_A2U_peak_20530_lociStitched	chr15	67131720	67174597	19	6782	26952.5	6963.22	578	1
15_A2U_peak_16659_lociStitched	chr13	76561021	76595595	15	6911	28896.9	8958.12	579	1
12_A2U_peak_19247_lociStitched	chr14	75168440	75192688	12	6499	25443.4	5518.84	580	1
8_A2U_peak_51829_lociStitched	chr7	80862914	80890056	8	7107	24829.5	4907.27	581	1
14_A2U_peak_22743_lociStitched	chr16	23158562	23182965	14	8136	25528	5663.94	582	1
18_A2U_peak_9964_lociStitched	chr11	77763347	77811664	18	8011	27719.5	7870.84	583	1
13_A2U_peak_8769_lociStitched	chr11	57863226	57876659	13	7380	22670.9	2901.53	584	1
22_A2U_peak_54718_lociStitched	chr8	34725568	34782990	22	7102	29394.3	9635.41	585	1
17_A2U_peak_39234_lociStitched	chr4	59314521	59340447	17	7650	24456	4726.31	586	1
19_A2U_peak_46825_lociStitched	chr6	54058844	54091984	19	8307	27502.9	7787.9	587	1
7_A2U_peak_6890_lociStitched	chr10	128496168	128518659	7	7829	23986.7	4304.78	588	1
14_A2U_peak_60621_lociStitched	chr9	124107348	124144803	14	5396	30027.7	10363.8	589	1
4_A2U_peak_46225_lociStitched	chr6	34865753	34877324	4	7792	22232.5	2591.9	590	1
9_A2U_peak_26580_lociStitched	chr17	63848820	63864954	9	6880	24168.7	4556.24	591	1
20_A2U_peak_39011_lociStitched	chr4	47395108	47419355	20	6565	26996.6	7385.64	592	1
13_A2U_peak_40199_lociStitched	chr4	119105190	119137927	13	10033	24513.5	4962.93	593	1
16_A2U_peak_44503_lociStitched	chr5	121804678	121842979	16	8371	25723	6174.12	594	1
18_A2U_peak_52679_lociStitched	chr7	110908343	110957286	18	6329	28034.6	8491.61	595	1
17_A2U_peak_35528_lociStitched	chr3	9546991	9584518	17	8928	26557.9	7036.31	596	1
6_A2U_peak_34425_lociStitched	chr2	150565666	150579793	6	7504	22710.6	3212.48	597	1
12_A2U_peak_44717_lociStitched	chr5	124001115	124026749	12	9987	23373.1	3901.49	598	1
14_A2U_peak_30635_lociStitched	chr19	46863970	46909987	14	7981	28010.5	8554.56	599	1
10_A2U_peak_10558_lociStitched	chr11	87244546	87284220	10	7028	26902.9	7462.68	600	1
11_A2U_peak_32130_lociStitched	chr2	35828461	35861018	11	6273	23978.2	4557.98	601	1
12_A2U_peak_32427_lociStitched	chr2	53879444	53910980	12	5434	29479.9	10104.1	602	1
12_A2U_peak_15802_lociStitched	chr13	43512767	43554673	12	6244	26392.4	7019.26	603	1
4_A2U_peak_55749_lociStitched	chr8	84656055	84665835	4	7649	21778.1	2448.91	604	1
16_A2U_peak_52251_lociStitched	chr7	99896205	99928629	16	7775	23990.5	4662.57	605	1
15_A2U_peak_49589_lociStitched	chr7	3366284	3419478	15	7224	27565.1	8292.94	606	1
5_A2U_peak_4285_lociStitched	chr10	17718201	17728004	5	7193	22276.3	3035.01	607	1
18_A2U_peak_23126_lociStitched	chr16	32433490	32470401	18	6584	28495.3	9283.12	608	1
9_A2U_peak_15974_lociStitched	chr13	46719104	46748945	9	8181	25931.8	6720.19	609	1
8_A2U_peak_52356_lociStitched	chr7	100839549	100861722	8	10209	22771.7	3565.42	610	1
9_A2U_peak_10828_lociStitched	chr11	94993821	95013261	9	10254	22523.2	3322.3	611	1
4_A2U_peak_179_lociStitched	chr1	36125520	36133593	4	6261	21040.7	1840.64	612	1
17_A2U_peak_5202_lociStitched	chr10	62306601	62338158	17	11483	24273.6	5099.61	613	1
15_A2U_peak_13296_lociStitched	chr12	55035032	55072442	15	7707	28094.9	8929.77	614	1
20_A2U_peak_4783_lociStitched	chr10	42187261	42221099	20	8754	24671.3	5539.28	615	1
12_A2U_peak_12527_lociStitched	chr11	121702447	121727654	12	7186	24425.6	5328.76	616	1
13_A2U_peak_52162_lociStitched	chr7	98155308	98194203	13	8379	24624.4	5589.21	617	1
8_A2U_peak_23440_lociStitched	chr16	49839383	49860198	8	6835	24193.3	5162.12	618	1
13_A2U_peak_40655_lociStitched	chr4	129781838	129811897	13	8066	24525.1	5509.81	619	1
7_A2U_peak_18222_lociStitched	chr14	45308132	45326885	7	8689	24045.1	5044.56	620	1
12_A2U_peak_35162_lociStitched	chr2	167924536	167960965	12	8077	25030.4	6069.07	621	1
12_A2U_peak_35976_lociStitched	chr3	51144988	51169765	12	7679	24415.3	5458.37	622	1
17_A2U_peak_52187_lociStitched	chr7	98661328	98695724	17	8051	25515	6579.95	623	1
18_A2U_peak_7808_lociStitched	chr11	31353069	31402681	18	8463	26974	8047.07	624	1
10_A2U_peak_28783_lociStitched	chr18	84845349	84886400	10	6651	27401.5	8509.87	625	1
4_A2U_peak_27473_lociStitched	chr18	20960808	20970584	4	6073	21306.8	2461.6	626	1
14_A2U_peak_34868_lociStitched	chr2	163616102	163642740	14	6673	26049.3	7258.85	627	1
11_A2U_peak_56647_lociStitched	chr8	120319241	120337315	11	10487	22044.9	3262.36	628	1
10_A2U_peak_7909_lociStitched	chr11	33932226	33946237	10	6692	22227.1	3464.92	629	1
14_A2U_peak_41251_lociStitched	chr4	137361249	137389074	14	9509	23567.8	4835.98	630	1
8_A2U_peak_13479_lociStitched	chr12	70218725	70235392	8	8429	22593.8	3873.41	631	1
16_A2U_peak_17988_lociStitched	chr14	27337318	27381798	16	7176	27034.9	8331.1	632	1
11_A2U_peak_6107_lociStitched	chr10	88380263	88399234	11	9239	22423.7	3727.8	633	1
15_A2U_peak_19935_lociStitched	chr15	36715574	36735646	15	7756	23080.8	4393.76	634	1
15_A2U_peak_44661_lociStitched	chr5	123018287	123079012	15	7212	27684.5	9048.02	635	1
13_A2U_peak_16948_lociStitched	chr13	97435617	97464043	13	6470	24403.7	5790.38	636	1
16_A2U_peak_30849_lociStitched	chr19	60892803	60947014	16	6782	28628.8	10072.4	637	1
16_A2U_peak_24924_lociStitched	chr17	24603227	24628796	16	10886	21902.4	3352.1	638	1

## Sheet: Typical Ehancers_rep2
Supplementary Data 2. Super-enhancers and Typical Enhancers Generated from Biological Replicate 2, Related to Fig. 1.
Sheet 4 Typical enhancers
Typical enhancers
REGION_ID	CHROM	START	STOP	NUM_LOCI	CONSTITUENT_SIZE	A1U_mm10_sorted.bam	UN_mm10_sorted.bam	enhancerRank	isSuper
18_A2U_peak_23502_lociStitched	chr16	52052043	52098611	18	7142	28709.2	10184.4	639	0
5_A2U_peak_13731_lociStitched	chr12	80113224	80136744	5	6563	22786.2	4271.23	640	0
8_A2U_peak_40424_lociStitched	chr4	125114849	125132215	8	11203	21276.8	2764.67	641	0
21_A2U_peak_42357_lociStitched	chr5	29871366	29907797	21	6505	26441.6	7941.96	642	0
14_A2U_peak_49869_lociStitched	chr7	16293926	16320218	14	9722	23413	4924.49	643	0
6_A2U_peak_1488_lociStitched	chr1	87933894	87962065	6	7190	23759.4	5276.43	644	0
16_A2U_peak_1951_lociStitched	chr1	130428053	130460253	16	5996	27682.3	9218.86	645	0
9_A2U_peak_53921_lociStitched	chr7	140860374	140879508	9	6446	21942.9	3570.4	646	0
7_A2U_peak_18160_lociStitched	chr14	34341419	34363704	7	6884	22253.8	3888.73	647	0
11_A2U_peak_26210_lociStitched	chr17	47507362	47528293	11	7373	22149.2	3788.51	648	0
17_A2U_peak_30419_lociStitched	chr19	41985795	42025838	17	7029	24502.3	6146.6	649	0
7_A2U_peak_50340_lociStitched	chr7	28795654	28820866	7	6391	22554.7	4220.49	650	0
18_A2U_peak_32827_lociStitched	chr2	79511888	79550407	18	6511	27263.7	8936.41	651	0
6_A2U_peak_818_lociStitched	chr1	63114267	63130350	6	7229	22229.9	3919.43	652	0
3_A2U_peak_46033_lociStitched	chr6	18842895	18848442	3	5100	20560.5	2267.06	653	0
6_A2U_peak_45633_lociStitched	chr5	142814134	142834972	6	8293	21642.3	3367.42	654	0
10_A2U_peak_23410_lociStitched	chr16	45642093	45676296	10	6906	25717.2	7445.99	655	0
11_A2U_peak_34917_lociStitched	chr2	163969779	164007706	11	7524	24516	6284.5	656	0
12_A2U_peak_26494_lociStitched	chr17	57263654	57291689	12	9564	22478.5	4255.71	657	0
6_A2U_peak_43087_lociStitched	chr5	64796691	64818712	6	7822	21926.3	3730.36	658	0
14_A2U_peak_21371_lociStitched	chr15	82130176	82164797	14	6140	24394	6207.55	659	0
18_A2U_peak_23908_lociStitched	chr16	92608931	92664373	18	6262	27599	9430.68	660	0
6_A2U_peak_44264_lociStitched	chr5	115152011	115167915	6	9178	21406.8	3257.14	661	0
17_A2U_peak_14353_lociStitched	chr12	103325283	103348623	17	9260	21554.5	3414.64	662	0
8_A2U_peak_32996_lociStitched	chr2	91073879	91111482	8	6997	23453	5332.11	663	0
A2U_peak_18627	chr14	55940751	55945014	1	4264	19566.7	1448.57	664	0
11_A2U_peak_31152_lociStitched	chr2	11528927	11549477	11	8219	22672.8	4555.94	665	0
16_A2U_peak_58226_lociStitched	chr9	47533590	47581891	16	5170	25570.5	7462.5	666	0
16_A2U_peak_3770_lociStitched	chr1	183134151	183179840	16	5959	26929.1	8827.11	667	0
8_A2U_peak_189_lociStitched	chr1	36260343	36273456	8	7071	20706.7	2605.55	668	0
11_A2U_peak_8419_lociStitched	chr11	53646387	53663856	11	6973	22489.6	4417.91	669	0
20_A2U_peak_53794_lociStitched	chr7	135575331	135613474	20	5815	25258.3	7189.96	670	0
11_A2U_peak_55966_lociStitched	chr8	91063423	91083393	11	7360	23301	5256.1	671	0
11_A2U_peak_53902_lociStitched	chr7	139969609	139988614	11	8518	20964.4	2943.87	672	0
8_A2U_peak_55208_lociStitched	chr8	70605649	70621656	8	10309	21039.6	3039.73	673	0
9_A2U_peak_6361_lociStitched	chr10	96365180	96383308	9	6762	22130.7	4145.87	674	0
15_A2U_peak_2875_lociStitched	chr1	161396615	161420560	15	6822	23968.9	5991.04	675	0
15_A2U_peak_33621_lociStitched	chr2	121576710	121596883	15	8229	21744.5	3772.35	676	0
17_A2U_peak_52287_lociStitched	chr7	100028556	100074368	17	6659	24953.8	6990.91	677	0
17_A2U_peak_46070_lociStitched	chr6	22451300	22493971	17	6644	27855.6	9899.67	678	0
15_A2U_peak_10967_lociStitched	chr11	97415141	97445565	15	7696	22486.4	4548.39	679	0
20_A2U_peak_32576_lociStitched	chr2	66182363	66222770	20	7933	26539.3	8634.98	680	0
6_A2U_peak_41707_lociStitched	chr4	149432145	149446034	6	5303	21780.7	3894.48	681	0
14_A2U_peak_31812_lociStitched	chr2	32115536	32177731	14	6468	26793.6	8918.76	682	0
11_A2U_peak_59928_lociStitched	chr9	107601890	107645141	11	7671	23589.1	5748.06	683	0
19_A2U_peak_50425_lociStitched	chr7	30244601	30278244	19	9059	21938.6	4097.72	684	0
10_A2U_peak_15824_lociStitched	chr13	44975806	45007267	10	7776	25376.4	7538.06	685	0
15_A2U_peak_39782_lociStitched	chr4	106523462	106550413	15	6706	22946.1	5134.17	686	0
21_A2U_peak_32469_lociStitched	chr2	57247204	57302144	21	6775	28931.4	11141.8	687	0
11_A2U_peak_51002_lociStitched	chr7	48018122	48049219	11	4808	25421.8	7637.42	688	0
13_A2U_peak_19961_lociStitched	chr15	36865242	36881525	13	8394	21557.1	3792.31	689	0
14_A2U_peak_9755_lociStitched	chr11	75135528	75165241	14	7971	22991.9	5271.09	690	0
10_A2U_peak_30281_lociStitched	chr19	40630686	40664148	10	6899	24306.8	6598.71	691	0
9_A2U_peak_59509_lociStitched	chr9	85324277	85343919	9	7222	22729.7	5026.39	692	0
10_A2U_peak_41865_lociStitched	chr4	152180722	152197782	10	8444	21456.4	3754.91	693	0
19_A2U_peak_51922_lociStitched	chr7	82405537	82440355	19	7015	24233.3	6542.3	694	0
16_A2U_peak_2016_lociStitched	chr1	131183672	131206601	16	9754	21665.6	3980.47	695	0
11_A2U_peak_3152_lociStitched	chr1	170269021	170286073	11	5805	22234.1	4549.47	696	0
5_A2U_peak_20724_lociStitched	chr15	74987361	74996026	5	6717	19608.9	1940.96	697	0
13_A2U_peak_23614_lociStitched	chr16	75853128	75877547	13	5772	24836.6	7179.19	698	0
13_A2U_peak_4326_lociStitched	chr10	19093677	19125628	13	6257	24963.3	7377.49	699	0
7_A2U_peak_49719_lociStitched	chr7	4646279	4656123	7	6734	19920.3	2388.15	700	0
13_A2U_peak_55623_lociStitched	chr8	82359794	82399488	13	5026	27492.1	9979.07	701	0
9_A2U_peak_38399_lociStitched	chr4	9665248	9690392	9	7576	24057.8	6547.5	702	0
11_A2U_peak_14819_lociStitched	chr13	6626767	6648684	11	7793	22278.6	4786.67	703	0
16_A2U_peak_10339_lociStitched	chr11	82834105	82868422	16	7498	23019.8	5538.76	704	0
13_A2U_peak_35157_lociStitched	chr2	167740062	167778556	13	8440	22010.9	4530.74	705	0
10_A2U_peak_28716_lociStitched	chr18	82672998	82705398	10	7406	23198.4	5760.72	706	0
6_A2U_peak_28128_lociStitched	chr18	60491307	60510303	6	5289	21568.1	4179.12	707	0
9_A2U_peak_54847_lociStitched	chr8	46585395	46601434	9	6165	22129	4760.38	708	0
15_A2U_peak_6535_lociStitched	chr10	111572463	111589644	15	6583	21575.9	4233.4	709	0
A2U_peak_25842	chr17	35811021	35816966	1	5946	18990.1	1648.55	710	0
10_A2U_peak_25692_lociStitched	chr17	35079445	35106364	10	10253	21131.4	3790.2	711	0
17_A2U_peak_53541_lociStitched	chr7	128378778	128401773	17	9306	21100.2	3780.38	712	0
13_A2U_peak_13861_lociStitched	chr12	84174861	84207086	13	9341	22396.4	5110.89	713	0
18_A2U_peak_22456_lociStitched	chr16	14352248	14381186	18	9112	22328.6	5049.68	714	0
13_A2U_peak_53738_lociStitched	chr7	132780737	132821738	13	6741	23542.8	6342.85	715	0
18_A2U_peak_20519_lociStitched	chr15	67023535	67068075	18	7438	24439.1	7242.2	716	0
16_A2U_peak_60510_lociStitched	chr9	123269242	123291814	16	7232	22736.8	5541.43	717	0
11_A2U_peak_16607_lociStitched	chr13	74245356	74282973	11	4885	25842.9	8648.15	718	0
13_A2U_peak_43897_lociStitched	chr5	105490760	105515783	13	8553	21612.4	4446.59	719	0
10_A2U_peak_13084_lociStitched	chr12	36018960	36040276	10	6077	22181.4	5015.65	720	0
A2U_peak_9511	chr11	70636516	70643686	1	7171	19184.1	2024.09	721	0
10_A2U_peak_55147_lociStitched	chr8	70234698	70251081	10	9123	20568.9	3409.3	722	0
10_A2U_peak_44398_lociStitched	chr5	118037093	118059515	10	7165	20428.7	3271.37	723	0
11_A2U_peak_993_lociStitched	chr1	73026862	73046608	11	9155	20524	3372.62	724	0
10_A2U_peak_37079_lociStitched	chr3	96242887	96260665	10	7425	21034.9	3904.05	725	0
7_A2U_peak_30609_lociStitched	chr19	46470886	46504713	7	7124	22481.4	5354.81	726	0
6_A2U_peak_46938_lociStitched	chr6	56358498	56382138	6	7486	22658.9	5562.49	727	0
15_A2U_peak_47863_lociStitched	chr6	92862685	92906262	15	5044	24934.8	7883.08	728	0
13_A2U_peak_36359_lociStitched	chr3	65656556	65677103	13	7593	22840	5816.86	729	0
14_A2U_peak_59570_lociStitched	chr9	90234244	90258360	14	8687	21735.8	4738.79	730	0
7_A2U_peak_16829_lociStitched	chr13	95599925	95618440	7	6061	21403.3	4454.71	731	0
A2U_peak_8230	chr11	50209926	50215405	1	5480	18394.1	1449.2	732	0
9_A2U_peak_20384_lociStitched	chr15	62031364	62080051	9	5163	24660	7721.76	733	0
16_A2U_peak_45461_lociStitched	chr5	139056503	139102386	16	6410	22716.7	5827.14	734	0
9_A2U_peak_9612_lociStitched	chr11	72984977	73002142	9	6833	19734.6	2916.33	735	0
10_A2U_peak_53719_lociStitched	chr7	132668523	132700166	10	6834	21286.2	4477.48	736	0
13_A2U_peak_8201_lociStitched	chr11	49981293	50018935	13	6315	24802.3	8017.75	737	0
8_A2U_peak_40285_lociStitched	chr4	120666679	120682118	8	6468	19910.1	3166.54	738	0
7_A2U_peak_10367_lociStitched	chr11	83064854	83081942	7	7063	20466.3	3735.44	739	0
8_A2U_peak_4323_lociStitched	chr10	19061173	19068884	8	5434	19566.7	2846.9	740	0
3_A2U_peak_32448_lociStitched	chr2	54080387	54086977	3	5755	18737.3	2019.18	741	0
14_A2U_peak_18093_lociStitched	chr14	31656267	31685911	14	8890	22241.9	5525.64	742	0
17_A2U_peak_53850_lociStitched	chr7	139342618	139384296	17	5826	23710.6	7010.24	743	0
14_A2U_peak_36556_lociStitched	chr3	82767568	82804647	14	4840	24672.4	7975.69	744	0
18_A2U_peak_4806_lociStitched	chr10	42244600	42274842	18	7158	22841.8	6145.17	745	0
13_A2U_peak_35339_lociStitched	chr2	174600198	174629879	13	6141	21527.6	4846.91	746	0
9_A2U_peak_34933_lociStitched	chr2	164076525	164088203	9	6565	20009.1	3331.73	747	0
13_A2U_peak_19727_lociStitched	chr15	25353669	25407608	13	4252	27072	10399.4	748	0
11_A2U_peak_40342_lociStitched	chr4	123552256	123577876	11	5780	22599.4	5936.15	749	0
10_A2U_peak_48337_lociStitched	chr6	114872493	114895101	10	6983	20433.1	3780.06	750	0
13_A2U_peak_36533_lociStitched	chr3	79966230	79994161	13	6095	23506.7	6868.23	751	0
10_A2U_peak_11483_lociStitched	chr11	106412241	106439422	10	6571	22617.3	5998.85	752	0
13_A2U_peak_3534_lociStitched	chr1	180247527	180292515	13	7014	24266.5	7670.45	753	0
12_A2U_peak_47228_lociStitched	chr6	72509814	72539195	12	5770	21474.6	4880.18	754	0
8_A2U_peak_54403_lociStitched	chr8	13584121	13606635	8	5965	20024	3442.39	755	0
16_A2U_peak_1369_lociStitched	chr1	86486031	86515899	16	6407	21376.5	4805.76	756	0
14_A2U_peak_31891_lociStitched	chr2	32482913	32507130	14	5867	21148.7	4584.28	757	0
15_A2U_peak_3226_lociStitched	chr1	171038118	171085410	15	6233	27495.6	10943.4	758	0
8_A2U_peak_55930_lociStitched	chr8	88650098	88669472	8	7447	20197.4	3661.69	759	0
12_A2U_peak_12373_lociStitched	chr11	120209090	120238137	12	7808	21866.6	5382.41	760	0
15_A2U_peak_15221_lociStitched	chr13	24236944	24278016	15	5352	24363.9	7906.36	761	0
12_A2U_peak_60289_lociStitched	chr9	116365285	116385597	12	6578	21508.4	5086.12	762	0
19_A2U_peak_55287_lociStitched	chr8	71274994	71298984	19	7578	20749	4356.58	763	0
9_A2U_peak_52748_lociStitched	chr7	114290074	114318579	9	6086	22231	5883.43	764	0
14_A2U_peak_42841_lociStitched	chr5	39620746	39642167	14	6271	21710.2	5365.96	765	0
11_A2U_peak_48252_lociStitched	chr6	113329346	113352699	11	7236	20431.5	4103.12	766	0
14_A2U_peak_48833_lociStitched	chr6	124668747	124690049	14	8305	20669.3	4383.95	767	0
14_A2U_peak_46932_lociStitched	chr6	56256386	56284174	14	6874	24497.9	8241.92	768	0
3_A2U_peak_41051_lociStitched	chr4	134912139	134921142	3	6194	18690.2	2456.92	769	0
12_A2U_peak_34799_lociStitched	chr2	158141439	158178323	12	6302	22429.2	6226.02	770	0
7_A2U_peak_6426_lociStitched	chr10	99260029	99270542	7	6580	19175.7	2990.95	771	0
9_A2U_peak_9138_lociStitched	chr11	62462146	62479838	9	6768	20618.3	4433.62	772	0
8_A2U_peak_56489_lociStitched	chr8	117053586	117091845	8	5750	22060.1	5876.58	773	0
12_A2U_peak_38289_lociStitched	chr4	3751159	3776337	12	7349	20822.2	4657.93	774	0
15_A2U_peak_60447_lociStitched	chr9	120825740	120868761	15	6108	22284.9	6134.79	775	0
13_A2U_peak_11006_lociStitched	chr11	97805275	97832584	13	7602	19990.2	3886.07	776	0
7_A2U_peak_9376_lociStitched	chr11	69408311	69426114	7	9021	18728.8	2634.84	777	0
2_A2U_peak_36684_lociStitched	chr3	88137433	88146650	2	6101	18119.7	2103.32	778	0
9_A2U_peak_57563_lociStitched	chr9	21714766	21740636	9	7387	20414	4400.49	779	0
11_A2U_peak_30910_lociStitched	chr2	3648282	3674954	11	6035	21823	5811.83	780	0
15_A2U_peak_51404_lociStitched	chr7	75684405	75716248	15	5800	23678.5	7683.72	781	0
11_A2U_peak_30290_lociStitched	chr19	40677911	40693106	11	6443	18931.5	2949.35	782	0
12_A2U_peak_12878_lociStitched	chr12	31041429	31060718	12	7307	19231.1	3250.2	783	0
10_A2U_peak_14728_lociStitched	chr12	116275979	116308337	10	5733	23689.3	7727.09	784	0
18_A2U_peak_11163_lociStitched	chr11	100865089	100913185	18	7198	24663.6	8729.42	785	0
17_A2U_peak_16901_lociStitched	chr13	95986636	96028543	17	5949	22772.3	6847.6	786	0
13_A2U_peak_13281_lociStitched	chr12	54981523	55019758	13	7253	22960.1	7046.71	787	0
12_A2U_peak_4180_lociStitched	chr10	13971374	14000906	12	6034	22467.9	6570.87	788	0
13_A2U_peak_33800_lociStitched	chr2	128407698	128426876	13	8093	19488.7	3657.24	789	0
12_A2U_peak_56063_lociStitched	chr8	94986964	95025023	12	7079	20570.9	4776.4	790	0
17_A2U_peak_36095_lociStitched	chr3	51858762	51901339	17	5392	23298.1	7506.33	791	0
19_A2U_peak_41928_lociStitched	chr4	155146486	155202549	19	6881	23395.1	7618.96	792	0
13_A2U_peak_54066_lociStitched	chr7	142335132	142361219	13	6853	20728.7	4964.36	793	0
7_A2U_peak_29200_lociStitched	chr19	8559894	8569120	7	5001	18217.7	2512.24	794	0
12_A2U_peak_39705_lociStitched	chr4	101283071	101306824	12	6633	20634.2	4940.62	795	0
11_A2U_peak_58790_lociStitched	chr9	61372442	61393129	11	7840	18717.6	3030.65	796	0
14_A2U_peak_19204_lociStitched	chr14	73420860	73448139	14	7304	21032.1	5360.32	797	0
12_A2U_peak_30199_lociStitched	chr19	36509593	36538649	12	5596	21489.8	5825.73	798	0
6_A2U_peak_8059_lociStitched	chr11	46379836	46399043	6	5503	19938.8	4319.65	799	0
9_A2U_peak_25260_lociStitched	chr17	28686577	28713703	9	5170	21974.8	6385.46	800	0
10_A2U_peak_58537_lociStitched	chr9	57251338	57279686	10	6569	19602.6	4056.6	801	0
8_A2U_peak_28923_lociStitched	chr19	4293625	4304346	8	9241	17805.4	2262.13	802	0
9_A2U_peak_22606_lociStitched	chr16	17921258	17949992	9	7195	20378.2	4847.43	803	0
5_A2U_peak_17187_lociStitched	chr13	109229661	109240191	5	5656	18387.5	2881.01	804	0
9_A2U_peak_43105_lociStitched	chr5	65080199	65127735	9	5303	25080	9583.26	805	0
8_A2U_peak_47417_lociStitched	chr6	83436344	83457642	8	7439	18972.3	3490.74	806	0
8_A2U_peak_17035_lociStitched	chr13	102688759	102700572	8	6670	18348	2898.91	807	0
13_A2U_peak_32771_lociStitched	chr2	75680690	75702093	13	6092	19504.6	4090.11	808	0
6_A2U_peak_29478_lociStitched	chr19	12573715	12591855	6	5472	19389.8	3990.8	809	0
14_A2U_peak_58621_lociStitched	chr9	57805724	57850647	14	5688	23270.1	7888.48	810	0
7_A2U_peak_10215_lociStitched	chr11	80067702	80086714	7	5902	20597.6	5224.5	811	0
16_A2U_peak_48147_lociStitched	chr6	108527795	108542708	16	7988	17946.3	2576.97	812	0
5_A2U_peak_58454_lociStitched	chr9	54691067	54705953	5	6492	18043.3	2675.01	813	0
7_A2U_peak_13833_lociStitched	chr12	83915122	83942695	7	5105	21633.8	6286.64	814	0
7_A2U_peak_19168_lociStitched	chr14	73316223	73351029	7	5158	23309.6	7984.5	815	0
11_A2U_peak_20499_lociStitched	chr15	66841436	66865000	11	7399	19784.3	4463.02	816	0
15_A2U_peak_54920_lociStitched	chr8	54507689	54524397	15	5569	19802.3	4481.09	817	0
17_A2U_peak_8540_lociStitched	chr11	54998705	55030038	17	6878	19974.8	4659.22	818	0
12_A2U_peak_43074_lociStitched	chr5	64672827	64686639	12	7212	18448.7	3171.24	819	0
15_A2U_peak_57446_lociStitched	chr9	16210003	16230119	15	5498	19669.4	4415.46	820	0
5_A2U_peak_12080_lociStitched	chr11	116418276	116437988	5	6347	18966.9	3723.6	821	0
A2U_peak_31831	chr2	32234526	32240635	1	6110	17017.8	1781.38	822	0
14_A2U_peak_44147_lociStitched	chr5	113825500	113873807	14	6253	21211.6	5985.24	823	0
10_A2U_peak_45524_lociStitched	chr5	139793690	139832584	10	7100	19898.2	4682.84	824	0
4_A2U_peak_54595_lociStitched	chr8	25593499	25611389	4	6122	19772	4570.9	825	0
15_A2U_peak_59756_lociStitched	chr9	102839375	102862304	15	7433	20455	5255.33	826	0
16_A2U_peak_47290_lociStitched	chr6	82740304	82771298	16	7710	19817.6	4726.59	827	0
15_A2U_peak_40929_lociStitched	chr4	134098634	134125338	15	8845	19328.4	4237.92	828	0
11_A2U_peak_14879_lociStitched	chr13	13520260	13550423	11	5217	20266.5	5178.99	829	0
17_A2U_peak_39830_lociStitched	chr4	106786856	106806621	17	8121	18069.2	2988.47	830	0
18_A2U_peak_61547_lociStitched	chrX	139518575	139539962	18	5905	20144.4	5085.83	831	0
4_A2U_peak_49537_lociStitched	chr6	148635674	148640731	4	4649	16844.9	1790.18	832	0
12_A2U_peak_26067_lociStitched	chr17	46131304	46142203	12	5639	17472.2	2428.3	833	0
10_A2U_peak_50643_lociStitched	chr7	41175381	41199520	10	5023	21807.2	6775.82	834	0
6_A2U_peak_318_lociStitched	chr1	39469674	39495083	6	7775	19844.4	4815.01	835	0
10_A2U_peak_31201_lociStitched	chr2	13384949	13415091	10	4987	22151.4	7125.57	836	0
16_A2U_peak_34022_lociStitched	chr2	131495670	131530064	16	6361	20055.1	5059.36	837	0
9_A2U_peak_40765_lociStitched	chr4	132490399	132516329	9	5725	19546	4563.68	838	0
15_A2U_peak_1222_lociStitched	chr1	85749218	85772498	15	7924	18936	3957.6	839	0
7_A2U_peak_49608_lociStitched	chr7	3569516	3577613	7	6315	17338.9	2362.7	840	0
12_A2U_peak_1495_lociStitched	chr1	88568313	88594641	12	6227	19443.2	4486.29	841	0
14_A2U_peak_44371_lociStitched	chr5	117135143	117151449	14	8057	18267.6	3311.75	842	0
6_A2U_peak_24650_lociStitched	chr17	7939347	7965544	6	4491	20632.8	5687.37	843	0
7_A2U_peak_15862_lociStitched	chr13	45442839	45458287	7	6416	18102	3171.47	844	0
11_A2U_peak_59209_lociStitched	chr9	70833886	70849150	11	7629	18689.2	3762.58	845	0
8_A2U_peak_3102_lociStitched	chr1	167545495	167565759	8	5022	18636.8	3728.58	846	0
14_A2U_peak_38141_lociStitched	chr3	153688787	153722198	14	6004	21155.8	6261.22	847	0
13_A2U_peak_1322_lociStitched	chr1	86206929	86240837	13	6111	20995.8	6103.44	848	0
11_A2U_peak_30672_lociStitched	chr19	47507794	47531915	11	7007	18389.9	3557.85	849	0
8_A2U_peak_48324_lociStitched	chr6	114682849	114696007	8	6938	17365.9	2544.76	850	0
11_A2U_peak_18770_lociStitched	chr14	60717403	60747555	11	6620	19577.7	4761	851	0
8_A2U_peak_13582_lociStitched	chr12	76475412	76505671	8	4961	19998.2	5216.65	852	0
15_A2U_peak_22388_lociStitched	chr16	11647467	11677351	15	5580	20204.6	5429.92	853	0
15_A2U_peak_5854_lociStitched	chr10	81395380	81434882	15	6608	18514.6	3740.84	854	0
5_A2U_peak_44825_lociStitched	chr5	125392190	125406943	5	4233	18007.5	3301.72	855	0
7_A2U_peak_21060_lociStitched	chr15	78921874	78943115	7	7806	17797.8	3107.56	856	0
13_A2U_peak_51913_lociStitched	chr7	82359303	82382342	13	6750	18525.7	3835.99	857	0
14_A2U_peak_51477_lociStitched	chr7	79358111	79378177	14	6125	18272.1	3617.9	858	0
8_A2U_peak_57654_lociStitched	chr9	23100162	23124170	8	5506	19893	5248.15	859	0
15_A2U_peak_28571_lociStitched	chr18	77856531	77878597	15	6394	19616.7	4975.88	860	0
12_A2U_peak_55230_lociStitched	chr8	70634385	70655046	12	6954	17942	3311.96	861	0
8_A2U_peak_2123_lociStitched	chr1	133019610	133033960	8	5704	18309.2	3705.17	862	0
2_A2U_peak_59992_lociStitched	chr9	108338273	108344277	2	5815	16416.1	1828.22	863	0
13_A2U_peak_34396_lociStitched	chr2	148477297	148505387	13	6059	20502.9	5929.8	864	0
5_A2U_peak_40381_lociStitched	chr4	124690608	124710944	5	7415	18017.7	3487.62	865	0
10_A2U_peak_23145_lociStitched	chr16	32648100	32689405	10	4820	19995.8	5481.17	866	0
7_A2U_peak_3959_lociStitched	chr1	194935623	194948471	7	5668	18240.3	3736.2	867	0
11_A2U_peak_34202_lociStitched	chr2	135033423	135048785	11	4989	19104.2	4602.46	868	0
2_A2U_peak_21838_lociStitched	chr15	99029104	99034642	2	5371	15944.5	1449.29	869	0
10_A2U_peak_8309_lociStitched	chr11	51915641	51939235	10	7255	18995.5	4504.09	870	0
12_A2U_peak_45605_lociStitched	chr5	141041596	141076899	12	6001	19709.7	5235.43	871	0
6_A2U_peak_50721_lociStitched	chr7	44853692	44873676	6	6098	17266.2	2817.74	872	0
16_A2U_peak_13413_lociStitched	chr12	69485451	69519262	16	6069	19309.5	4878.93	873	0
15_A2U_peak_595_lociStitched	chr1	53838426	53857721	15	6163	19038.4	4615.36	874	0
13_A2U_peak_21271_lociStitched	chr15	81123989	81156743	13	5371	20389.4	5974.33	875	0
14_A2U_peak_1844_lociStitched	chr1	127207539	127245329	14	4907	19790.6	5377.52	876	0
8_A2U_peak_10592_lociStitched	chr11	87675527	87710267	8	4378	20868.3	6468.59	877	0
10_A2U_peak_38758_lociStitched	chr4	41366386	41408187	10	3193	22062.6	7683.02	878	0
3_A2U_peak_2523_lociStitched	chr1	151326177	151347306	3	5217	19039.3	4673.73	879	0
22_A2U_peak_45141_lociStitched	chr5	136260875	136297680	22	5856	19517.7	5200.55	880	0
10_A2U_peak_47921_lociStitched	chr6	97303704	97321963	10	5326	18049	3770.48	881	0
5_A2U_peak_47215_lociStitched	chr6	72475530	72491149	5	4598	17718.2	3442.43	882	0
10_A2U_peak_51444_lociStitched	chr7	78720675	78750357	10	4589	19753.4	5482.27	883	0
3_A2U_peak_9785_lociStitched	chr11	75449642	75460521	3	4720	16674.2	2409.7	884	0
15_A2U_peak_45705_lociStitched	chr5	143625327	143640430	15	5863	17712.8	3472.18	885	0
5_A2U_peak_21493_lociStitched	chr15	83425460	83454163	5	5898	18921	4727.38	886	0
16_A2U_peak_52698_lociStitched	chr7	111590344	111622964	16	5918	19601.4	5414.92	887	0
13_A2U_peak_27878_lociStitched	chr18	39635716	39671008	13	5388	20811.7	6627.84	888	0
3_A2U_peak_5622_lociStitched	chr10	79985049	79995607	3	5638	16234	2065.14	889	0
11_A2U_peak_26048_lociStitched	chr17	45958029	45987286	11	5962	18051.6	3885.33	890	0
4_A2U_peak_49443_lociStitched	chr6	145115998	145127201	4	4983	16611.8	2453.46	891	0
15_A2U_peak_20069_lociStitched	chr15	42455018	42486320	15	5360	23723.8	9581.54	892	0
13_A2U_peak_4272_lociStitched	chr10	17653209	17684826	13	3612	20870.4	6731.26	893	0
3_A2U_peak_4085_lociStitched	chr10	9897781	9920274	3	4431	18684.9	4550.33	894	0
5_A2U_peak_13571_lociStitched	chr12	76360546	76376732	5	7219	17885.5	3755.15	895	0
6_A2U_peak_34094_lociStitched	chr2	132006845	132035901	6	6089	19107.2	4997.63	896	0
10_A2U_peak_410_lociStitched	chr1	40474064	40505490	10	3882	21919.6	7812.5	897	0
7_A2U_peak_49399_lociStitched	chr6	143348569	143373743	7	4843	19117.1	5014.66	898	0
13_A2U_peak_46105_lociStitched	chr6	28765677	28806619	13	4736	20929.6	6841.41	899	0
11_A2U_peak_53881_lociStitched	chr7	139440630	139476461	11	5221	18689.4	4611.45	900	0
13_A2U_peak_37870_lociStitched	chr3	142299620	142346501	13	4981	26956.6	12882.9	901	0
9_A2U_peak_38694_lociStitched	chr4	40777365	40799457	9	5409	18411.5	4345.5	902	0
10_A2U_peak_56202_lociStitched	chr8	105596769	105624014	10	7873	18466.7	4405.52	903	0
9_A2U_peak_22645_lociStitched	chr16	18409692	18424119	9	7078	17005.1	2954.65	904	0
9_A2U_peak_14125_lociStitched	chr12	92878857	92892714	9	5661	17724.5	3684.58	905	0
13_A2U_peak_9750_lociStitched	chr11	74949255	74988609	13	4802	23100.8	9071.1	906	0
14_A2U_peak_35103_lociStitched	chr2	167318802	167368564	14	4774	21875.4	7852.44	907	0
15_A2U_peak_36176_lociStitched	chr3	55642200	55674514	15	5282	20286.7	6278.61	908	0
10_A2U_peak_20079_lociStitched	chr15	42513483	42525445	10	4700	17947.8	3971.38	909	0
11_A2U_peak_10195_lociStitched	chr11	79807007	79844746	11	4963	20345.1	6400.53	910	0
12_A2U_peak_28557_lociStitched	chr18	77796895	77822547	12	5437	18979.9	5045.75	911	0
11_A2U_peak_16041_lociStitched	chr13	49189455	49213671	11	6417	17394.4	3467.73	912	0
10_A2U_peak_32978_lociStitched	chr2	91025602	91044785	10	5386	17333.8	3412.66	913	0
14_A2U_peak_18528_lociStitched	chr14	55366319	55404982	14	4756	21338.1	7434.89	914	0
6_A2U_peak_49008_lociStitched	chr6	127142195	127163671	6	8131	17509.4	3618.71	915	0
5_A2U_peak_39391_lociStitched	chr4	83308186	83328331	5	5973	18207.1	4345.28	916	0
5_A2U_peak_26672_lociStitched	chr17	66011964	66032130	5	6107	18574.9	4716.83	917	0
9_A2U_peak_30019_lociStitched	chr19	32169990	32197915	9	4549	19639.7	5786.06	918	0
7_A2U_peak_29107_lociStitched	chr19	6284747	6301838	7	6027	16626.1	2790.96	919	0
11_A2U_peak_3167_lociStitched	chr1	170609999	170634686	11	4226	19942.2	6110.03	920	0
8_A2U_peak_44058_lociStitched	chr5	111020089	111060574	8	3376	20485.4	6659.78	921	0
4_A2U_peak_50805_lociStitched	chr7	45520805	45529649	4	5648	15949.3	2130.52	922	0
11_A2U_peak_34786_lociStitched	chr2	157793102	157827630	11	5627	19152.7	5344.93	923	0
11_A2U_peak_31742_lociStitched	chr2	30985961	31025668	11	5758	19126.9	5324.71	924	0
16_A2U_peak_47993_lociStitched	chr6	97961630	97995916	16	5160	21010.5	7210.35	925	0
12_A2U_peak_56334_lociStitched	chr8	108720150	108753553	12	5146	19280.2	5494.79	926	0
10_A2U_peak_32136_lociStitched	chr2	35880781	35906431	10	6897	17647.2	3875.72	927	0
18_A2U_peak_20574_lociStitched	chr15	72083915	72116038	18	6367	18843.4	5075.43	928	0
15_A2U_peak_22332_lociStitched	chr16	11366784	11390405	15	6024	18209.4	4464.37	929	0
8_A2U_peak_5674_lociStitched	chr10	80150504	80165057	8	7199	15779.8	2046.15	930	0
2_A2U_peak_28320_lociStitched	chr18	65788608	65804811	2	5016	16619.4	2898.72	931	0
6_A2U_peak_48642_lociStitched	chr6	120898035	120926445	6	7046	18548.9	4843.9	932	0
A2U_peak_51644	chr7	80414045	80419443	1	5399	14856.4	1174.07	933	0
13_A2U_peak_56429_lociStitched	chr8	111582546	111599998	13	6344	17389.2	3719.02	934	0
14_A2U_peak_34194_lociStitched	chr2	134901827	134941826	14	3080	22503.4	8835.78	935	0
11_A2U_peak_54013_lociStitched	chr7	141384264	141410292	11	6019	18232.6	4578.33	936	0
4_A2U_peak_36381_lociStitched	chr3	65960803	65975703	4	3993	17295.9	3646.03	937	0
A2U_peak_53950	chr7	140980320	140984306	1	3987	15047.9	1401.48	938	0
6_A2U_peak_53755_lociStitched	chr7	132843088	132881136	6	4832	21561.8	7921.59	939	0
11_A2U_peak_5819_lociStitched	chr10	81285615	81303488	11	7508	16386	2750.65	940	0
11_A2U_peak_3971_lociStitched	chr1	194981976	194999172	11	5434	17813.3	4185.51	941	0
13_A2U_peak_19764_lociStitched	chr15	27475750	27498625	13	6666	17385	3760.65	942	0
11_A2U_peak_17705_lociStitched	chr14	21527559	21562407	11	2652	20539.4	6941.72	943	0
14_A2U_peak_21685_lociStitched	chr15	93513828	93531278	14	5307	17388.9	3797.12	944	0
13_A2U_peak_6275_lociStitched	chr10	95442649	95474633	13	5221	19865.3	6297.65	945	0
11_A2U_peak_29647_lociStitched	chr19	18638071	18651140	11	5503	16798.9	3237.19	946	0
10_A2U_peak_47079_lociStitched	chr6	65578446	65612478	10	4804	21722.6	8174.49	947	0
17_A2U_peak_37775_lociStitched	chr3	136687456	136710533	17	5094	19606.2	6103.87	948	0
7_A2U_peak_23009_lociStitched	chr16	30955875	30974451	7	6739	15817.5	2327.57	949	0
10_A2U_peak_54306_lociStitched	chr8	10979549	11003910	10	5207	17742.1	4275.36	950	0
5_A2U_peak_4683_lociStitched	chr10	40437294	40462841	5	3644	18920.1	5490.05	951	0
11_A2U_peak_34407_lociStitched	chr2	148518721	148531647	11	5602	16365.6	2944.54	952	0
4_A2U_peak_39289_lociStitched	chr4	59792680	59814915	4	4842	17679	4284.68	953	0
13_A2U_peak_30389_lociStitched	chr19	41899621	41914521	13	5956	17281	3893.37	954	0
A2U_peak_18628	chr14	55945178	55949485	1	4308	14925.5	1538.03	955	0
6_A2U_peak_39419_lociStitched	chr4	85939483	85956460	6	4497	18296.1	4909.75	956	0
11_A2U_peak_20134_lociStitched	chr15	51673437	51697209	11	5721	18309.2	4992.12	957	0
14_A2U_peak_45867_lociStitched	chr5	148954100	148969560	14	5805	16277.8	3011.61	958	0
6_A2U_peak_29680_lociStitched	chr19	20973811	20983315	6	4469	15942	2700.09	959	0
10_A2U_peak_29870_lociStitched	chr19	25030616	25055000	10	4808	18051.5	4823.16	960	0
9_A2U_peak_4061_lociStitched	chr10	8051944	8077784	9	5020	18796	5586.61	961	0
9_A2U_peak_9631_lociStitched	chr11	73079735	73110113	9	5351	18396.9	5218.94	962	0
5_A2U_peak_53350_lociStitched	chr7	126801401	126810127	5	4557	15187.6	2010.47	963	0
5_A2U_peak_1054_lociStitched	chr1	74381185	74398312	5	5260	15933.2	2784.85	964	0
12_A2U_peak_5990_lociStitched	chr10	83101234	83130187	12	5461	17562.9	4426.91	965	0
12_A2U_peak_8706_lociStitched	chr11	57425967	57467913	12	4191	19769.1	6698.78	966	0
3_A2U_peak_2074_lociStitched	chr1	132002547	132010752	3	5642	14964.3	1894.53	967	0
11_A2U_peak_752_lociStitched	chr1	59360201	59377429	11	5460	16685.3	3621.33	968	0
4_A2U_peak_35219_lociStitched	chr2	170126006	170133823	4	5713	14781.9	1728.34	969	0
11_A2U_peak_11404_lociStitched	chr11	105438147	105470218	11	4727	18800	5759.95	970	0
5_A2U_peak_54740_lociStitched	chr8	34795959	34817596	5	6774	16625.9	3593.91	971	0
9_A2U_peak_26247_lociStitched	chr17	48293737	48342491	9	4990	19062.8	6030.87	972	0
7_A2U_peak_24800_lociStitched	chr17	21472128	21479388	7	4829	15484.1	2471.3	973	0
10_A2U_peak_49153_lociStitched	chr6	131261678	131290613	10	4421	20376	7366.85	974	0
5_A2U_peak_26126_lociStitched	chr17	46852826	46858758	5	5007	14336.5	1389.87	975	0
4_A2U_peak_14033_lociStitched	chr12	86944153	86952611	4	5891	15518.7	2573.77	976	0
10_A2U_peak_15870_lociStitched	chr13	45510373	45527735	10	4737	16273.4	3331.77	977	0
6_A2U_peak_59195_lociStitched	chr9	70584062	70593505	6	5644	15021.9	2085.96	978	0
6_A2U_peak_24532_lociStitched	chr17	6466467	6477706	6	3602	18619.7	5689.18	979	0
10_A2U_peak_7002_lociStitched	chr11	3126965	3146513	10	4536	23180	10256.8	980	0
6_A2U_peak_5494_lociStitched	chr10	76527882	76544874	6	6092	16366.7	3444.28	981	0
6_A2U_peak_33481_lociStitched	chr2	119151447	119164367	6	6689	15595.7	2700.28	982	0
14_A2U_peak_20922_lociStitched	chr15	77874441	77917337	14	6196	18835.6	5966.83	983	0
8_A2U_peak_29716_lociStitched	chr19	21429047	21455374	8	4674	18942.3	6086.8	984	0
10_A2U_peak_13969_lociStitched	chr12	85661685	85679999	10	4733	17046.7	4195.74	985	0
A2U_peak_18620	chr14	55929503	55932837	1	3335	13885.8	1042.88	986	0
9_A2U_peak_11577_lociStitched	chr11	106756488	106770304	9	5794	15928.5	3116.89	987	0
11_A2U_peak_56786_lociStitched	chr8	121947432	121962880	11	6738	15821.8	3020.08	988	0
12_A2U_peak_2516_lociStitched	chr1	151244929	151271184	12	6393	17835	5035.71	989	0
11_A2U_peak_59416_lociStitched	chr9	78073476	78106291	11	4978	19301.8	6503.93	990	0
7_A2U_peak_3724_lociStitched	chr1	182396968	182404491	7	5388	15152.8	2374.26	991	0
5_A2U_peak_50835_lociStitched	chr7	45908220	45924488	5	5707	15370	2598	992	0
6_A2U_peak_16123_lociStitched	chr13	51633954	51648810	6	6431	16185.6	3422.82	993	0
12_A2U_peak_12510_lociStitched	chr11	121521576	121559958	12	3851	18646	5903.15	994	0
9_A2U_peak_27030_lociStitched	chr17	83903577	83918690	9	5714	15306.4	2578.28	995	0
9_A2U_peak_19789_lociStitched	chr15	27592955	27625998	9	4570	19716.8	7008.42	996	0
13_A2U_peak_24283_lociStitched	chr16	97465654	97490358	13	5516	17453.4	4753.05	997	0
9_A2U_peak_45009_lociStitched	chr5	134958693	134981024	9	5984	16227.9	3535	998	0
5_A2U_peak_20778_lociStitched	chr15	76189572	76204362	5	8542	14980.8	2302.8	999	0
9_A2U_peak_49369_lociStitched	chr6	143057238	143074670	9	4820	17426.8	4750.22	1000	0
5_A2U_peak_25753_lociStitched	chr17	35255652	35259884	5	3497	15730.8	3058.04	1001	0
17_A2U_peak_45586_lociStitched	chr5	140764596	140794737	17	5714	17047.7	4388.53	1002	0
7_A2U_peak_52411_lociStitched	chr7	101381498	101391889	7	6401	14534.9	1934.8	1003	0
9_A2U_peak_52440_lociStitched	chr7	101936208	101975522	9	4637	19947.9	7367.44	1004	0
4_A2U_peak_35515_lociStitched	chr3	9397442	9407921	4	5571	15035.3	2455.23	1005	0
9_A2U_peak_18271_lociStitched	chr14	47160456	47178582	9	5036	16757.5	4178.04	1006	0
10_A2U_peak_15492_lociStitched	chr13	37119950	37159574	10	3363	20846.2	8273.49	1007	0
10_A2U_peak_27444_lociStitched	chr18	13848356	13893793	10	3520	21500.8	8932.91	1008	0
10_A2U_peak_59038_lociStitched	chr9	66486333	66512501	10	5713	17349.4	4799.21	1009	0
14_A2U_peak_60927_lociStitched	chrX	19151767	19167626	14	5184	16586.9	4056.73	1010	0
9_A2U_peak_21259_lociStitched	chr15	81021070	81046491	9	5043	16447.4	3925	1011	0
13_A2U_peak_32080_lociStitched	chr2	35156366	35176679	13	6581	16425.1	3908.22	1012	0
11_A2U_peak_2268_lociStitched	chr1	136120683	136140912	11	7378	15653.2	3141.56	1013	0
9_A2U_peak_48982_lociStitched	chr6	125526312	125550474	9	4220	16483.3	3993.98	1014	0
12_A2U_peak_26270_lociStitched	chr17	50299945	50331258	12	4933	18618.7	6131.09	1015	0
16_A2U_peak_26385_lociStitched	chr17	56329597	56350664	16	6680	15623.3	3143.2	1016	0
9_A2U_peak_27720_lociStitched	chr18	35729899	35752759	9	5476	16466.1	4007.36	1017	0
12_A2U_peak_14453_lociStitched	chr12	106025642	106055564	12	5178	17734.8	5278.24	1018	0
10_A2U_peak_42788_lociStitched	chr5	38967130	38979714	10	4458	15967.8	3532.33	1019	0
4_A2U_peak_49084_lociStitched	chr6	129182336	129187061	4	4227	14195.8	1800.22	1020	0
13_A2U_peak_12684_lociStitched	chr12	16121348	16137932	13	4925	16283.8	3890.61	1021	0
6_A2U_peak_26217_lociStitched	chr17	47583991	47609948	6	7049	16596.9	4207.63	1022	0
13_A2U_peak_32376_lociStitched	chr2	52639665	52673210	13	4770	19083.8	6709	1023	0
6_A2U_peak_20411_lociStitched	chr15	62204138	62226007	6	4530	16395.2	4021.71	1024	0
12_A2U_peak_41024_lociStitched	chr4	134753443	134775868	12	6690	15648.2	3278.53	1025	0
8_A2U_peak_18038_lociStitched	chr14	30672197	30680293	8	5022	14528.3	2167.3	1026	0
2_A2U_peak_1386_lociStitched	chr1	87075399	87080522	2	4753	14161	1813.03	1027	0
14_A2U_peak_44541_lociStitched	chr5	122219623	122245669	14	6529	15671.9	3339.1	1028	0
13_A2U_peak_2724_lociStitched	chr1	155391397	155427416	13	5584	20181.4	7852.14	1029	0
6_A2U_peak_343_lociStitched	chr1	39893243	39904845	6	6566	14747.3	2419.02	1030	0
7_A2U_peak_3128_lociStitched	chr1	170136688	170178242	7	4415	20835.2	8510.26	1031	0
5_A2U_peak_60177_lociStitched	chr9	114375522	114396688	5	4755	15732.7	3416.19	1032	0
12_A2U_peak_10735_lociStitched	chr11	90553230	90587051	12	4066	19524.9	7237.69	1033	0
15_A2U_peak_38006_lociStitched	chr3	146560642	146584574	15	5545	17192.7	4922.81	1034	0
10_A2U_peak_29769_lociStitched	chr19	21885507	21900205	10	4428	16341.2	4097.8	1035	0
13_A2U_peak_5376_lociStitched	chr10	74970995	74990042	13	7406	14967.1	2727.53	1036	0
8_A2U_peak_60894_lociStitched	chrX	13622197	13636600	8	5428	15506.3	3302.61	1037	0
9_A2U_peak_22985_lociStitched	chr16	30490319	30520623	9	4861	17036.9	4839.55	1038	0
7_A2U_peak_12394_lociStitched	chr11	120348686	120369060	7	6035	14779.3	2587.5	1039	0
8_A2U_peak_31357_lociStitched	chr2	18992406	19011660	8	5522	15703.6	3517.71	1040	0
7_A2U_peak_11147_lociStitched	chr11	100805811	100829368	7	4796	17552.3	5375.71	1041	0
11_A2U_peak_53296_lociStitched	chr7	126465521	126482997	11	5573	15623.5	3451.51	1042	0
7_A2U_peak_36662_lociStitched	chr3	87900370	87915932	7	5966	14737.2	2569.29	1043	0
9_A2U_peak_21666_lociStitched	chr15	93282213	93300010	9	4503	16214.8	4057.72	1044	0
13_A2U_peak_54557_lociStitched	chr8	25052785	25100134	13	4223	18745.5	6605.19	1045	0
11_A2U_peak_10909_lociStitched	chr11	96429811	96468809	11	4598	18832.1	6692.06	1046	0
10_A2U_peak_39690_lociStitched	chr4	101155772	101194276	10	2933	18408.8	6272.3	1047	0
10_A2U_peak_53175_lociStitched	chr7	125617725	125650298	10	4329	16696.9	4569.99	1048	0
8_A2U_peak_59227_lociStitched	chr9	71129534	71149106	8	4383	15559.7	3436.84	1049	0
6_A2U_peak_58686_lociStitched	chr9	58246974	58276360	6	4792	16559	4446.1	1050	0
11_A2U_peak_6733_lociStitched	chr10	122916521	122936154	11	5360	15531.7	3420.07	1051	0
7_A2U_peak_47571_lociStitched	chr6	87488634	87504603	7	5726	15643.2	3533.94	1052	0
12_A2U_peak_26022_lociStitched	chr17	45695295	45712425	12	6359	15048.7	2942.93	1053	0
11_A2U_peak_57773_lociStitched	chr9	32906064	32940728	11	3975	19269.7	7168.52	1054	0
10_A2U_peak_5396_lociStitched	chr10	75125154	75151409	10	4531	15585	3486.66	1055	0
11_A2U_peak_12306_lociStitched	chr11	119670364	119692838	11	4344	16062.2	3986.89	1056	0
8_A2U_peak_43603_lociStitched	chr5	92196149	92209962	8	4455	15224.7	3165.94	1057	0
6_A2U_peak_22981_lociStitched	chr16	30452466	30466161	6	4363	15652	3593.57	1058	0
6_A2U_peak_18085_lociStitched	chr14	31590171	31604089	6	5363	14715.5	2661.12	1059	0
10_A2U_peak_35413_lociStitched	chr2	180433744	180457271	10	6290	15043.2	2997.34	1060	0
7_A2U_peak_33720_lociStitched	chr2	126464825	126499720	7	3517	19569.1	7530.34	1061	0
7_A2U_peak_41952_lociStitched	chr4	155550979	155582361	7	5220	17523.7	5491.85	1062	0
10_A2U_peak_36118_lociStitched	chr3	52029939	52053764	10	4939	16070	4055.01	1063	0
7_A2U_peak_9371_lociStitched	chr11	69365015	69381037	7	5145	15073.5	3060.2	1064	0
6_A2U_peak_51457_lociStitched	chr7	79262621	79286747	6	5527	16888.2	4880.69	1065	0
7_A2U_peak_21309_lociStitched	chr15	81511474	81524405	7	4513	14772.4	2772.41	1066	0
10_A2U_peak_610_lociStitched	chr1	53870789	53889963	10	4503	17785.8	5802.05	1067	0
11_A2U_peak_35700_lociStitched	chr3	21982654	21996435	11	4638	15675.9	3694.69	1068	0
12_A2U_peak_49876_lociStitched	chr7	16362876	16379329	12	5600	15862.3	3894.43	1069	0
11_A2U_peak_51786_lociStitched	chr7	80770448	80790911	11	5288	16722.4	4763.79	1070	0
7_A2U_peak_13364_lociStitched	chr12	59200233	59237599	7	5743	19512.5	7555.41	1071	0
7_A2U_peak_4156_lociStitched	chr10	12855644	12875363	7	5518	15787	3841.26	1072	0
4_A2U_peak_19987_lociStitched	chr15	38468206	38474259	4	4784	13184.6	1246.31	1073	0
15_A2U_peak_27598_lociStitched	chr18	32538491	32556462	15	6469	14986	3047.88	1074	0
6_A2U_peak_31521_lociStitched	chr2	26312988	26338343	6	7852	15266.2	3331.65	1075	0
10_A2U_peak_3689_lociStitched	chr1	182017280	182040711	10	4276	16722.7	4796.33	1076	0
5_A2U_peak_41790_lociStitched	chr4	150545123	150569867	5	3038	16811.1	4896.84	1077	0
10_A2U_peak_14943_lociStitched	chr13	19176901	19193753	10	4463	15987.5	4088.3	1078	0
8_A2U_peak_26320_lociStitched	chr17	53569492	53596891	8	3987	16861.3	4970.18	1079	0
6_A2U_peak_17485_lociStitched	chr14	14059489	14072598	6	3403	15068.8	3203.84	1080	0
9_A2U_peak_3460_lociStitched	chr1	176818148	176832545	9	4494	15623.6	3769.13	1081	0
6_A2U_peak_44131_lociStitched	chr5	112382966	112398991	6	5846	14350.4	2499.9	1082	0
8_A2U_peak_27683_lociStitched	chr18	35150988	35158845	8	4905	14396.4	2555.88	1083	0
10_A2U_peak_52116_lociStitched	chr7	97162532	97188625	10	4240	18426.9	6588.48	1084	0
15_A2U_peak_25226_lociStitched	chr17	28497941	28523988	15	5407	15315.6	3482.48	1085	0
13_A2U_peak_50979_lociStitched	chr7	47984788	48005524	13	5409	17219.2	5424.54	1086	0
12_A2U_peak_58499_lociStitched	chr9	56972508	56988941	12	4232	15424	3653.06	1087	0
14_A2U_peak_23358_lociStitched	chr16	44946127	44968442	14	6008	18003.7	6239.27	1088	0
2_A2U_peak_35035_lociStitched	chr2	165878867	165889050	2	4900	13452.8	1699.54	1089	0
9_A2U_peak_53194_lociStitched	chr7	125843952	125864838	9	5905	15601.8	3855.56	1090	0
10_A2U_peak_29380_lociStitched	chr19	10691979	10709929	10	5409	14853.6	3117.91	1091	0
9_A2U_peak_47784_lociStitched	chr6	90609470	90624975	9	6892	13663	1933.47	1092	0
10_A2U_peak_42302_lociStitched	chr5	24738711	24752532	10	5874	14151.3	2442.17	1093	0
8_A2U_peak_54583_lociStitched	chr8	25439986	25449375	8	5288	14119.2	2415.79	1094	0
12_A2U_peak_57786_lociStitched	chr9	33479204	33503396	12	4650	17795.6	6120.58	1095	0
10_A2U_peak_36200_lociStitched	chr3	55690001	55706422	10	3843	15890.6	4218.55	1096	0
5_A2U_peak_18332_lociStitched	chr14	47808979	47823861	5	3800	14291.2	2626.67	1097	0
6_A2U_peak_26794_lociStitched	chr17	74264355	74282270	6	4536	16059	4398.13	1098	0
9_A2U_peak_43260_lociStitched	chr5	72796210	72830705	9	4065	18058.1	6398.82	1099	0
9_A2U_peak_43862_lociStitched	chr5	105339292	105356761	9	5951	15641.7	4005.64	1100	0
10_A2U_peak_55994_lociStitched	chr8	92846413	92869411	10	4998	15703	4105.14	1101	0
8_A2U_peak_35138_lociStitched	chr2	167648569	167668166	8	5804	14239.2	2663.23	1102	0
11_A2U_peak_38516_lociStitched	chr4	15288400	15309520	11	5249	15884.4	4308.48	1103	0
5_A2U_peak_10538_lociStitched	chr11	86811123	86816191	5	4244	13543.2	1978.55	1104	0
7_A2U_peak_29347_lociStitched	chr19	10171719	10177743	7	4902	13543.8	1991.53	1105	0
10_A2U_peak_50058_lociStitched	chr7	19537989	19558206	10	5306	14637.1	3093.2	1106	0
8_A2U_peak_9107_lociStitched	chr11	62184065	62208233	8	4330	16806.4	5278.29	1107	0
11_A2U_peak_56296_lociStitched	chr8	107476520	107505964	11	4467	15581.8	4060.33	1108	0
7_A2U_peak_57865_lociStitched	chr9	38720943	38747163	7	3076	18765.7	7249.83	1109	0
13_A2U_peak_15540_lociStitched	chr13	37278433	37313719	13	4510	18574.6	7064.26	1110	0
12_A2U_peak_61699_lociStitched	chrX	159629768	159650403	12	5488	15104.8	3607	1111	0
9_A2U_peak_53109_lociStitched	chr7	123403271	123429955	9	3861	15796.9	4304.13	1112	0
8_A2U_peak_28209_lociStitched	chr18	64593783	64610406	8	4378	15499.3	4016.12	1113	0
15_A2U_peak_24363_lociStitched	chr17	3487215	3500566	15	5453	14775.6	3319.06	1114	0
14_A2U_peak_14596_lociStitched	chr12	111879689	111901617	14	5069	16305.7	4852.67	1115	0
5_A2U_peak_44553_lociStitched	chr5	122308477	122321074	5	5264	13650.1	2210.77	1116	0
9_A2U_peak_50174_lociStitched	chr7	25266668	25279972	9	6237	13705.8	2276.31	1117	0
11_A2U_peak_58841_lociStitched	chr9	61916929	61942773	11	2963	17142.3	5721.86	1118	0
10_A2U_peak_52591_lociStitched	chr7	109765471	109773529	10	4795	14017.7	2606.76	1119	0
11_A2U_peak_4385_lociStitched	chr10	20196784	20233232	11	3721	17418.5	6021.21	1120	0
10_A2U_peak_14517_lociStitched	chr12	110750751	110777052	10	5338	16546	5149.74	1121	0
9_A2U_peak_32796_lociStitched	chr2	75818022	75830160	9	4755	14799.9	3405.92	1122	0
8_A2U_peak_4031_lociStitched	chr10	7470865	7496657	8	4673	17636.6	6246.82	1123	0
8_A2U_peak_18832_lociStitched	chr14	64626321	64674217	8	3159	19939.1	8554.23	1124	0
6_A2U_peak_23615_lociStitched	chr16	75905355	75921368	6	4100	16475.8	5093.74	1125	0
6_A2U_peak_48240_lociStitched	chr6	113072974	113102871	6	4139	19660.3	8278.48	1126	0
4_A2U_peak_6380_lociStitched	chr10	96608433	96624116	4	4076	15159.2	3782.74	1127	0
13_A2U_peak_27155_lociStitched	chr17	85860435	85886489	13	5004	15140	3811.7	1128	0
9_A2U_peak_58319_lociStitched	chr9	50830812	50853066	9	4236	15188.4	3876.65	1129	0
8_A2U_peak_42213_lociStitched	chr5	21017289	21051282	8	3019	19998.1	8715.81	1130	0
13_A2U_peak_54141_lociStitched	chr7	144033006	144058288	13	5848	14747	3476.28	1131	0
11_A2U_peak_51049_lociStitched	chr7	48812568	48837965	11	5465	16043.3	4774.64	1132	0
6_A2U_peak_50249_lociStitched	chr7	27480911	27492023	6	5143	13818.9	2556.87	1133	0
8_A2U_peak_31644_lociStitched	chr2	29638843	29673525	8	4036	16224.2	4973.4	1134	0
8_A2U_peak_43619_lociStitched	chr5	92275217	92290231	8	5076	14152.2	2905.21	1135	0
8_A2U_peak_56876_lociStitched	chr8	123018671	123038034	8	4512	15287.1	4048.8	1136	0
4_A2U_peak_59396_lociStitched	chr9	77909964	77928446	4	3959	14861.4	3629.86	1137	0
10_A2U_peak_58379_lociStitched	chr9	51390050	51413293	10	3845	17144	5929.29	1138	0
8_A2U_peak_17252_lociStitched	chr13	109818597	109827304	8	4494	13485.4	2273.4	1139	0
8_A2U_peak_17615_lociStitched	chr14	20773540	20788423	8	4668	13897.7	2693.82	1140	0
13_A2U_peak_48066_lociStitched	chr6	103780696	103793381	13	4950	14917.6	3729.39	1141	0
8_A2U_peak_45303_lociStitched	chr5	136683603	136704527	8	5573	13749.2	2582.02	1142	0
13_A2U_peak_1073_lociStitched	chr1	74434008	74450019	13	5506	15674.8	4508.7	1143	0
A2U_peak_41438	chr4	140943832	140948169	1	4338	12290.6	1125.02	1144	0
10_A2U_peak_54775_lociStitched	chr8	36158516	36194006	10	4207	16740.6	5575.48	1145	0
12_A2U_peak_44750_lociStitched	chr5	124188976	124212832	12	4965	14416.2	3251.57	1146	0
7_A2U_peak_11323_lociStitched	chr11	103246443	103265694	7	5792	14863.7	3705.82	1147	0
6_A2U_peak_2249_lociStitched	chr1	135961045	135982143	6	3535	13958.4	2803.92	1148	0
5_A2U_peak_9005_lociStitched	chr11	60927185	60936850	5	5317	12685.3	1547.37	1149	0
10_A2U_peak_38576_lociStitched	chr4	31922451	31938271	10	5558	14638.2	3508.88	1150	0
14_A2U_peak_2221_lociStitched	chr1	135649434	135669957	14	5821	14031.6	2914.27	1151	0
10_A2U_peak_33183_lociStitched	chr2	102866874	102887120	10	5364	15688.6	4581.67	1152	0
5_A2U_peak_34431_lociStitched	chr2	150656101	150675075	5	5029	14475.3	3369.78	1153	0
10_A2U_peak_53248_lociStitched	chr7	126180642	126197410	10	4907	14831.3	3734.23	1154	0
9_A2U_peak_61025_lociStitched	chrX	48127611	48153491	9	4850	15196.7	4114.92	1155	0
A2U_peak_53938	chr7	140953036	140957142	1	4107	12179.6	1104.51	1156	0
10_A2U_peak_15401_lociStitched	chr13	34690771	34734928	10	2856	19508.6	8451.65	1157	0
6_A2U_peak_9328_lociStitched	chr11	69062457	69073833	6	4395	13927.6	2871.3	1158	0
11_A2U_peak_58556_lociStitched	chr9	57338505	57365943	11	4788	16685	5638.51	1159	0
7_A2U_peak_27177_lociStitched	chr17	86163991	86187822	7	5210	15692.7	4651.81	1160	0
A2U_peak_51645	chr7	80419567	80423672	1	4106	12093.7	1054.57	1161	0
9_A2U_peak_27005_lociStitched	chr17	83694400	83709972	9	5602	14116	3081.7	1162	0
13_A2U_peak_27296_lociStitched	chr18	4920181	4945946	13	4708	15894.4	4864.43	1163	0
10_A2U_peak_1909_lociStitched	chr1	130268185	130282692	10	4047	14437.4	3414.95	1164	0
9_A2U_peak_34902_lociStitched	chr2	163734925	163756480	9	5906	14150.9	3134.1	1165	0
10_A2U_peak_20433_lociStitched	chr15	63647577	63659766	10	5076	13716.3	2704.74	1166	0
6_A2U_peak_32935_lociStitched	chr2	89912425	89932370	6	3664	17477.8	6474.15	1167	0
4_A2U_peak_8975_lociStitched	chr11	60209497	60224025	4	4960	12867.4	1866.85	1168	0
5_A2U_peak_42139_lociStitched	chr5	8801272	8810499	5	3840	13804.5	2834.53	1169	0
9_A2U_peak_29820_lociStitched	chr19	24438704	24464098	9	4531	16264.9	5304.81	1170	0
A2U_peak_51637	chr7	80398824	80402388	1	3565	11883.1	930.917	1171	0
3_A2U_peak_21017_lociStitched	chr15	78447909	78455289	3	4257	12458.2	1524.71	1172	0
8_A2U_peak_58569_lociStitched	chr9	57416889	57435669	8	4422	13585.5	2666.76	1173	0
9_A2U_peak_29264_lociStitched	chr19	8976396	8998298	9	5683	14797	3891.99	1174	0
9_A2U_peak_33248_lociStitched	chr2	104576305	104585299	9	5952	12840.7	1942.7	1175	0
7_A2U_peak_41596_lociStitched	chr4	145018284	145049300	7	2949	15204	4332.94	1176	0
A2U_peak_25721	chr17	35186558	35192064	1	5507	11851.1	985.574	1177	0
7_A2U_peak_31555_lociStitched	chr2	26930218	26942675	7	6076	13266.7	2401.71	1178	0
3_A2U_peak_5343_lociStitched	chr10	68268693	68283228	3	4690	14199.2	3360.49	1179	0
11_A2U_peak_37331_lociStitched	chr3	105756342	105770873	11	3665	15482.8	4645.56	1180	0
6_A2U_peak_35007_lociStitched	chr2	165317272	165330633	6	6873	13263.5	2431.7	1181	0
9_A2U_peak_56021_lociStitched	chr8	94363557	94376765	9	4931	12986.1	2163.47	1182	0
15_A2U_peak_46849_lociStitched	chr6	54114498	54127917	15	5679	14068.5	3246.06	1183	0
6_A2U_peak_6667_lociStitched	chr10	119078735	119100611	6	4923	14847.2	4031.75	1184	0
7_A2U_peak_33410_lociStitched	chr2	118291945	118308122	7	4399	14454.1	3662.47	1185	0
8_A2U_peak_22102_lociStitched	chr16	4577107	4587542	8	4867	13292.1	2543.01	1186	0
8_A2U_peak_33568_lociStitched	chr2	120645522	120668601	8	3668	16039.9	5303.55	1187	0
11_A2U_peak_24267_lociStitched	chr16	96261971	96277594	11	4520	13826.4	3090.23	1188	0
9_A2U_peak_28500_lociStitched	chr18	75369756	75392379	9	4719	14220.8	3492.99	1189	0
10_A2U_peak_26990_lociStitched	chr17	83306902	83335557	10	4083	15811.8	5091.99	1190	0
11_A2U_peak_52573_lociStitched	chr7	107653110	107680665	11	3435	15882.7	5166.56	1191	0
9_A2U_peak_59089_lociStitched	chr9	66660716	66683645	9	3186	14637.9	3941.5	1192	0
10_A2U_peak_33320_lociStitched	chr2	113205961	113217238	10	5481	12653.9	1968.96	1193	0
12_A2U_peak_29315_lociStitched	chr19	9911413	9931718	12	5314	14711	4036.63	1194	0
4_A2U_peak_53388_lociStitched	chr7	127023769	127037139	4	4511	12599.9	1931.96	1195	0
8_A2U_peak_35301_lociStitched	chr2	173031076	173047379	8	5711	12735.9	2072.11	1196	0
11_A2U_peak_48972_lociStitched	chr6	125473159	125511201	11	4150	16057.5	5394.36	1197	0
12_A2U_peak_34573_lociStitched	chr2	153542540	153565157	12	5828	13203.8	2542.15	1198	0
7_A2U_peak_526_lociStitched	chr1	51566059	51597107	7	2325	17539	6883.34	1199	0
6_A2U_peak_20184_lociStitched	chr15	57905706	57921661	6	4631	14040.4	3385.65	1200	0
4_A2U_peak_56320_lociStitched	chr8	108594706	108613955	4	3669	14149.9	3495.62	1201	0
5_A2U_peak_15254_lociStitched	chr13	24633422	24644412	5	5315	12910	2258.45	1202	0
8_A2U_peak_38623_lociStitched	chr4	32335268	32373285	8	4227	16765.5	6192.97	1203	0
11_A2U_peak_13067_lociStitched	chr12	35575685	35602039	11	3479	17875.9	7307.96	1204	0
10_A2U_peak_27892_lociStitched	chr18	39868171	39905522	10	2484	18712.9	8146.25	1205	0
3_A2U_peak_3284_lociStitched	chr1	171561714	171566529	3	2382	14855.7	4297.39	1206	0
7_A2U_peak_17731_lociStitched	chr14	21811126	21825834	7	4464	13172.5	2618.02	1207	0
5_A2U_peak_57481_lociStitched	chr9	20946350	20974226	5	3776	14573.6	4042.02	1208	0
9_A2U_peak_17207_lociStitched	chr13	109437523	109459519	9	3605	16195.7	5672.77	1209	0
14_A2U_peak_9658_lociStitched	chr11	74479441	74499188	14	5909	14059.9	3538.66	1210	0
10_A2U_peak_22187_lociStitched	chr16	10565795	10589632	10	6099	14521.5	4016.53	1211	0
4_A2U_peak_15473_lociStitched	chr13	37045868	37056997	4	5669	12861.8	2357.12	1212	0
8_A2U_peak_30323_lociStitched	chr19	40812185	40821561	8	4162	13358	2854.99	1213	0
6_A2U_peak_40147_lociStitched	chr4	117830067	117839240	6	5764	12163.4	1674.07	1214	0
11_A2U_peak_23402_lociStitched	chr16	45614425	45626350	11	5152	13818.7	3341.39	1215	0
9_A2U_peak_48027_lociStitched	chr6	99188431	99206520	9	4056	14308.4	3860.19	1216	0
9_A2U_peak_14493_lociStitched	chr12	110530027	110545471	9	4289	13017.7	2569.88	1217	0
7_A2U_peak_41209_lociStitched	chr4	136016142	136033371	7	4975	14096.8	3655.99	1218	0
4_A2U_peak_54612_lociStitched	chr8	25715539	25729786	4	4725	13383.6	2954.83	1219	0
11_A2U_peak_46162_lociStitched	chr6	30113361	30136643	11	3880	14979.6	4551.63	1220	0
8_A2U_peak_2427_lociStitched	chr1	149937077	149956648	8	3814	16105	5677.55	1221	0
8_A2U_peak_27868_lociStitched	chr18	39516333	39528501	8	4641	13766.9	3344.98	1222	0
7_A2U_peak_17494_lociStitched	chr14	14086178	14097541	7	4141	13237.9	2848.7	1223	0
9_A2U_peak_33564_lociStitched	chr2	120571961	120579644	9	4120	12514.1	2142.79	1224	0
4_A2U_peak_58189_lociStitched	chr9	46008375	46015440	4	5446	11892.5	1531.69	1225	0
10_A2U_peak_46960_lociStitched	chr6	56564364	56591122	10	4014	15519.6	5164.29	1226	0
8_A2U_peak_43247_lociStitched	chr5	72747523	72763139	8	4034	13169	2814	1227	0
8_A2U_peak_40128_lociStitched	chr4	117186207	117208748	8	3811	14142.2	3789.14	1228	0
6_A2U_peak_17478_lociStitched	chr14	12294284	12308069	6	4431	13714.7	3364.92	1229	0
7_A2U_peak_6462_lociStitched	chr10	105111333	105127660	7	3885	14044.5	3698.07	1230	0
8_A2U_peak_6417_lociStitched	chr10	99181362	99205233	8	4094	14453.9	4127.3	1231	0
9_A2U_peak_16674_lociStitched	chr13	76844914	76859175	9	3551	14777.2	4452.28	1232	0
7_A2U_peak_24170_lociStitched	chr16	93809785	93819465	7	4016	12367.2	2054.1	1233	0
10_A2U_peak_28751_lociStitched	chr18	84539283	84557062	10	3948	15410.8	5102.57	1234	0
11_A2U_peak_26426_lociStitched	chr17	56668398	56693841	11	4756	13863.9	3556.93	1235	0
11_A2U_peak_57288_lociStitched	chr9	8592312	8618986	11	3906	16484.5	6177.7	1236	0
10_A2U_peak_46432_lociStitched	chr6	41102318	41123189	10	3240	14979.1	4700.15	1237	0
7_A2U_peak_26195_lociStitched	chr17	47290419	47297273	7	4568	11975.3	1702.53	1238	0
11_A2U_peak_55042_lociStitched	chr8	68111468	68122258	11	4778	13038.6	2768.71	1239	0
11_A2U_peak_61362_lociStitched	chrX	96127262	96152713	11	5122	15273.1	5003.67	1240	0
10_A2U_peak_52886_lociStitched	chr7	118266501	118296143	10	4996	14984	4716.04	1241	0
4_A2U_peak_22910_lociStitched	chr16	30062421	30071016	4	5594	12181.7	1932.16	1242	0
10_A2U_peak_61091_lociStitched	chrX	51619172	51644890	10	4000	16284.6	6048.87	1243	0
9_A2U_peak_38259_lociStitched	chr4	3489682	3504034	9	6045	13341.6	3112.95	1244	0
6_A2U_peak_22804_lociStitched	chr16	25041930	25064605	6	3898	14185.5	3959.05	1245	0
10_A2U_peak_56837_lociStitched	chr8	122760527	122769394	10	5668	11699.1	1472.81	1246	0
9_A2U_peak_19153_lociStitched	chr14	73290402	73301231	9	3611	13669.4	3449.04	1247	0
9_A2U_peak_38709_lociStitched	chr4	40815274	40844698	9	3757	15447.6	5228.64	1248	0
3_A2U_peak_21994_lociStitched	chr15	102225454	102244538	3	4938	13135.5	2919.85	1249	0
8_A2U_peak_10860_lociStitched	chr11	95771146	95780429	8	4534	11777.3	1562.33	1250	0
11_A2U_peak_48352_lociStitched	chr6	115047297	115065460	11	3559	13733	3532.7	1251	0
7_A2U_peak_39384_lociStitched	chr4	83256295	83285100	7	3100	14774.1	4582.88	1252	0
7_A2U_peak_25190_lociStitched	chr17	28007009	28019654	7	5323	12064.6	1886.63	1253	0
12_A2U_peak_32404_lociStitched	chr2	53668685	53691549	12	3702	16297.5	6129.84	1254	0
8_A2U_peak_25641_lociStitched	chr17	34825990	34836558	8	5601	12583.3	2416.9	1255	0
5_A2U_peak_58957_lociStitched	chr9	65216058	65225904	5	4286	12465	2304.95	1256	0
13_A2U_peak_55842_lociStitched	chr8	85369073	85382697	13	4871	13139	2979.57	1257	0
4_A2U_peak_41413_lociStitched	chr4	140679670	140704139	4	4032	13651.3	3494.17	1258	0
5_A2U_peak_1045_lociStitched	chr1	74293544	74308695	5	3902	12337.5	2192.35	1259	0
9_A2U_peak_35190_lociStitched	chr2	168516215	168539809	9	3898	12736	2607.14	1260	0
10_A2U_peak_37540_lociStitched	chr3	121221398	121259148	10	3792	16530.7	6402.4	1261	0
5_A2U_peak_3662_lociStitched	chr1	181852515	181863349	5	3597	12450.4	2345.56	1262	0
13_A2U_peak_26513_lociStitched	chr17	57334584	57348301	13	5194	13176.6	3087.7	1263	0
7_A2U_peak_37222_lociStitched	chr3	98296939	98311615	7	2450	12536.2	2474.37	1264	0
14_A2U_peak_8778_lociStitched	chr11	57895498	57917450	14	6195	13397.3	3336.7	1265	0
11_A2U_peak_13609_lociStitched	chr12	76940195	76958354	11	4610	13730	3669.93	1266	0
8_A2U_peak_12464_lociStitched	chr11	120938073	120961583	8	4854	12841.2	2792.99	1267	0
A2U_peak_18629	chr14	55949680	55952890	1	3211	10968.2	942.135	1268	0
9_A2U_peak_20096_lociStitched	chr15	42657256	42675576	9	3363	14965.6	4940.9	1269	0
5_A2U_peak_59025_lociStitched	chr9	66339990	66359107	5	4807	14878.8	4876.75	1270	0
8_A2U_peak_31477_lociStitched	chr2	25523216	25539817	8	3793	12696.4	2697.66	1271	0
5_A2U_peak_30156_lociStitched	chr19	34799412	34808530	5	3362	12357.6	2374.33	1272	0
A2U_peak_53419	chr7	127141348	127144958	1	3611	11360.7	1378.3	1273	0
7_A2U_peak_55267_lociStitched	chr8	70797135	70833378	7	4968	14305.1	4323.79	1274	0
2_A2U_peak_9942_lociStitched	chr11	77518172	77521988	2	3686	11216.4	1237.53	1275	0
10_A2U_peak_11181_lociStitched	chr11	100927722	100957793	10	4103	15856.4	5884.89	1276	0
5_A2U_peak_48316_lociStitched	chr6	114647328	114660037	5	3410	12294.7	2330.83	1277	0
A2U_peak_25717	chr17	35172271	35176542	1	4272	10831.3	871.284	1278	0
10_A2U_peak_17919_lociStitched	chr14	25632990	25646307	10	5532	11721.6	1767.17	1279	0
5_A2U_peak_4490_lociStitched	chr10	21151178	21160226	5	4828	12355.9	2410.39	1280	0
8_A2U_peak_32531_lociStitched	chr2	60609152	60633138	8	3610	14705.8	4768.42	1281	0
6_A2U_peak_36135_lociStitched	chr3	52087520	52104963	6	4658	12661.9	2729.83	1282	0
7_A2U_peak_25463_lociStitched	chr17	32106049	32124344	7	6156	12601.6	2671.07	1283	0
9_A2U_peak_14967_lociStitched	chr13	19348905	19363570	9	4606	12780.5	2850.88	1284	0
6_A2U_peak_35418_lociStitched	chr2	180690120	180705833	6	4535	13745.7	3819.83	1285	0
A2U_peak_31913	chr2	32713388	32716100	1	2713	10743.3	819.024	1286	0
13_A2U_peak_33103_lociStitched	chr2	92250248	92273983	13	4677	15021.9	5100.65	1287	0
6_A2U_peak_33239_lociStitched	chr2	104485789	104504153	6	4337	14245	4343.09	1288	0
9_A2U_peak_36464_lociStitched	chr3	79225123	79249438	9	2776	15622.4	5726.18	1289	0
8_A2U_peak_10794_lociStitched	chr11	94370046	94388981	8	3985	12758.4	2866.76	1290	0
12_A2U_peak_52552_lociStitched	chr7	107610458	107625250	12	5237	12466.7	2585.64	1291	0
7_A2U_peak_22622_lociStitched	chr16	18156497	18172456	7	5331	11862.3	1983.7	1292	0
11_A2U_peak_52082_lociStitched	chr7	92178363	92200366	11	3667	14854.2	4977.08	1293	0
7_A2U_peak_14479_lociStitched	chr12	110453937	110472119	7	5092	12605.6	2734.57	1294	0
6_A2U_peak_25956_lociStitched	chr17	43127195	43149226	6	3254	13381.6	3520.55	1295	0
6_A2U_peak_37281_lociStitched	chr3	102714780	102738841	6	2928	14229.7	4379.1	1296	0
6_A2U_peak_49698_lociStitched	chr7	4490198	4505448	6	5134	12802.4	2952.4	1297	0
6_A2U_peak_51144_lociStitched	chr7	64047955	64065001	6	5428	12636.2	2810.89	1298	0
10_A2U_peak_558_lociStitched	chr1	52550700	52578645	10	3416	15604.5	5781.82	1299	0
13_A2U_peak_4619_lociStitched	chr10	31062425	31078430	13	4420	12266.2	2477.57	1300	0
6_A2U_peak_35893_lociStitched	chr3	37321979	37332719	6	4268	12561.5	2773.07	1301	0
13_A2U_peak_10872_lociStitched	chr11	95826303	95839726	13	5475	12188.1	2406.74	1302	0
7_A2U_peak_39332_lociStitched	chr4	63385352	63409972	7	6540	12566	2786.98	1303	0
9_A2U_peak_19635_lociStitched	chr15	9072750	9089678	9	4231	12895.8	3128.29	1304	0
5_A2U_peak_5930_lociStitched	chr10	82685043	82697430	5	2697	12196.2	2431.57	1305	0
9_A2U_peak_55161_lociStitched	chr8	70419258	70435708	9	5545	12126.9	2373.74	1306	0
9_A2U_peak_16649_lociStitched	chr13	76408798	76453771	9	2953	20408.7	10663.1	1307	0
3_A2U_peak_41390_lociStitched	chr4	139615735	139640904	3	4162	13032.5	3287.07	1308	0
3_A2U_peak_55051_lociStitched	chr8	68204453	68207792	3	2991	10950.3	1209.39	1309	0
13_A2U_peak_253_lociStitched	chr1	37473931	37496078	13	3638	13850.7	4117.13	1310	0
2_A2U_peak_58097_lociStitched	chr9	44596480	44608649	2	3372	12081.4	2368.09	1311	0
7_A2U_peak_6436_lociStitched	chr10	99457827	99469996	7	3973	12541.4	2840.24	1312	0
8_A2U_peak_36110_lociStitched	chr3	51988994	52009146	8	4084	13203.6	3508.46	1313	0
A2U_peak_16448	chr13	63252253	63255914	1	3662	10581.8	896.579	1314	0
6_A2U_peak_1552_lociStitched	chr1	91056350	91066644	6	5613	11502.5	1829.24	1315	0
5_A2U_peak_26472_lociStitched	chr17	57188373	57209757	5	4851	12464.7	2799.17	1316	0
10_A2U_peak_51848_lociStitched	chr7	80918218	80940146	10	3338	14827.7	5166.24	1317	0
9_A2U_peak_13158_lociStitched	chr12	40151302	40164117	9	3527	13164.8	3530.53	1318	0
4_A2U_peak_22767_lociStitched	chr16	23982847	23988498	4	3826	11297.5	1663.65	1319	0
10_A2U_peak_56096_lociStitched	chr8	95147856	95159161	10	6471	11626.1	1994.2	1320	0
6_A2U_peak_1353_lociStitched	chr1	86433771	86443192	6	5298	11482.3	1858.76	1321	0
6_A2U_peak_12761_lociStitched	chr12	25092489	25100668	6	5281	11446.5	1828.01	1322	0
8_A2U_peak_52606_lociStitched	chr7	110106451	110124585	8	4237	13633.1	4023.93	1323	0
7_A2U_peak_7133_lociStitched	chr11	4412753	4426477	7	3156	13762.4	4157	1324	0
6_A2U_peak_31214_lociStitched	chr2	14126233	14140792	6	2906	13296.7	3699.44	1325	0
5_A2U_peak_40605_lociStitched	chr4	129365262	129382559	5	3722	13344.6	3753.45	1326	0
10_A2U_peak_16731_lociStitched	chr13	90969059	90982916	10	3580	12864.8	3275.79	1327	0
7_A2U_peak_58575_lociStitched	chr9	57507851	57526007	7	4280	13760.4	4179.51	1328	0
4_A2U_peak_42133_lociStitched	chr5	8674475	8678882	4	2869	11181	1642.93	1329	0
12_A2U_peak_7190_lociStitched	chr11	5423154	5437936	12	4204	12801.2	3266.82	1330	0
7_A2U_peak_37564_lociStitched	chr3	122329333	122345998	7	3790	12908.7	3378	1331	0
6_A2U_peak_45089_lociStitched	chr5	135955813	135963519	6	4166	11128.2	1616.72	1332	0
3_A2U_peak_58090_lociStitched	chr9	44565278	44579843	3	3830	12163.2	2666.85	1333	0
9_A2U_peak_20195_lociStitched	chr15	58041219	58059508	9	3121	13532	4038.21	1334	0
6_A2U_peak_46952_lociStitched	chr6	56524211	56545629	6	1831	14639.2	5146.75	1335	0
9_A2U_peak_43882_lociStitched	chr5	105428125	105444185	9	2967	12605.5	3131.7	1336	0
12_A2U_peak_58764_lociStitched	chr9	61036653	61065228	12	4182	14004.6	4552	1337	0
11_A2U_peak_2313_lociStitched	chr1	138534864	138550694	11	3862	13148.4	3705.8	1338	0
4_A2U_peak_56770_lociStitched	chr8	121897817	121911304	4	3926	12124.8	2686.61	1339	0
7_A2U_peak_14954_lociStitched	chr13	19211433	19221922	7	3942	11999.4	2562.46	1340	0
9_A2U_peak_6200_lociStitched	chr10	93430643	93449185	9	4633	12408.3	2985.26	1341	0
11_A2U_peak_54378_lociStitched	chr8	13258475	13269602	11	4442	11767.9	2362.26	1342	0
8_A2U_peak_4515_lociStitched	chr10	21242063	21282867	8	2800	18431.2	9025.84	1343	0
6_A2U_peak_22436_lociStitched	chr16	14128277	14135929	6	2360	11292.1	1887.75	1344	0
4_A2U_peak_19567_lociStitched	chr15	6519181	6526008	4	4638	11632.5	2229.02	1345	0
9_A2U_peak_54991_lociStitched	chr8	60934690	60957391	9	3831	15706.8	6317.69	1346	0
4_A2U_peak_57694_lociStitched	chr9	31279443	31301833	4	3340	12533.9	3150.27	1347	0
5_A2U_peak_14488_lociStitched	chr12	110497882	110504937	5	4337	10765.9	1389.13	1348	0
8_A2U_peak_54909_lociStitched	chr8	54453749	54468165	8	3396	13212.3	3862.05	1349	0
10_A2U_peak_34526_lociStitched	chr2	153259097	153274944	10	4671	11921.7	2576.72	1350	0
8_A2U_peak_59321_lociStitched	chr9	73068305	73089760	8	3707	12819.4	3512.18	1351	0
10_A2U_peak_21148_lociStitched	chr15	80114313	80131657	10	3877	12210.2	2912.06	1352	0
12_A2U_peak_13101_lociStitched	chr12	36133565	36150602	12	4038	13501.8	4223.47	1353	0
4_A2U_peak_43849_lociStitched	chr5	105286621	105301938	4	3325	12869.3	3594.9	1354	0
4_A2U_peak_20836_lociStitched	chr15	76612946	76620045	4	5426	10596.7	1324.67	1355	0
7_A2U_peak_3182_lociStitched	chr1	170845477	170856271	7	3534	11860.4	2591.64	1356	0
2_A2U_peak_31431_lociStitched	chr2	25193613	25199439	2	4643	10391.3	1126.17	1357	0
6_A2U_peak_21755_lociStitched	chr15	96684547	96714894	6	3510	14457.3	5198.44	1358	0
12_A2U_peak_4717_lociStitched	chr10	41814641	41868630	12	3090	19781.6	10527.9	1359	0
12_A2U_peak_19780_lociStitched	chr15	27517010	27554078	12	3217	15105.2	5853.04	1360	0
5_A2U_peak_41161_lociStitched	chr4	135428295	135448536	5	3501	13087.8	3843.77	1361	0
A2U_peak_11893	chr11	115155291	115160791	1	5501	10380.7	1138.5	1362	0
8_A2U_peak_15465_lociStitched	chr13	36992096	37022132	8	2587	15087.1	5848.01	1363	0
7_A2U_peak_49076_lociStitched	chr6	128838061	128854610	7	3320	12721.2	3503.42	1364	0
8_A2U_peak_15164_lociStitched	chr13	24087286	24105139	8	3158	14246.7	5032.76	1365	0
6_A2U_peak_7597_lociStitched	chr11	20220082	20244866	6	4131	13886.5	4684.18	1366	0
8_A2U_peak_36940_lociStitched	chr3	95045983	95061375	8	2351	12384.4	3183.07	1367	0
11_A2U_peak_41797_lociStitched	chr4	150712567	150731534	11	4326	11772.8	2587.1	1368	0
10_A2U_peak_13469_lociStitched	chr12	70135751	70148922	10	3715	11944.8	2771.18	1369	0
9_A2U_peak_35767_lociStitched	chr3	27320029	27331213	9	3909	11424.5	2253.58	1370	0
5_A2U_peak_11295_lociStitched	chr11	102996429	103007283	5	3933	10890.9	1720.36	1371	0
6_A2U_peak_46195_lociStitched	chr6	31209985	31223430	6	4202	11724	2586.82	1372	0
7_A2U_peak_35201_lociStitched	chr2	168580595	168604938	7	5152	12278.6	3147.55	1373	0
7_A2U_peak_57020_lociStitched	chr8	126514758	126530124	7	4036	12025.4	2913.39	1374	0
5_A2U_peak_48569_lociStitched	chr6	120076537	120084673	5	3413	11129.2	2030.75	1375	0
12_A2U_peak_47736_lociStitched	chr6	88429368	88443406	12	4585	11970.2	2883.41	1376	0
2_A2U_peak_57529_lociStitched	chr9	21283212	21291143	2	4391	10623.6	1537.03	1377	0
7_A2U_peak_25093_lociStitched	chr17	26941707	26959064	7	4905	10941.9	1855.46	1378	0
9_A2U_peak_5037_lociStitched	chr10	59484529	59515479	9	2897	14571.3	5487.44	1379	0
7_A2U_peak_25514_lociStitched	chr17	33557543	33567903	7	4544	11469.6	2392.12	1380	0
8_A2U_peak_13939_lociStitched	chr12	85454456	85472232	8	3825	12555.2	3478.76	1381	0
10_A2U_peak_60227_lociStitched	chr9	115427617	115446742	10	3902	11746.6	2673.68	1382	0
7_A2U_peak_31425_lociStitched	chr2	25098572	25114958	7	3494	11801.2	2734.82	1383	0
9_A2U_peak_49823_lociStitched	chr7	16039770	16053747	9	5505	11649.8	2596.93	1384	0
6_A2U_peak_23481_lociStitched	chr16	50202292	50211681	6	3423	11490.3	2450.53	1385	0
7_A2U_peak_41396_lociStitched	chr4	140654385	140663402	7	5228	10372.3	1332.71	1386	0
6_A2U_peak_666_lociStitched	chr1	58365362	58378379	6	3609	11682.8	2652.86	1387	0
10_A2U_peak_29666_lociStitched	chr19	20849951	20876410	10	2658	14814.4	5791.88	1388	0
5_A2U_peak_10991_lociStitched	chr11	97723873	97741010	5	3542	11384.1	2373.47	1389	0
5_A2U_peak_40908_lociStitched	chr4	133871866	133879625	5	3534	10470.8	1466.45	1390	0
7_A2U_peak_39459_lociStitched	chr4	88003683	88030841	7	2504	15295.4	6292.51	1391	0
8_A2U_peak_30327_lociStitched	chr19	40834722	40847686	8	4687	11678	2675.77	1392	0
9_A2U_peak_17006_lociStitched	chr13	101539068	101553511	9	4512	11438.9	2439.42	1393	0
7_A2U_peak_41673_lociStitched	chr4	148581240	148589165	7	3673	10921.4	1932.12	1394	0
4_A2U_peak_42243_lociStitched	chr5	23417231	23431423	4	2414	12249.1	3264.16	1395	0
11_A2U_peak_28608_lociStitched	chr18	77999235	78021969	11	5157	13063	4094.39	1396	0
7_A2U_peak_60898_lociStitched	chrX	13650966	13656670	7	4178	10414.4	1456.8	1397	0
2_A2U_peak_39511_lociStitched	chr4	88796343	88803210	2	2751	10928.8	1976.32	1398	0
9_A2U_peak_61045_lociStitched	chrX	48424130	48436161	9	4843	10645	1697.57	1399	0
A2U_peak_51664	chr7	80450045	80452472	1	2428	9686.89	750.671	1400	0
5_A2U_peak_56460_lociStitched	chr8	114122379	114137500	5	3772	11511.6	2590.23	1401	0
6_A2U_peak_39608_lociStitched	chr4	95156014	95166173	6	4420	11002.2	2086.66	1402	0
6_A2U_peak_43128_lociStitched	chr5	65474907	65496251	6	3477	13143.6	4232.52	1403	0
8_A2U_peak_35751_lociStitched	chr3	27188351	27214039	8	3197	12761.8	3853.2	1404	0
6_A2U_peak_33357_lociStitched	chr2	116922660	116953864	6	2533	14709.6	5813.31	1405	0
5_A2U_peak_48785_lociStitched	chr6	122800936	122812472	5	3843	11387.2	2496.39	1406	0
9_A2U_peak_57397_lociStitched	chr9	15481877	15494495	9	4072	10875.5	2002.48	1407	0
8_A2U_peak_14058_lociStitched	chr12	87376213	87385272	8	4026	11575.6	2705.02	1408	0
8_A2U_peak_36510_lociStitched	chr3	79491994	79535715	8	2169	16268.6	7401.97	1409	0
6_A2U_peak_3275_lociStitched	chr1	171466651	171491059	6	2747	12013.6	3151.07	1410	0
8_A2U_peak_1191_lociStitched	chr1	80714724	80746998	8	1706	16814.8	7952.31	1411	0
7_A2U_peak_8568_lociStitched	chr11	55106440	55122110	7	4119	11359.2	2500.93	1412	0
2_A2U_peak_52460_lociStitched	chr7	102260558	102272560	2	2807	11413.9	2562.43	1413	0
3_A2U_peak_24883_lociStitched	chr17	24211694	24223711	3	4326	11018.4	2175.08	1414	0
5_A2U_peak_7840_lociStitched	chr11	32347971	32363304	5	3681	10780.6	1941.16	1415	0
4_A2U_peak_36288_lociStitched	chr3	60468693	60476797	4	3384	12310	3478.24	1416	0
7_A2U_peak_12333_lociStitched	chr11	119924272	119933845	7	5234	10751.4	1921.3	1417	0
6_A2U_peak_41632_lociStitched	chr4	147873161	147879693	6	4262	10032.5	1205.81	1418	0
7_A2U_peak_39615_lociStitched	chr4	95182961	95200170	7	3908	11910.3	3095.9	1419	0
11_A2U_peak_13627_lociStitched	chr12	77050386	77066407	11	3713	12116.7	3327.56	1420	0
4_A2U_peak_60736_lociStitched	chrX	7563947	7570796	4	4850	9892.7	1106.8	1421	0
6_A2U_peak_51150_lociStitched	chr7	64139503	64145295	6	3677	10206.7	1423.67	1422	0
10_A2U_peak_44226_lociStitched	chr5	114777570	114786458	10	5218	10515.4	1735.83	1423	0
9_A2U_peak_60324_lociStitched	chr9	118391528	118416570	9	2842	13107	4329.76	1424	0
A2U_peak_50453	chr7	30419612	30423650	1	4039	9648.4	875.035	1425	0
9_A2U_peak_38234_lociStitched	chr3	157597758	157633632	9	3248	16301.1	7529.95	1426	0
10_A2U_peak_20764_lociStitched	chr15	76030136	76042513	10	3010	11299	2533.57	1427	0
8_A2U_peak_29420_lociStitched	chr19	11793613	11810675	8	3311	12417.7	3666.62	1428	0
6_A2U_peak_27958_lociStitched	chr18	46521005	46542232	6	4080	12874.2	4128.65	1429	0
6_A2U_peak_15242_lociStitched	chr13	24500602	24515734	6	2903	12055.7	3310.88	1430	0
9_A2U_peak_16290_lociStitched	chr13	55418330	55442891	9	3157	12892.1	4148.35	1431	0
6_A2U_peak_35521_lociStitched	chr3	9494731	9525404	6	2624	13517.6	4775.79	1432	0
7_A2U_peak_46767_lociStitched	chr6	53445573	53453159	7	3598	10657.6	1926.84	1433	0
4_A2U_peak_40821_lociStitched	chr4	133238084	133261104	4	4220	11553.7	2831.46	1434	0
5_A2U_peak_51143_lociStitched	chr7	63998973	64014945	5	3507	11483.9	2767.95	1435	0
5_A2U_peak_41171_lociStitched	chr4	135498876	135508090	5	4254	10337.2	1629.96	1436	0
8_A2U_peak_49473_lociStitched	chr6	146419541	146435180	8	3798	11780.9	3079.32	1437	0
9_A2U_peak_4437_lociStitched	chr10	20902547	20912177	9	4105	11093.8	2402.68	1438	0
7_A2U_peak_58273_lociStitched	chr9	48469318	48477433	7	3729	10669.6	1986.55	1439	0
12_A2U_peak_60831_lociStitched	chrX	12119447	12137289	12	5246	10996	2315.89	1440	0
6_A2U_peak_42171_lociStitched	chr5	16466361	16472605	6	2688	10378.8	1701.49	1441	0
12_A2U_peak_7505_lociStitched	chr11	18876249	18899996	12	3322	13699.6	5029.61	1442	0
2_A2U_peak_9349_lociStitched	chr11	69200080	69204981	2	4542	10026.5	1356.6	1443	0
1_A2U_peak_3985_lociStitched	chr1	195241594	195241894	1	301	10856.9	2195.88	1444	0
7_A2U_peak_61567_lociStitched	chrX	140505116	140521648	7	4270	11147.5	2488.07	1445	0
6_A2U_peak_31275_lociStitched	chr2	17362529	17373874	6	2642	11332.5	2677.42	1446	0
9_A2U_peak_35502_lociStitched	chr3	8968944	8988155	9	3435	11701.4	3048.79	1447	0
9_A2U_peak_43910_lociStitched	chr5	105706546	105732328	9	3807	12194.9	3552.76	1448	0
4_A2U_peak_38461_lociStitched	chr4	12133157	12137717	4	3615	10030.6	1400.38	1449	0
9_A2U_peak_27699_lociStitched	chr18	35467692	35494189	9	3184	13015.3	4387.9	1450	0
10_A2U_peak_56567_lociStitched	chr8	117532418	117560510	10	3181	12742.5	4118.29	1451	0
4_A2U_peak_8991_lociStitched	chr11	60769645	60780837	4	2744	10940.2	2336.89	1452	0
8_A2U_peak_832_lociStitched	chr1	64084096	64119158	8	2346	14403.5	5802.76	1453	0
8_A2U_peak_42913_lociStitched	chr5	46652397	46675416	8	2523	14911.7	6316.41	1454	0
11_A2U_peak_7182_lociStitched	chr11	5172749	5181971	11	4251	10192.2	1600.02	1455	0
8_A2U_peak_49022_lociStitched	chr6	127457796	127473792	8	3965	11510.7	2928.87	1456	0
10_A2U_peak_60820_lociStitched	chrX	12076721	12100161	10	5786	11096.5	2519.8	1457	0
8_A2U_peak_56722_lociStitched	chr8	120529860	120542496	8	7293	10333.7	1779.15	1458	0
7_A2U_peak_53268_lociStitched	chr7	126277383	126294760	7	2625	10867.6	2316.35	1459	0
4_A2U_peak_54633_lociStitched	chr8	25842770	25855159	4	3118	11184.8	2640.1	1460	0
7_A2U_peak_43866_lociStitched	chr5	105405285	105413646	7	4035	10708.8	2165.5	1461	0
9_A2U_peak_3117_lociStitched	chr1	168281328	168294779	9	3960	11089	2557.04	1462	0
7_A2U_peak_47268_lociStitched	chr6	81487961	81506617	7	2970	12178.6	3652.84	1463	0
10_A2U_peak_28071_lociStitched	chr18	54501217	54515409	10	3637	11819.1	3295.38	1464	0
4_A2U_peak_35364_lociStitched	chr2	177251463	177255578	4	3209	9778.89	1264.13	1465	0
A2U_peak_10423	chr11	83572569	83575456	1	2888	9718.8	1208.79	1466	0
5_A2U_peak_6744_lociStitched	chr10	122974307	122988315	5	3962	11643.4	3134.99	1467	0
6_A2U_peak_1563_lociStitched	chr1	91182835	91190636	6	3631	10082	1584.38	1468	0
10_A2U_peak_31032_lociStitched	chr2	5798780	5806125	10	3613	10944.8	2451.03	1469	0
5_A2U_peak_53317_lociStitched	chr7	126651132	126656802	5	4191	10555.3	2062.18	1470	0
8_A2U_peak_31632_lociStitched	chr2	29391587	29422909	8	3294	13305.6	4814.19	1471	0
5_A2U_peak_32627_lociStitched	chr2	68964270	68985625	5	3182	12625.1	4138.6	1472	0
6_A2U_peak_36391_lociStitched	chr3	67487161	67500053	6	3789	11098.7	2617.08	1473	0
7_A2U_peak_23658_lociStitched	chr16	78524557	78543962	7	3504	12139.8	3665.6	1474	0
9_A2U_peak_30255_lociStitched	chr19	37543711	37562255	9	3375	12207.5	3740.32	1475	0
8_A2U_peak_44327_lociStitched	chr5	116027186	116033533	8	4451	9779.46	1313.19	1476	0
6_A2U_peak_21292_lociStitched	chr15	81295273	81302186	6	5231	10181.5	1721.34	1477	0
8_A2U_peak_56765_lociStitched	chr8	121850394	121876424	8	3627	11778.6	3326.63	1478	0
7_A2U_peak_47449_lociStitched	chr6	84881056	84893543	7	2950	12010	3560.04	1479	0
4_A2U_peak_21407_lociStitched	chr15	82360032	82367924	4	4547	9791.6	1344.8	1480	0
2_A2U_peak_25867_lociStitched	chr17	35868458	35872655	2	3208	9331.61	888.505	1481	0
7_A2U_peak_56550_lociStitched	chr8	117322587	117343709	7	3790	11513.6	3079.59	1482	0
4_A2U_peak_45566_lociStitched	chr5	140640612	140645909	4	4848	9127.79	703.442	1483	0
6_A2U_peak_24181_lociStitched	chr16	93886259	93896821	6	3723	10421.5	2012.06	1484	0
8_A2U_peak_22784_lociStitched	chr16	24219781	24238984	8	3312	11738.8	3329.8	1485	0
6_A2U_peak_58692_lociStitched	chr9	58518233	58539192	6	4210	11301.1	2892.34	1486	0
9_A2U_peak_3288_lociStitched	chr1	171657838	171675081	9	3718	12582.2	4177.98	1487	0
7_A2U_peak_8817_lociStitched	chr11	58211300	58225672	7	4189	11062.1	2664.57	1488	0
12_A2U_peak_42805_lociStitched	chr5	39040510	39059149	12	3540	13496.5	5105.22	1489	0
4_A2U_peak_17267_lociStitched	chr13	111338312	111353792	4	4002	10928.9	2544.91	1490	0
8_A2U_peak_27196_lociStitched	chr17	87177855	87186340	8	5450	9691.57	1309.24	1491	0
5_A2U_peak_54459_lociStitched	chr8	13992473	14014682	5	3383	11890.7	3517.91	1492	0
6_A2U_peak_61628_lociStitched	chrX	150477994	150489297	6	3487	10537.8	2169.05	1493	0
5_A2U_peak_58004_lociStitched	chr9	43101226	43112099	5	3559	10907.8	2543.19	1494	0
11_A2U_peak_59135_lociStitched	chr9	67011935	67041204	11	3329	12811	4448.89	1495	0
6_A2U_peak_57501_lociStitched	chr9	21094915	21106095	6	4074	10359.4	2010.16	1496	0
6_A2U_peak_17835_lociStitched	chr14	25300938	25327793	6	2506	11652.4	3305.85	1497	0
9_A2U_peak_7585_lociStitched	chr11	20186929	20195623	9	3802	10245.9	1903.99	1498	0
1_A2U_peak_15055_lociStitched	chr13	21763521	21767817	1	4297	9392.34	1057.25	1499	0
8_A2U_peak_12824_lociStitched	chr12	25317689	25339150	8	2172	12084.7	3766.41	1500	0
6_A2U_peak_47934_lociStitched	chr6	97804417	97829953	6	2242	12872.7	4581.16	1501	0
10_A2U_peak_6645_lociStitched	chr10	118470236	118481500	10	2718	11264	2972.57	1502	0
8_A2U_peak_19523_lociStitched	chr15	5127056	5140900	8	3132	11172.1	2886.47	1503	0
7_A2U_peak_1830_lociStitched	chr1	127075356	127092710	7	3666	11858	3581.87	1504	0
2_A2U_peak_49470_lociStitched	chr6	146209442	146223079	2	2530	10831.9	2571.94	1505	0
11_A2U_peak_42699_lociStitched	chr5	36549233	36575398	11	3808	11931.2	3676.18	1506	0
6_A2U_peak_48566_lociStitched	chr6	120041274	120056365	6	2699	11265.4	3019.71	1507	0
7_A2U_peak_44200_lociStitched	chr5	114369681	114377939	7	5495	9727.1	1487.27	1508	0
8_A2U_peak_44943_lociStitched	chr5	134258408	134282187	8	2780	11644.6	3407.53	1509	0
12_A2U_peak_54278_lociStitched	chr8	10469382	10484246	12	3483	11185.2	2950.5	1510	0
5_A2U_peak_23902_lociStitched	chr16	92439781	92445500	5	4987	9201.3	976.805	1511	0
A2U_peak_31834	chr2	32243346	32247007	1	3662	8938.33	725.61	1512	0
A2U_peak_25825	chr17	35794061	35796839	1	2779	9232.96	1029.25	1513	0
9_A2U_peak_17771_lociStitched	chr14	22800945	22821285	9	2780	12905.7	4720.91	1514	0
7_A2U_peak_29924_lociStitched	chr19	29218127	29249540	7	2703	14965.2	6791.49	1515	0
7_A2U_peak_7055_lociStitched	chr11	4195456	4206172	7	2751	10366.7	2199.99	1516	0
12_A2U_peak_59496_lociStitched	chr9	84021584	84043413	12	3915	12062.7	3898.66	1517	0
7_A2U_peak_18578_lociStitched	chr14	55725007	55743227	7	3594	11083.2	2926.13	1518	0
8_A2U_peak_51466_lociStitched	chr7	79308430	79337003	8	1807	13280.7	5131.71	1519	0
4_A2U_peak_57882_lociStitched	chr9	40449428	40461802	4	4439	10286.5	2143.18	1520	0
9_A2U_peak_171_lociStitched	chr1	35971787	35992884	9	2786	11664.5	3527.42	1521	0
7_A2U_peak_3197_lociStitched	chr1	170893341	170908571	7	3382	11562.6	3431.32	1522	0
4_A2U_peak_38825_lociStitched	chr4	43501976	43509931	4	3980	9907.16	1780.33	1523	0
6_A2U_peak_988_lociStitched	chr1	72867555	72878325	6	5188	10303.7	2202.47	1524	0
6_A2U_peak_22324_lociStitched	chr16	11328418	11346650	6	4121	10917.3	2818.67	1525	0
8_A2U_peak_632_lociStitched	chr1	54910056	54923761	8	2743	11631.4	3545.48	1526	0
5_A2U_peak_53974_lociStitched	chr7	141024600	141048907	5	3661	11489.9	3419.99	1527	0
6_A2U_peak_53086_lociStitched	chr7	122939278	122956845	6	3099	11437.9	3383.4	1528	0
A2U_peak_10404	chr11	83548610	83551385	1	2776	8813.95	765.067	1529	0
9_A2U_peak_61611_lociStitched	chrX	142773193	142791838	9	3221	11694.1	3646.96	1530	0
7_A2U_peak_22714_lociStitched	chr16	21310116	21333768	7	3296	11379	3334.93	1531	0
5_A2U_peak_27500_lociStitched	chr18	23806057	23819985	5	2707	11313.7	3275.87	1532	0
6_A2U_peak_22302_lociStitched	chr16	10995992	11013662	6	3559	10644.4	2615.16	1533	0
8_A2U_peak_37471_lociStitched	chr3	115668848	115693658	8	2861	13330.4	5301.9	1534	0
7_A2U_peak_37953_lociStitched	chr3	144694599	144716186	7	2684	13414.2	5390.27	1535	0
3_A2U_peak_36417_lociStitched	chr3	69203709	69207435	3	3285	9595.94	1578.33	1536	0
6_A2U_peak_55372_lociStitched	chr8	72225631	72245164	6	5216	9870.02	1902.51	1537	0
10_A2U_peak_2831_lociStitched	chr1	160047377	160062250	10	3157	10421.5	2459.99	1538	0
9_A2U_peak_5504_lociStitched	chr10	77210592	77226982	9	3490	10655.1	2697.79	1539	0
6_A2U_peak_54211_lociStitched	chr8	4012812	4019819	6	3843	10266.7	2310.21	1540	0
6_A2U_peak_44298_lociStitched	chr5	115480378	115492333	6	2752	10387.7	2431.65	1541	0
7_A2U_peak_46459_lociStitched	chr6	42351611	42357579	7	4096	9244.43	1297.44	1542	0
3_A2U_peak_31531_lociStitched	chr2	26472567	26493691	3	3372	9590.3	1654.01	1543	0
8_A2U_peak_40917_lociStitched	chr4	133903227	133911528	8	4424	9986.93	2053.67	1544	0
6_A2U_peak_12483_lociStitched	chr11	121083134	121101664	6	2834	11181	3257.57	1545	0
12_A2U_peak_18970_lociStitched	chr14	69430647	69455073	12	6083	10036.6	2115.29	1546	0
4_A2U_peak_54577_lociStitched	chr8	25271018	25277280	4	3119	9746.8	1826	1547	0
7_A2U_peak_51946_lociStitched	chr7	83637218	83656094	7	3071	10870.7	2954.09	1548	0
8_A2U_peak_31575_lociStitched	chr2	27502902	27512688	8	3783	9886.8	1974.81	1549	0
5_A2U_peak_5782_lociStitched	chr10	80922449	80943560	5	4249	10599.8	2691.65	1550	0
9_A2U_peak_18996_lociStitched	chr14	69622797	69635556	9	5745	9335.76	1437.94	1551	0
8_A2U_peak_28972_lociStitched	chr19	5256299	5269128	8	3416	11275.4	3408.67	1552	0
11_A2U_peak_52300_lociStitched	chr7	100091047	100105262	11	3811	11313.7	3458.51	1553	0
4_A2U_peak_48345_lociStitched	chr6	114916611	114929943	4	4472	10389.6	2545.08	1554	0
7_A2U_peak_34212_lociStitched	chr2	135092363	135101793	7	3136	10678.5	2845.97	1555	0
5_A2U_peak_13954_lociStitched	chr12	85589171	85614547	5	3357	11761.8	3935.82	1556	0
8_A2U_peak_11439_lociStitched	chr11	106173237	106185421	8	3802	10423.4	2597.63	1557	0
10_A2U_peak_219_lociStitched	chr1	36599038	36615019	10	3360	9988.12	2165.43	1558	0
7_A2U_peak_33105_lociStitched	chr2	92337226	92351734	7	3683	10879.5	3058.29	1559	0
5_A2U_peak_39953_lociStitched	chr4	114378307	114386664	5	3162	9733.4	1916.26	1560	0
8_A2U_peak_37232_lociStitched	chr3	100359238	100376313	8	3371	11194.4	3379.14	1561	0
5_A2U_peak_49028_lociStitched	chr6	127561339	127582974	5	4155	10925.7	3121.93	1562	0
9_A2U_peak_16231_lociStitched	chr13	54205116	54223421	9	3686	10457.6	2683.51	1563	0
5_A2U_peak_14557_lociStitched	chr12	111059765	111072925	5	1888	10487.2	2714.91	1564	0
8_A2U_peak_30061_lociStitched	chr19	32372532	32381456	8	3568	9189.04	1418.92	1565	0
7_A2U_peak_44260_lociStitched	chr5	115056491	115071997	7	3480	11269.8	3507.46	1566	0
9_A2U_peak_9854_lociStitched	chr11	76478900	76496543	9	4150	10407.6	2658.8	1567	0
6_A2U_peak_12319_lociStitched	chr11	119844779	119859504	6	3494	9563.89	1818.54	1568	0
5_A2U_peak_39642_lociStitched	chr4	97745798	97758240	5	3505	10122.8	2385.13	1569	0
8_A2U_peak_43324_lociStitched	chr5	74876297	74895465	8	4134	10680.4	2948.04	1570	0
4_A2U_peak_36901_lociStitched	chr3	93549345	93559188	4	3433	9814.46	2086.72	1571	0
5_A2U_peak_10525_lociStitched	chr11	86610504	86625640	5	2399	11262.7	3544.85	1572	0
5_A2U_peak_21088_lociStitched	chr15	79319513	79333367	5	4017	9854.35	2137.67	1573	0
8_A2U_peak_11745_lociStitched	chr11	109546645	109564668	8	2794	10730.9	3015.25	1574	0
8_A2U_peak_121_lociStitched	chr1	34472427	34485969	8	3374	10421.9	2716.53	1575	0
5_A2U_peak_31585_lociStitched	chr2	27656818	27669244	5	3901	10108.6	2404.43	1576	0
10_A2U_peak_50495_lociStitched	chr7	30828755	30847613	10	2619	10926.3	3222.83	1577	0
5_A2U_peak_13883_lociStitched	chr12	84260422	84281392	5	2689	11130.9	3439.08	1578	0
5_A2U_peak_27396_lociStitched	chr18	11642565	11647596	5	3815	8659.86	969.474	1579	0
5_A2U_peak_45356_lociStitched	chr5	137696174	137707909	5	3316	9822.19	2134.6	1580	0
7_A2U_peak_46046_lociStitched	chr6	22346964	22359638	7	3276	10388.9	2704.63	1581	0
6_A2U_peak_15661_lociStitched	chr13	41434519	41467310	6	1761	12755.7	5076.05	1582	0
A2U_peak_51649	chr7	80425962	80429010	1	3049	8498.74	824.789	1583	0
2_A2U_peak_49377_lociStitched	chr6	143112578	143116347	2	3132	8654	982.201	1584	0
7_A2U_peak_48931_lociStitched	chr6	125088467	125100217	7	4965	9519.85	1850.62	1585	0
6_A2U_peak_1716_lociStitched	chr1	106149382	106164273	6	2332	10736.4	3067.55	1586	0
7_A2U_peak_18255_lociStitched	chr14	47104599	47117854	7	4156	10227.6	2559.54	1587	0
9_A2U_peak_11137_lociStitched	chr11	100720896	100735583	9	3226	10276.5	2615.75	1588	0
5_A2U_peak_23625_lociStitched	chr16	76000833	76004778	5	2726	8988.29	1333.02	1589	0
7_A2U_peak_55374_lociStitched	chr8	72267690	72278782	7	3710	9560.19	1906.71	1590	0
5_A2U_peak_7216_lociStitched	chr11	5552859	5558076	5	4519	8713.43	1064.27	1591	0
5_A2U_peak_29833_lociStitched	chr19	24517590	24541360	5	3199	11847	4200.16	1592	0
5_A2U_peak_5757_lociStitched	chr10	80751909	80774368	5	2346	10681.5	3038.7	1593	0
3_A2U_peak_46188_lociStitched	chr6	31114594	31127286	3	2487	10502.6	2867.12	1594	0
7_A2U_peak_61765_lociStitched	chrX	169087092	169108712	7	1870	14489.7	6864.35	1595	0
10_A2U_peak_19373_lociStitched	chr14	87420272	87452036	10	2638	14081	6463.97	1596	0
4_A2U_peak_60770_lociStitched	chrX	7962977	7971297	4	4940	9027.2	1417.73	1597	0
12_A2U_peak_19003_lociStitched	chr14	69648951	69673316	12	5714	9794.73	2197.72	1598	0
7_A2U_peak_32615_lociStitched	chr2	68871042	68880131	7	3642	9668.88	2074.11	1599	0
7_A2U_peak_16341_lociStitched	chr13	56504535	56511694	7	3074	9557.26	1974.45	1600	0
5_A2U_peak_33064_lociStitched	chr2	91944592	91953992	5	4545	9116.12	1537.84	1601	0
8_A2U_peak_30481_lociStitched	chr19	44178982	44198000	8	3163	10079.5	2502.77	1602	0
11_A2U_peak_12249_lociStitched	chr11	118225481	118236826	11	3905	9698.84	2123.78	1603	0
10_A2U_peak_50628_lociStitched	chr7	41042504	41052701	10	3451	10154.2	2583.92	1604	0
10_A2U_peak_38353_lociStitched	chr4	8267948	8290286	10	3021	12015.6	4447.5	1605	0
8_A2U_peak_14638_lociStitched	chr12	112821229	112833656	8	4212	9709.22	2144.9	1606	0
8_A2U_peak_22577_lociStitched	chr16	17706142	17727353	8	3695	11422.1	3860.4	1607	0
7_A2U_peak_790_lociStitched	chr1	59735898	59750245	7	2877	10644	3086.04	1608	0
8_A2U_peak_60019_lociStitched	chr9	108620799	108639894	8	2487	11229.8	3671.97	1609	0
6_A2U_peak_12137_lociStitched	chr11	117138777	117155169	6	3353	9505.72	1967.04	1610	0
4_A2U_peak_57670_lociStitched	chr9	25144253	25167598	4	2909	13418.7	5880.61	1611	0
8_A2U_peak_48488_lociStitched	chr6	118126232	118136398	8	3930	10440.5	2906.46	1612	0
5_A2U_peak_20_lociStitched	chr1	9235707	9239982	5	3222	8733.83	1199.99	1613	0
7_A2U_peak_5451_lociStitched	chr10	75491716	75514555	7	2350	11182	3656.52	1614	0
10_A2U_peak_31717_lociStitched	chr2	30690109	30717011	10	4167	11099.8	3586.04	1615	0
6_A2U_peak_21022_lociStitched	chr15	78514532	78532219	6	3887	9890.57	2377.13	1616	0
9_A2U_peak_19361_lociStitched	chr14	86627270	86649764	9	2782	11732.9	4226.62	1617	0
3_A2U_peak_768_lociStitched	chr1	59476117	59488039	3	3154	9903.61	2404.67	1618	0
6_A2U_peak_1885_lociStitched	chr1	128692227	128712333	6	2823	10710.5	3216.96	1619	0
6_A2U_peak_18964_lociStitched	chr14	69404553	69417281	6	5814	8918.51	1425.54	1620	0
8_A2U_peak_13237_lociStitched	chr12	54032844	54038533	8	3494	8899.3	1409.17	1621	0
8_A2U_peak_26948_lociStitched	chr17	80731286	80738019	8	3134	9187.85	1698.06	1622	0
6_A2U_peak_11484_lociStitched	chr11	106462043	106484581	6	1503	13430.4	5941.02	1623	0
3_A2U_peak_53327_lociStitched	chr7	126700840	126704695	3	3448	8267.82	779.866	1624	0
6_A2U_peak_40730_lociStitched	chr4	132214090	132217938	6	2790	8803.07	1316.4	1625	0
7_A2U_peak_33225_lociStitched	chr2	103937417	103947634	7	3265	9593.76	2119.01	1626	0
4_A2U_peak_10761_lociStitched	chr11	93529573	93539092	4	2813	9468.55	1999.94	1627	0
6_A2U_peak_15583_lociStitched	chr13	37703750	37720076	6	2346	10429	2964.8	1628	0
4_A2U_peak_41823_lociStitched	chr4	150913648	150925674	4	2030	9891.39	2435.26	1629	0
6_A2U_peak_34622_lociStitched	chr2	154718084	154735424	6	2123	9760.69	2309.69	1630	0
9_A2U_peak_61064_lociStitched	chrX	50597343	50617550	9	2786	12136.3	4700.15	1631	0
6_A2U_peak_58731_lociStitched	chr9	59653809	59674411	6	3712	10980.9	3557.97	1632	0
2_A2U_peak_40898_lociStitched	chr4	133750385	133757904	2	4127	9232.58	1816.59	1633	0
7_A2U_peak_53271_lociStitched	chr7	126354868	126362093	7	4513	8649.05	1234.75	1634	0
13_A2U_peak_39835_lociStitched	chr4	106827555	106842207	13	4580	9831.49	2417.58	1635	0
7_A2U_peak_24440_lociStitched	chr17	5926722	5944870	7	3787	10101.2	2689.53	1636	0
5_A2U_peak_39657_lociStitched	chr4	98271326	98298216	5	2252	12288.7	4883.22	1637	0
A2U_peak_53955	chr7	140989170	140991819	1	2650	8128.19	723.707	1638	0
2_A2U_peak_26003_lociStitched	chr17	45552743	45558626	2	3851	8636.24	1233.08	1639	0
6_A2U_peak_4053_lociStitched	chr10	8019342	8037904	6	3139	11068.5	3684.56	1640	0
4_A2U_peak_46097_lociStitched	chr6	28568281	28601280	4	1273	14499.8	7131.08	1641	0
4_A2U_peak_44240_lociStitched	chr5	114890392	114894266	4	3230	8296.17	944.094	1642	0
6_A2U_peak_27627_lociStitched	chr18	34377662	34393993	6	2365	10391.4	3040.83	1643	0
3_A2U_peak_5132_lociStitched	chr10	60076879	60081653	3	4089	8504.88	1154.83	1644	0
3_A2U_peak_21328_lociStitched	chr15	81765541	81778797	3	3180	8902.73	1554.93	1645	0
10_A2U_peak_59376_lociStitched	chr9	77519162	77537857	10	3231	10162.6	2815.47	1646	0
5_A2U_peak_41063_lociStitched	chr4	134963245	134983442	5	2435	10179.3	2835.66	1647	0
8_A2U_peak_26644_lociStitched	chr17	65906468	65919181	8	2935	9429.23	2097.64	1648	0
4_A2U_peak_35256_lociStitched	chr2	172400387	172413616	4	1995	9068.48	1739.61	1649	0
3_A2U_peak_54782_lociStitched	chr8	36246491	36253137	3	3965	9083.75	1760.53	1650	0
8_A2U_peak_15296_lociStitched	chr13	30252531	30265008	8	3134	9750.78	2439.25	1651	0
8_A2U_peak_7485_lociStitched	chr11	16995099	17006078	8	2726	10534.4	3233.32	1652	0
7_A2U_peak_59627_lociStitched	chr9	92368429	92384968	7	2314	12128	4831.04	1653	0
9_A2U_peak_35723_lociStitched	chr3	26745257	26756271	9	3353	9813.47	2520	1654	0
8_A2U_peak_17714_lociStitched	chr14	21659545	21680368	8	2852	10750.9	3458.7	1655	0
8_A2U_peak_51131_lociStitched	chr7	63910480	63933922	8	2203	10459.8	3169.36	1656	0
5_A2U_peak_59006_lociStitched	chr9	65823769	65845144	5	2662	12173.1	4888.46	1657	0
7_A2U_peak_25159_lociStitched	chr17	27603589	27612875	7	3627	8906.2	1624.12	1658	0
5_A2U_peak_56370_lociStitched	chr8	109863514	109879170	5	2949	10671.1	3392.66	1659	0
4_A2U_peak_878_lociStitched	chr1	69330755	69345958	4	2021	10792.6	3521.01	1660	0
5_A2U_peak_6127_lociStitched	chr10	89681275	89696877	5	3007	10436.2	3165.65	1661	0
7_A2U_peak_49206_lociStitched	chr6	134184980	134193390	7	4383	9401.54	2131.93	1662	0
6_A2U_peak_39845_lociStitched	chr4	106907771	106915947	6	4809	8932.28	1666.27	1663	0
3_A2U_peak_7027_lociStitched	chr11	3334402	3347563	3	3308	9370.63	2105.76	1664	0
7_A2U_peak_30369_lociStitched	chr19	41332489	41345987	7	2938	9769.85	2507.93	1665	0
9_A2U_peak_34697_lociStitched	chr2	155567249	155582226	9	2813	9802.45	2547.59	1666	0
10_A2U_peak_3743_lociStitched	chr1	182528179	182556273	10	3440	12482.2	5228.29	1667	0
8_A2U_peak_37494_lociStitched	chr3	116383930	116399072	8	2983	10133	2883.04	1668	0
9_A2U_peak_59244_lociStitched	chr9	71165475	71189121	9	3080	12199	4960.93	1669	0
5_A2U_peak_11430_lociStitched	chr11	106122341	106142584	5	2422	11544.6	4309.73	1670	0
7_A2U_peak_32418_lociStitched	chr2	53850397	53862578	7	2199	10708.3	3476.46	1671	0
5_A2U_peak_58420_lociStitched	chr9	52228038	52243931	5	1673	10983.7	3763.46	1672	0
5_A2U_peak_44623_lociStitched	chr5	122769712	122777264	5	3210	8415.95	1201.52	1673	0
3_A2U_peak_36138_lociStitched	chr3	52195970	52199978	3	3615	8383.93	1175.95	1674	0
7_A2U_peak_36456_lociStitched	chr3	75949656	75963790	7	4025	9864.12	2657.19	1675	0
9_A2U_peak_3311_lociStitched	chr1	171843765	171850786	9	3749	9303.53	2098.58	1676	0
4_A2U_peak_42229_lociStitched	chr5	21410104	21414185	4	3340	8515.82	1312.45	1677	0
4_A2U_peak_26294_lociStitched	chr17	50990811	51001475	4	2485	10313.2	3112.82	1678	0
6_A2U_peak_52181_lociStitched	chr7	98322489	98342133	6	2788	10711.9	3512.35	1679	0
3_A2U_peak_25673_lociStitched	chr17	35021385	35035011	3	3382	8878.7	1685.54	1680	0
11_A2U_peak_54798_lociStitched	chr8	36318837	36332841	11	3118	9463.9	2282.65	1681	0
6_A2U_peak_25202_lociStitched	chr17	28211169	28223809	6	3793	8949.12	1772.13	1682	0
5_A2U_peak_40093_lociStitched	chr4	116746401	116753690	5	2864	9295.66	2121.83	1683	0
8_A2U_peak_49105_lociStitched	chr6	129277595	129290293	8	2033	10700.6	3528.77	1684	0
A2U_peak_25810	chr17	35778822	35781976	1	3155	7971.1	800.17	1685	0
6_A2U_peak_51396_lociStitched	chr7	75655270	75669761	6	2629	11195.7	4034.29	1686	0
8_A2U_peak_41039_lociStitched	chr4	134837886	134848077	8	3980	9524.51	2367.37	1687	0
1_A2U_peak_60476_lociStitched	chr9	121705123	121708747	1	3625	8082.24	926.657	1688	0
6_A2U_peak_60872_lociStitched	chrX	13461051	13474289	6	3764	9203.06	2049.24	1689	0
7_A2U_peak_6634_lociStitched	chr10	118036996	118065308	7	2981	11622.1	4470.46	1690	0
7_A2U_peak_17115_lociStitched	chr13	105140699	105158562	7	2645	11042.9	3897.71	1691	0
4_A2U_peak_56032_lociStitched	chr8	94529468	94549532	4	3039	10134.3	2991.54	1692	0
8_A2U_peak_40329_lociStitched	chr4	122932851	122956011	8	2774	10188.1	3054.8	1693	0
5_A2U_peak_15656_lociStitched	chr13	41372772	41383019	5	2347	9230.5	2101.66	1694	0
6_A2U_peak_39693_lociStitched	chr4	101244623	101262547	6	2427	11281.4	4152.99	1695	0
5_A2U_peak_36433_lociStitched	chr3	69646337	69657459	5	3498	9573.82	2445.73	1696	0
5_A2U_peak_19396_lociStitched	chr14	102804829	102810190	5	2305	8450.54	1324.17	1697	0
6_A2U_peak_39401_lociStitched	chr4	83352753	83357424	6	3120	8605.85	1480.71	1698	0
4_A2U_peak_30605_lociStitched	chr19	46452247	46457071	4	3617	8052.7	929.102	1699	0
7_A2U_peak_15601_lociStitched	chr13	37833371	37858547	7	3108	11608.7	4491.4	1700	0
11_A2U_peak_12840_lociStitched	chr12	25352283	25366371	11	3981	9701	2586.56	1701	0
6_A2U_peak_42041_lociStitched	chr5	3354543	3364274	6	2740	9247.37	2133.04	1702	0
8_A2U_peak_34159_lociStitched	chr2	132703288	132722567	8	2122	10566.8	3452.87	1703	0
9_A2U_peak_38389_lociStitched	chr4	9604514	9632113	9	2526	13495.9	6383.65	1704	0
9_A2U_peak_1305_lociStitched	chr1	85977664	85993315	9	3576	9639.45	2533.9	1705	0
7_A2U_peak_23693_lociStitched	chr16	85844137	85865914	7	2335	12197.3	5098	1706	0
8_A2U_peak_22836_lociStitched	chr16	29630711	29658493	8	2257	12538	5445.27	1707	0
5_A2U_peak_59678_lociStitched	chr9	96709998	96720378	5	2941	9195.64	2104.03	1708	0
A2U_peak_53949	chr7	140977811	140980149	1	2339	7970.71	880.958	1709	0
9_A2U_peak_37693_lociStitched	chr3	133616049	133625709	9	3694	9561.47	2485.52	1710	0
4_A2U_peak_25045_lociStitched	chr17	26502274	26516061	4	2995	8916.05	1847.46	1711	0
8_A2U_peak_55864_lociStitched	chr8	85622508	85642110	8	3092	12239.5	5172.97	1712	0
7_A2U_peak_6159_lociStitched	chr10	89790254	89799122	7	2096	10049.2	2985.86	1713	0
8_A2U_peak_57989_lociStitched	chr9	42460268	42469333	8	2640	8964.38	1906.37	1714	0
9_A2U_peak_60429_lociStitched	chr9	120560749	120569034	9	3901	8752.27	1703.4	1715	0
4_A2U_peak_28625_lociStitched	chr18	80168917	80180819	4	3181	9433.53	2388.73	1716	0
10_A2U_peak_61516_lociStitched	chrX	134558448	134567521	10	3785	8884.28	1842.73	1717	0
8_A2U_peak_6782_lociStitched	chr10	127097582	127112379	8	3172	10156.7	3116.25	1718	0
8_A2U_peak_55963_lociStitched	chr8	90954648	90962263	8	2890	9304.01	2263.94	1719	0
5_A2U_peak_59973_lociStitched	chr9	108034296	108046473	5	3501	9565.03	2525.51	1720	0
7_A2U_peak_28770_lociStitched	chr18	84799019	84809052	7	3178	9326.68	2293.54	1721	0
4_A2U_peak_12699_lociStitched	chr12	16184306	16187655	4	2727	8066.4	1035.85	1722	0
1_A2U_peak_45348_lociStitched	chr5	137629155	137632546	1	3392	7822.02	795.189	1723	0
10_A2U_peak_6351_lociStitched	chr10	96253756	96275162	10	2308	11839.7	4814.21	1724	0
5_A2U_peak_40450_lociStitched	chr4	126107974	126113189	5	3741	8109.32	1084.2	1725	0
8_A2U_peak_59521_lociStitched	chr9	85449715	85458797	8	3469	9428.02	2410.36	1726	0
4_A2U_peak_46599_lociStitched	chr6	48221656	48228724	4	2911	8948.09	1937.34	1727	0
6_A2U_peak_28108_lociStitched	chr18	54902485	54922317	6	1718	10959.2	3960.45	1728	0
5_A2U_peak_43295_lociStitched	chr5	73285747	73289855	5	2566	8539.3	1545.43	1729	0
6_A2U_peak_11415_lociStitched	chr11	105624444	105632511	6	1954	9901.44	2909.77	1730	0
15_A2U_peak_1017_lociStitched	chr1	73059571	73073564	15	3580	8912.14	1929.63	1731	0
8_A2U_peak_47180_lociStitched	chr6	72152998	72164905	8	3430	9121.95	2143.26	1732	0
4_A2U_peak_585_lociStitched	chr1	53773314	53782704	4	2019	10256.7	3280.87	1733	0
3_A2U_peak_15121_lociStitched	chr13	23584352	23593406	3	2510	9256.81	2285.23	1734	0
4_A2U_peak_23338_lociStitched	chr16	44799091	44817767	4	2111	11569.8	4616.71	1735	0
7_A2U_peak_20166_lociStitched	chr15	55191151	55200794	7	2771	9106.85	2160.03	1736	0
4_A2U_peak_50201_lociStitched	chr7	25630484	25637420	4	2540	7789.82	843.418	1737	0
6_A2U_peak_34230_lociStitched	chr2	140050687	140060864	6	2988	9510.41	2564.6	1738	0
5_A2U_peak_6403_lociStitched	chr10	97304745	97314277	5	1901	9145	2206.66	1739	0
5_A2U_peak_6026_lociStitched	chr10	83932686	83947635	5	1991	9211.57	2273.74	1740	0
3_A2U_peak_1533_lociStitched	chr1	90910061	90918992	3	4563	8273.68	1336.08	1741	0
6_A2U_peak_20058_lociStitched	chr15	42428078	42438704	6	2106	10348.7	3412.01	1742	0
3_A2U_peak_61188_lociStitched	chrX	73907250	73915729	3	3761	8345.88	1422.78	1743	0
1_A2U_peak_13229_lociStitched	chr12	52603010	52605716	1	2707	7670.16	757.139	1744	0
8_A2U_peak_54291_lociStitched	chr8	10534195	10541360	8	4095	8719.09	1817.04	1745	0
5_A2U_peak_47081_lociStitched	chr6	66270497	66275478	5	3299	8811.39	1917.19	1746	0
10_A2U_peak_48657_lociStitched	chr6	121093434	121110430	10	3058	9296.81	2408.33	1747	0
6_A2U_peak_16267_lociStitched	chr13	55184671	55190340	6	3491	7976.85	1090.72	1748	0
6_A2U_peak_51111_lociStitched	chr7	58437374	58455421	6	2245	11604.2	4730.12	1749	0
3_A2U_peak_7279_lociStitched	chr11	6556377	6563734	3	4043	8108.15	1239.65	1750	0
9_A2U_peak_56075_lociStitched	chr8	95047180	95067662	9	3083	9774.01	2906.4	1751	0
5_A2U_peak_32512_lociStitched	chr2	60011253	60020317	5	2595	9266.13	2401.96	1752	0
6_A2U_peak_24427_lociStitched	chr17	5718747	5734096	6	2386	8885.54	2023	1753	0
2_A2U_peak_6989_lociStitched	chr11	3104266	3107296	2	2534	7979.81	1132.92	1754	0
5_A2U_peak_13517_lociStitched	chr12	71891953	71905481	5	2346	9323.5	2485.09	1755	0
6_A2U_peak_35987_lociStitched	chr3	51332282	51341822	6	2559	9122.15	2284.83	1756	0
4_A2U_peak_27862_lociStitched	chr18	39488784	39497108	4	3123	9195.52	2370.68	1757	0
6_A2U_peak_28649_lociStitched	chr18	80478409	80497929	6	3180	9465.25	2644.96	1758	0
7_A2U_peak_15926_lociStitched	chr13	45841450	45856266	7	1973	9668.92	2849.12	1759	0
7_A2U_peak_51982_lociStitched	chr7	88288696	88293827	7	3313	8739.12	1926.18	1760	0
7_A2U_peak_957_lociStitched	chr1	69753017	69770762	7	1893	10411	3600.46	1761	0
3_A2U_peak_53485_lociStitched	chr7	127477194	127480866	3	3325	7938.13	1132.08	1762	0
7_A2U_peak_25072_lociStitched	chr17	26588914	26610256	7	2334	9294.44	2492.75	1763	0
7_A2U_peak_46475_lociStitched	chr6	47174459	47190616	7	3558	9600.49	2806.47	1764	0
9_A2U_peak_6370_lociStitched	chr10	96399131	96413647	9	2513	9881.04	3087.55	1765	0
2_A2U_peak_25296_lociStitched	chr17	29071858	29082723	2	3686	8780.01	1991.55	1766	0
7_A2U_peak_24360_lociStitched	chr17	3452886	3464779	7	3084	9169.5	2384.55	1767	0
3_A2U_peak_46652_lociStitched	chr6	48700246	48712646	3	2385	9239.24	2467.6	1768	0
7_A2U_peak_9477_lociStitched	chr11	70434848	70449370	7	2942	9327.48	2557.32	1769	0
3_A2U_peak_7146_lociStitched	chr11	4590979	4603496	3	2704	9924.73	3155.54	1770	0
5_A2U_peak_48038_lociStitched	chr6	99374624	99390732	5	3862	9092.97	2324.38	1771	0
4_A2U_peak_36285_lociStitched	chr3	60408377	60414685	4	2753	8768.12	2010.36	1772	0
8_A2U_peak_15779_lociStitched	chr13	43350014	43365909	8	2713	9346.26	2590.89	1773	0
5_A2U_peak_45401_lociStitched	chr5	137867003	137883438	5	3370	9729.52	2976.38	1774	0
A2U_peak_11908	chr11	115195044	115197709	1	2666	7383.38	640.933	1775	0
5_A2U_peak_17240_lociStitched	chr13	109684727	109693012	5	2795	8906.38	2165.7	1776	0
5_A2U_peak_34996_lociStitched	chr2	165007043	165021894	5	2440	9672.46	2936.04	1777	0
6_A2U_peak_35564_lociStitched	chr3	9816380	9830929	6	3785	9670.72	2934.53	1778	0
A2U_peak_51656	chr7	80435170	80437779	1	2610	7314.85	584.938	1779	0
8_A2U_peak_51005_lociStitched	chr7	48123617	48138534	8	3180	10157	3427.93	1780	0
5_A2U_peak_48992_lociStitched	chr6	125564499	125573783	5	3240	8516.21	1796.45	1781	0
3_A2U_peak_22029_lociStitched	chr15	102510545	102520778	3	3611	8094.3	1377.36	1782	0
5_A2U_peak_6189_lociStitched	chr10	93165987	93191372	5	2396	11745.6	5033.85	1783	0
5_A2U_peak_43803_lociStitched	chr5	102042401	102055530	5	2602	9292.71	2586.41	1784	0
3_A2U_peak_29749_lociStitched	chr19	21736188	21740271	3	2719	7743.82	1048.51	1785	0
7_A2U_peak_22397_lociStitched	chr16	12307259	12313401	7	3031	8220.45	1526.29	1786	0
6_A2U_peak_1779_lociStitched	chr1	106708497	106712411	6	2662	7858.92	1174.59	1787	0
5_A2U_peak_47800_lociStitched	chr6	90736360	90757528	5	1518	9438.81	2756.07	1788	0
9_A2U_peak_40806_lociStitched	chr4	133038982	133058792	9	2960	8654.99	1973.08	1789	0
8_A2U_peak_57356_lociStitched	chr9	14187162	14200993	8	2868	9251.56	2569.8	1790	0
5_A2U_peak_35834_lociStitched	chr3	32655343	32661331	5	4661	7895.18	1220.95	1791	0
3_A2U_peak_27681_lociStitched	chr18	35122975	35135993	3	1961	9412.01	2742.89	1792	0
A2U_peak_25800	chr17	35762332	35765703	1	3372	7379.46	715.326	1793	0
5_A2U_peak_60300_lociStitched	chr9	116872234	116883765	5	2332	8760.1	2096.34	1794	0
8_A2U_peak_15918_lociStitched	chr13	45742745	45753092	8	3312	8939.81	2283.58	1795	0
6_A2U_peak_13984_lociStitched	chr12	85697882	85708225	6	3013	8445.06	1798.65	1796	0
7_A2U_peak_39_lociStitched	chr1	13152357	13163091	7	2584	8533.53	1889.18	1797	0
5_A2U_peak_35670_lociStitched	chr3	20293441	20305380	5	2532	9924.89	3288	1798	0
4_A2U_peak_41508_lociStitched	chr4	141713116	141718293	4	3442	7721.5	1093.38	1799	0
6_A2U_peak_25530_lociStitched	chr17	33705652	33715824	6	3315	8879.14	2252.08	1800	0
3_A2U_peak_43142_lociStitched	chr5	65723916	65732316	3	2764	8422.68	1798.44	1801	0
4_A2U_peak_46446_lociStitched	chr6	41197297	41201631	4	2799	8029.6	1408.12	1802	0
3_A2U_peak_40317_lociStitched	chr4	122871244	122878998	3	2794	8385.95	1771.01	1803	0
6_A2U_peak_535_lociStitched	chr1	52065254	52093972	6	2496	12946.1	6332.32	1804	0
6_A2U_peak_45106_lociStitched	chr5	136146343	136151638	6	3223	7482.36	871.028	1805	0
5_A2U_peak_21937_lociStitched	chr15	101145822	101155541	5	3428	8310.72	1708.6	1806	0
5_A2U_peak_19600_lociStitched	chr15	6622314	6627184	5	2748	8338.9	1739.56	1807	0
5_A2U_peak_5153_lociStitched	chr10	60931136	60935127	5	3090	7509.47	916.733	1808	0
7_A2U_peak_56051_lociStitched	chr8	94954934	94970838	7	2053	9343.6	2759.34	1809	0
3_A2U_peak_21637_lociStitched	chr15	89309134	89320590	3	3990	8101.68	1517.92	1810	0
5_A2U_peak_48851_lociStitched	chr6	124745082	124759428	5	3283	8613.34	2029.96	1811	0
5_A2U_peak_41751_lociStitched	chr4	150001483	150016306	5	3232	8757.43	2174.53	1812	0
7_A2U_peak_15612_lociStitched	chr13	37872301	37883561	7	3295	8598.14	2017.79	1813	0
6_A2U_peak_43198_lociStitched	chr5	66069571	66087756	6	2514	9392.55	2813.22	1814	0
8_A2U_peak_4830_lociStitched	chr10	43034041	43043606	8	2918	8286.16	1711.18	1815	0
8_A2U_peak_1444_lociStitched	chr1	87819535	87830588	8	2569	8462.18	1888.96	1816	0
9_A2U_peak_20316_lociStitched	chr15	59104455	59115662	9	3168	8461.28	1893.98	1817	0
5_A2U_peak_11690_lociStitched	chr11	108273506	108298460	5	1034	11486.3	4920.93	1818	0
6_A2U_peak_15573_lociStitched	chr13	37589063	37621046	6	2256	10867.8	4304.91	1819	0
5_A2U_peak_3139_lociStitched	chr1	170225683	170235478	5	3127	8557.89	1995.24	1820	0
4_A2U_peak_11044_lociStitched	chr11	98578303	98584789	4	4357	7619.75	1063.7	1821	0
4_A2U_peak_12628_lociStitched	chr12	8582850	8588167	4	4022	7294.39	743.848	1822	0
5_A2U_peak_50317_lociStitched	chr7	28375153	28386827	5	3524	8796.36	2246.08	1823	0
9_A2U_peak_22535_lociStitched	chr16	17239426	17253190	9	3828	9004.41	2459.63	1824	0
2_A2U_peak_47886_lociStitched	chr6	95039075	95043315	2	4037	7364.03	822.984	1825	0
7_A2U_peak_44961_lociStitched	chr5	134491380	134521878	7	2082	10232.1	3693.31	1826	0
2_A2U_peak_9337_lociStitched	chr11	69094006	69097045	2	2503	7460.74	922.337	1827	0
10_A2U_peak_52821_lociStitched	chr7	115886444	115900072	10	2613	9645.9	3112.64	1828	0
5_A2U_peak_39301_lociStitched	chr4	62322973	62330087	5	2433	8311.29	1786.33	1829	0
5_A2U_peak_6728_lociStitched	chr10	122814598	122822351	5	3869	8058.47	1535.87	1830	0
3_A2U_peak_4408_lociStitched	chr10	20531604	20535143	3	2222	7737.32	1214.94	1831	0
1_A2U_peak_29153_lociStitched	chr19	7016698	7019334	1	2637	7178.09	655.837	1832	0
A2U_peak_36244	chr3	59103135	59105523	1	2389	7341.19	821.233	1833	0
8_A2U_peak_33958_lociStitched	chr2	130455153	130485177	8	2467	12057.6	5542.43	1834	0
7_A2U_peak_30957_lociStitched	chr2	4492818	4517708	7	2109	10416.5	3902.75	1835	0
7_A2U_peak_4764_lociStitched	chr10	42115357	42131880	7	2598	8557.26	2055.46	1836	0
4_A2U_peak_10578_lociStitched	chr11	87441587	87448837	4	2271	8077.95	1579.78	1837	0
[truncated: 8,795 more rows]
