# Supplementary material for: GATA2 regulates mast cell identity and responsiveness to antigenic stimulation by promoting chromatin remodeling at super-enhancers
Source: Nat Commun. 2021 Jan 21;12:494. doi: 10.1038/s41467-020-20766-0 (PMC7820599; doi:10.1038/s41467-020-20766-0)
Supplement: Supplementary file 6 — Supplementary Data 3 [file 41467_2020_20766_MOESM6_ESM.xlsx]

## Sheet: Key IG genes_84
Supplementary Data 3. The ID Genes, key ID Genes, and Non-ID Genes in Mast Cells, Related to Fig. 1.
Sheet 1 Key ID genes
Key ID Genes	Gene Name
4932438H23Rik	RIKEN cDNA 4932438H23 gene(4932438H23Rik)
A4galt	alpha 1,4-galactosyltransferase(A4galt)
Acer3	alkaline ceramidase 3(Acer3)
Ahr	aryl-hydrocarbon receptor(Ahr)
Ahrr	aryl-hydrocarbon receptor repressor(Ahrr)
Akap2	A kinase (PRKA) anchor protein 2(Akap2)
Anpep	alanyl (membrane) aminopeptidase(Anpep)
Aph1c	aph1 homolog C, gamma secretase subunit(Aph1c)
C77080	expressed sequence C77080(C77080)
Car8	carbonic anhydrase 8(Car8)
Ccl2	chemokine (C-C motif) ligand 2(Ccl2)
Cd34	CD34 antigen(Cd34)
Cd93	CD93 antigen(Cd93)
Cma1	chymase 1, mast cell(Cma1)
Cobl	cordon-bleu WH2 repeat(Cobl)
Comt	catechol-O-methyltransferase(Comt)
Cpa3	carboxypeptidase A3, mast cell(Cpa3)
Creb3l1	cAMP responsive element binding protein 3-like 1(Creb3l1)
Csf2rb2	colony stimulating factor 2 receptor, beta 2, low-affinity (granulocyte-macrophage)(Csf2rb2)
Cx3cr1	chemokine (C-X3-C motif) receptor 1(Cx3cr1)
Cyth3	cytohesin 3(Cyth3)
Ddc	dopa decarboxylase(Ddc)
Dennd4a	DENN/MADD domain containing 4A(Dennd4a)
Dnm3	dynamin 3(Dnm3)
Ecm1	extracellular matrix protein 1(Ecm1)
Enah	enabled homolog (Drosophila)(Enah)
Fam129b	family with sequence similarity 129, member B(Fam129b)
Fam198b	family with sequence similarity 198, member B(Fam198b)
Fam213a	family with sequence similarity 213, member A(Fam213a)
Fcer1a	Fc receptor, IgE, high affinity I, alpha polypeptide(Fcer1a)
Gata2	GATA binding protein 2(Gata2)
Gch1	GTP cyclohydrolase 1(Gch1)
Gna14	guanine nucleotide binding protein, alpha 14(Gna14)
Gnptab	N-acetylglucosamine-1-phosphate transferase, alpha and beta subunits(Gnptab)
Hs3st1	heparan sulfate (glucosamine) 3-O-sulfotransferase 1(Hs3st1)
Hs6st1	heparan sulfate 6-O-sulfotransferase 1(Hs6st1)
Il10ra	interleukin 10 receptor, alpha(Il10ra)
Il1rl1	interleukin 1 receptor-like 1(Il1rl1)
Il4ra	interleukin 4 receptor, alpha(Il4ra)
Inpp5d	inositol polyphosphate-5-phosphatase D(Inpp5d)
Itprid2	ITPR Interacting Domain Containing 2
Kit	kit oncogene(Kit)
Lat2	linker for activation of T cells family, member 2(Lat2)
Lmna	lamin A(Lmna)
Lpar1	lysophosphatidic acid receptor 1(Lpar1)
Lyn	LYN proto-oncogene, Src family tyrosine kinase
Mcpt1	mast cell protease 1(Mcpt1)
Meis1	Meis homeobox 1(Meis1)
Mitf	microphthalmia-associated transcription factor(Mitf)
Mmp27	matrix metallopeptidase 27(Mmp27)
Ms4a2	membrane-spanning 4-domains, subfamily A, member 2(Ms4a2)
Mtss1	metastasis suppressor 1(Mtss1)
Mvb12b	multivesicular body subunit 12B(Mvb12b)
Ndst2	N-deacetylase/N-sulfotransferase (heparan glucosaminyl) 2(Ndst2)
Nrip3	nuclear receptor interacting protein 3(Nrip3)
Oaf	out at first homolog(Oaf)
Optn	optineurin(Optn)
Osbpl8	oxysterol binding protein-like 8(Osbpl8)
Papss2	3'-phosphoadenosine 5'-phosphosulfate synthase 2(Papss2)
Pcyt1a	phosphate cytidylyltransferase 1, choline, alpha isoform(Pcyt1a)
Pde1c	phosphodiesterase 1C(Pde1c)
Pja2	praja 2, RING-H2 motif containing(Pja2)
Plau	plasminogen activator, urokinase(Plau)
Prkcb	protein kinase C, beta(Prkcb)
Ptpn2	protein tyrosine phosphatase, non-receptor type 2(Ptpn2)
Rab27b	RAB27B, member RAS oncogene family(Rab27b)
Rnf128	ring finger protein 128(Rnf128)
Slc24a3	solute carrier family 24 (sodium/potassium/calcium exchanger), member 3(Slc24a3)
Slc30a2	solute carrier family 30 (zinc transporter), member 2(Slc30a2)
Slc45a3	solute carrier family 45, member 3(Slc45a3)
Slc6a12	solute carrier family 6 (neurotransmitter transporter, betaine/GABA), member 12(Slc6a12)
Tiam2	T cell lymphoma invasion and metastasis 2(Tiam2)
Tmem273	transmembrane protein 273(Tmem273)
Tmem9	transmembrane protein 9(Tmem9)
Tnfaip3	tumor necrosis factor, alpha-induced protein 3(Tnfaip3)
Tnfaip8	tumor necrosis factor, alpha-induced protein 8(Tnfaip8)
Tph1	tryptophan hydroxylase 1(Tph1)
Tpsab1	tryptase alpha/beta 1(Tpsab1)
Tpsb2	tryptase beta 2(Tpsb2)
Tpsg1	tryptase gamma 1(Tpsg1)
Tubb2a	tubulin, beta 2A class IIA(Tubb2a)
Tubb2b	tubulin, beta 2B class IIB(Tubb2b)
Twsg1	twisted gastrulation BMP signaling modulator 1(Twsg1)
Vwa5a	von Willebrand factor A domain containing 5A(Vwa5a)

## Sheet: ID_genes_230
Supplementary Data 3. The ID Genes, key ID Genes, and Non-ID Genes in Mast Cells, Related to Fig. 1.
Sheet 2 ID genes
ID Genes	Gene Name
1700001L05Rik	RIKEN cDNA 1700001L05 gene(1700001L05Rik)
1810011H11Rik	RIKEN cDNA 1810011H11 gene(1810011H11Rik)
4930486L24Rik	RIKEN cDNA 4930486L24 gene(4930486L24Rik)
4932438H23Rik	RIKEN cDNA 4932438H23 gene(4932438H23Rik)
9430020K01Rik	RIKEN cDNA 9430020K01 gene(9430020K01Rik)
A4galt	alpha 1,4-galactosyltransferase(A4galt)
A530099J19Rik	RIKEN cDNA A530099J19 gene(A530099J19Rik)
Abcb1b	ATP-binding cassette, sub-family B (MDR/TAP), member 1B(Abcb1b)
Acer3	alkaline ceramidase 3(Acer3)
Actr3b	ARP3 actin-related protein 3B(Actr3b)
Adamts5	a disintegrin-like and metallopeptidase (reprolysin type) with thrombospondin type 1 motif, 5 (aggrecanase-2)(Adamts5)
Adk	adenosine kinase(Adk)
Ahr	aryl-hydrocarbon receptor(Ahr)
Ahrr	aryl-hydrocarbon receptor repressor(Ahrr)
Akap2	A kinase (PRKA) anchor protein 2(Akap2)
Amph	amphiphysin(Amph)
Anpep	alanyl (membrane) aminopeptidase(Anpep)
Aph1c	aph1 homolog C, gamma secretase subunit(Aph1c)
Arhgap20	Rho GTPase activating protein 20(Arhgap20)
Arhgap6	Rho GTPase activating protein 6(Arhgap6)
Arhgef5	Rho guanine nucleotide exchange factor (GEF) 5(Arhgef5)
B3galt5	UDP-Gal:betaGlcNAc beta 1,3-galactosyltransferase, polypeptide 5(B3galt5)
Basp1	brain abundant, membrane attached signal protein 1(Basp1)
C77080	expressed sequence C77080(C77080)
Cadm1	cell adhesion molecule 1(Cadm1)
Calca	calcitonin/calcitonin-related polypeptide, alpha(Calca)
Camk2n1	calcium/calmodulin-dependent protein kinase II inhibitor 1(Camk2n1)
Camkk1	calcium/calmodulin-dependent protein kinase kinase 1, alpha(Camkk1)
Camkmt	calmodulin-lysine N-methyltransferase(Camkmt)
Capn5	calpain 5(Capn5)
Car8	carbonic anhydrase 8(Car8)
Ccl2	chemokine (C-C motif) ligand 2(Ccl2)
Ccnd2	cyclin D2(Ccnd2)
Cd34	CD34 antigen(Cd34)
Cd55	CD55 molecule, decay accelerating factor for complement(Cd55)
Cd59a	CD59a antigen(Cd59a)
Cd93	CD93 antigen(Cd93)
Cdc42bpa	CDC42 binding protein kinase alpha(Cdc42bpa)
Cma1	chymase 1, mast cell(Cma1)
Cnrip1	cannabinoid receptor interacting protein 1(Cnrip1)
Cobl	cordon-bleu WH2 repeat(Cobl)
Comt	catechol-O-methyltransferase(Comt)
Cpa3	carboxypeptidase A3, mast cell(Cpa3)
Csf2rb2	colony stimulating factor 2 receptor, beta 2, low-affinity (granulocyte-macrophage)(Csf2rb2)
Ctla2a	cytotoxic T lymphocyte-associated protein 2 alpha(Ctla2a)
Cyth3	cytohesin 3(Cyth3)
Ddah2	dimethylarginine dimethylaminohydrolase 2(Ddah2)
Ddc	dopa decarboxylase(Ddc)
Dennd4a	DENN/MADD domain containing 4A(Dennd4a)
Dgki	diacylglycerol kinase, iota(Dgki)
Dnaja4	DnaJ heat shock protein family (Hsp40) member A4(Dnaja4)
Dnm3	dynamin 3(Dnm3)
Dusp19	dual specificity phosphatase 19(Dusp19)
E030011O05Rik	RIKEN cDNA E030011O05 gene(E030011O05Rik)
Ecm1	extracellular matrix protein 1(Ecm1)
Ednra	endothelin receptor type A(Ednra)
Efnb2	ephrin B2(Efnb2)
Emp1	epithelial membrane protein 1(Emp1)
Emp2	epithelial membrane protein 2(Emp2)
Enah	enabled homolog (Drosophila)(Enah)
Enc1	ectodermal-neural cortex 1(Enc1)
Eno2	enolase 2, gamma neuronal(Eno2)
Fam129b	family with sequence similarity 129, member B(Fam129b)
Fam198b	family with sequence similarity 198, member B(Fam198b)
Fam213a	family with sequence similarity 213, member A(Fam213a)
Fam92a	family with sequence similarity 92, member A(Fam92a)
Fcer1a	Fc receptor, IgE, high affinity I, alpha polypeptide(Fcer1a)
Fermt2	fermitin family member 2(Fermt2)
Fggy	FGGY carbohydrate kinase domain containing(Fggy)
Frmd4a	FERM domain containing 4A(Frmd4a)
Frmpd1	FERM and PDZ domain containing 1(Frmpd1)
Gabarapl1	gamma-aminobutyric acid (GABA) A receptor-associated protein-like 1(Gabarapl1)
Gas2l3	growth arrest-specific 2 like 3(Gas2l3)
Gata2	GATA binding protein 2(Gata2)
Gch1	GTP cyclohydrolase 1(Gch1)
Gkap1	G kinase anchoring protein 1(Gkap1)
Glul	glutamate-ammonia ligase (glutamine synthetase)(Glul)
Gm4980	Trophoblast glycoprotein-like(Tpbgl/Gm4980)
Gna14	guanine nucleotide binding protein, alpha 14(Gna14)
Gnai1	guanine nucleotide binding protein (G protein), alpha inhibiting 1(Gnai1)
Gnaz	guanine nucleotide binding protein, alpha z subunit(Gnaz)
Gnb4	guanine nucleotide binding protein (G protein), beta 4(Gnb4)
Gnptab	N-acetylglucosamine-1-phosphate transferase, alpha and beta subunits(Gnptab)
Gpm6a	glycoprotein m6a(Gpm6a)
Gpr162	G protein-coupled receptor 162(Gpr162)
Gstm1	glutathione S-transferase, mu 1(Gstm1)
Hes1	hairy and enhancer of split 1 (Drosophila)(Hes1)
Hpgds	hematopoietic prostaglandin D synthase(Hpgds)
Hrh4	histamine receptor H4(Hrh4)
Hs3st1	heparan sulfate (glucosamine) 3-O-sulfotransferase 1(Hs3st1)
Hs6st1	heparan sulfate 6-O-sulfotransferase 1(Hs6st1)
Hs6st2	heparan sulfate 6-O-sulfotransferase 2(Hs6st2)
Ids	iduronate 2-sulfatase(Ids)
Il10ra	interleukin 10 receptor, alpha(Il10ra)
Il1rl1	interleukin 1 receptor-like 1(Il1rl1)
Il4ra	interleukin 4 receptor, alpha(Il4ra)
Inpp5d	inositol polyphosphate-5-phosphatase D(Inpp5d)
Itga2b	integrin alpha 2b(Itga2b)
Itm2c	integral membrane protein 2C(Itm2c)
Kit	kit oncogene(Kit)
Lat2	linker for activation of T cells family, member 2(Lat2)
Lhfp	lipoma HMGIC fusion partner(Lhfp)
Lima1	LIM domain and actin binding 1(Lima1)
Lix1l	Lix1-like(Lix1l)
Lmna	lamin A(Lmna)
Lonrf1	LON peptidase N-terminal domain and ring finger 1(Lonrf1)
Lpar1	lysophosphatidic acid receptor 1(Lpar1)
Lrrc16a	Capping Protein Regulator And Myosin 1 Linker 1(Lrrc16a)
Lrrc66	leucine rich repeat containing 66(Lrrc66)
Lxn	latexin(Lxn)
Lyn	LYN proto-oncogene, Src family tyrosine kinase
Maml2	mastermind like 2 (Drosophila)(Maml2)
Maob	monoamine oxidase B(Maob)
Map4k3	mitogen-activated protein kinase kinase kinase kinase 3(Map4k3)
Mcpt1	mast cell protease 1(Mcpt1)
Mcpt2	mast cell protease 2(Mcpt2)
Meis1	Meis homeobox 1(Meis1)
Mfge8	milk fat globule-EGF factor 8 protein(Mfge8)
Mitf	microphthalmia-associated transcription factor(Mitf)
Mlf1	myeloid leukemia factor 1(Mlf1)
Mlph	melanophilin(Mlph)
Mmp27	matrix metallopeptidase 27(Mmp27)
Morn2	MORN repeat containing 2(Morn2)
Mrgpra4	MAS-related GPR, member A4(Mrgpra4)
Ms4a2	membrane-spanning 4-domains, subfamily A, member 2(Ms4a2)
Mt2	metallothionein 2(Mt2)
Mtss1	metastasis suppressor 1(Mtss1)
Mvb12b	multivesicular body subunit 12B(Mvb12b)
Myadm	myeloid-associated differentiation marker(Myadm)
Nbea	neurobeachin(Nbea)
Nckap1	NCK-associated protein 1(Nckap1)
Ndst2	N-deacetylase/N-sulfotransferase (heparan glucosaminyl) 2(Ndst2)
Ndst3	N-deacetylase/N-sulfotransferase (heparan glucosaminyl) 3(Ndst3)
Nek6	NIMA (never in mitosis gene a)-related expressed kinase 6(Nek6)
Nfia	nuclear factor I/A(Nfia)
Nmb	neuromedin B(Nmb)
Nphs2	nephrosis 2, podocin(Nphs2)
Nrip3	nuclear receptor interacting protein 3(Nrip3)
Oaf	out at first homolog(Oaf)
Olfr1033	olfactory receptor 1033(Olfr1033)
Optn	optineurin(Optn)
Osbpl8	oxysterol binding protein-like 8(Osbpl8)
P4ha2	procollagen-proline, 2-oxoglutarate 4-dioxygenase (proline 4-hydroxylase), alpha II polypeptide(P4ha2)
Pafah2	platelet-activating factor acetylhydrolase 2(Pafah2)
Papss2	3'-phosphoadenosine 5'-phosphosulfate synthase 2(Papss2)
Pcyt1a	phosphate cytidylyltransferase 1, choline, alpha isoform(Pcyt1a)
Pde1c	phosphodiesterase 1C(Pde1c)
Pdgfa	platelet derived growth factor, alpha(Pdgfa)
Phlda1	pleckstrin homology like domain, family A, member 1(Phlda1)
Pja2	praja 2, RING-H2 motif containing(Pja2)
Pla2g7	phospholipase A2, group VII (platelet-activating factor acetylhydrolase, plasma)(Pla2g7)
Plau	plasminogen activator, urokinase(Plau)
Plscr4	phospholipid scramblase 4(Plscr4)
Pon3	paraoxonase 3(Pon3)
Prkcb	protein kinase C, beta(Prkcb)
Prnp	prion protein(Prnp)
Pros1	protein S (alpha)(Pros1)
Psd3	pleckstrin and Sec7 domain containing 3(Psd3)
Ptpn2	protein tyrosine phosphatase, non-receptor type 2(Ptpn2)
Ptprg	protein tyrosine phosphatase, receptor type, G(Ptprg)
Rab27b	RAB27B, member RAS oncogene family(Rab27b)
Rai14	retinoic acid induced 14(Rai14)
Rarres1	retinoic acid receptor responder (tazarotene induced) 1(Rarres1)
Rasgef1a	RasGEF domain family, member 1A(Rasgef1a)
Renbp	renin binding protein(Renbp)
Rgs10	regulator of G-protein signalling 10(Rgs10)
Rgs13	regulator of G-protein signaling 13(Rgs13)
Rgs9	regulator of G-protein signaling 9(Rgs9)
Rnf128	ring finger protein 128(Rnf128)
Rprm	reprimo, TP53 dependent G2 arrest mediator candidate(Rprm)
Rundc3b	RUN domain containing 3B(Rundc3b)
Rusc2	RUN and SH3 domain containing 2(Rusc2)
Ryk	receptor-like tyrosine kinase(Ryk)
S100a1	S100 calcium binding protein A1(S100a1)
Scmh1	sex comb on midleg homolog 1(Scmh1)
Scn1b	sodium channel, voltage-gated, type I, beta(Scn1b)
Sel1l3	sel-1 suppressor of lin-12-like 3 (C. elegans)(Sel1l3)
Serpinb6a	serine (or cysteine) peptidase inhibitor, clade B, member 6a(Serpinb6a)
Sgce	sarcoglycan, epsilon(Sgce)
Slc24a3	solute carrier family 24 (sodium/potassium/calcium exchanger), member 3(Slc24a3)
Slc30a2	solute carrier family 30 (zinc transporter), member 2(Slc30a2)
Slc41a3	solute carrier family 41, member 3(Slc41a3)
Slc45a3	solute carrier family 45, member 3(Slc45a3)
Slc4a11	solute carrier family 4, sodium bicarbonate transporter-like, member 11(Slc4a11)
Slc52a3	solute carrier protein family 52, member 3(Slc52a3)
Slc6a12	solute carrier family 6 (neurotransmitter transporter, betaine/GABA), member 12(Slc6a12)
Slc6a8	solute carrier family 6 (neurotransmitter transporter, creatine), member 8(Slc6a8)
Snx7	sorting nexin 7(Snx7)
Soat1	sterol O-acyltransferase 1(Soat1)
Socs2	suppressor of cytokine signaling 2(Socs2)
Spred1	sprouty protein with EVH-1 domain 1, related sequence(Spred1)
Sqstm1	sequestosome 1(Sqstm1)
Src	Rous sarcoma oncogene(Src)
Srxn1	sulfiredoxin 1 homolog (S. cerevisiae)(Srxn1)
Ssfa2	sperm specific antigen 2(Ssfa2)
St3gal2	ST3 beta-galactoside alpha-2,3-sialyltransferase 2(St3gal2)
St3gal3	ST3 beta-galactoside alpha-2,3-sialyltransferase 3(St3gal3)
St6galnac3	ST6 (alpha-N-acetyl-neuraminyl-2,3-beta-galactosyl-1,3)-N-acetylgalactosaminide alpha-2,6-sialyltransferase 3(St6galnac3)
Stxbp4	syntaxin binding protein 4(Stxbp4)
Tbc1d19	TBC1 domain family, member 19(Tbc1d19)
Tiam2	T cell lymphoma invasion and metastasis 2(Tiam2)
Tiparp	TCDD-inducible poly(ADP-ribose) polymerase(Tiparp)
Tjp1	tight junction protein 1(Tjp1)
Tmem158	transmembrane protein 158(Tmem158)
Tmem9	transmembrane protein 9(Tmem9)
Tnfaip3	tumor necrosis factor, alpha-induced protein 3(Tnfaip3)
Tnfaip8	tumor necrosis factor, alpha-induced protein 8(Tnfaip8)
Tom1l1	target of myb1-like 1 (chicken)(Tom1l1)
Tph1	tryptophan hydroxylase 1(Tph1)
Tpsb2	tryptase beta 2(Tpsb2)
Tpsg1	tryptase gamma 1(Tpsg1)
Trio	triple functional domain (PTPRF interacting)(Trio)
Tspan2	tetraspanin 2(Tspan2)
Ttc28	tetratricopeptide repeat domain 28(Ttc28)
Tubb2a	tubulin, beta 2A class IIA(Tubb2a)
Tubb2b	tubulin, beta 2B class IIB(Tubb2b)
Twsg1	twisted gastrulation BMP signaling modulator 1(Twsg1)
Unc5b	unc-5 netrin receptor B(Unc5b)
Vegfc	vascular endothelial growth factor C(Vegfc)
Vwa5a	von Willebrand factor A domain containing 5A(Vwa5a)
Wdfy3	WD repeat and FYVE domain containing 3(Wdfy3)
Zc3h12c	zinc finger CCCH type containing 12C(Zc3h12c)
Zcwpw1	zinc finger, CW type with PWWP domain 1(Zcwpw1)
Zfhx3	zinc finger homeobox 3(Zfhx3)
Zfp449	zinc finger protein 449(Zfp449)
Zfp9	zinc finger protein 9(Zfp9)
Zfp948	zinc finger protein 948(Zfp948)
Tpsab1	Tryptase Alpha/Beta 1(Tpsab1)
Cx3cr1	chemokine (C-X3-C motif) receptor 1(Cx3cr1)
Creb3l1	cAMP responsive element binding protein 3-like 1(Creb3l1)

## Sheet: Non-ID genes_13802
Supplementary Data 3. The ID Genes, key ID Genes, and Non-ID Genes in Mast Cells, Related to Fig. 1.
Sheet 3 Non-ID genes
Non-ID Genes
0610009B22Rik
0610009E02Rik
0610009L18Rik
0610010F05Rik
0610010K14Rik
0610012G03Rik
0610030E20Rik
0610037L13Rik
0610040B10Rik
1110002J07Rik
1110002L01Rik
1110004F10Rik
1110006O24Rik
1110008L16Rik
1110008P14Rik
1110012L19Rik
1110013H19Rik
1110019D14Rik
1110020A21Rik
1110025M09Rik
1110028F11Rik
1110032A03Rik
1110035H17Rik
1110038B12Rik
1110038F14Rik
1110046J04Rik
1110051M20Rik
1110059E24Rik
1110059G10Rik
1110065P20Rik
1190002N15Rik
1190007I07Rik
1500002C15Rik
1500002F19Rik
1500004A13Rik
1500011B03Rik
1500015A07Rik
1500026H17Rik
1600002K03Rik
1600012H06Rik
1600014C10Rik
1600020E01Rik
1700003F12Rik
1700003N22Rik
1700006J14Rik
1700007L15Rik
1700008B11Rik
1700008J07Rik
1700010I14Rik
1700012B09Rik
1700016F12Rik
1700016P03Rik
1700017B05Rik
1700018L02Rik
1700018M17Rik
1700019L13Rik
1700020D05Rik
1700020I14Rik
1700020L24Rik
1700021F05Rik
1700021J08Rik
1700022I11Rik
1700022N22Rik
1700025G04Rik
1700028E10Rik
1700028K03Rik
1700029I15Rik
1700029J07Rik
1700030K09Rik
1700034H15Rik
1700034P13Rik
1700037C18Rik
1700037H04Rik
1700040D17Rik
1700042G07Rik
1700042O10Rik
1700052K11Rik
1700056E22Rik
1700066M21Rik
1700069B07Rik
1700071M16Rik
1700084C06Rik
1700086O06Rik
1700088E04Rik
1700096K18Rik
1700101I11Rik
1700105P06Rik
1700113A16Rik
1700113H08Rik
1700120B22Rik
1700120C14Rik
1700123M08Rik
1700123O20Rik
1810009A15Rik
1810010H24Rik
1810012K08Rik
1810013L24Rik
1810014B01Rik
1810020O05Rik
1810021B22Rik
1810022K09Rik
1810030O07Rik
1810032O08Rik
1810037I17Rik
1810043G02Rik
1810044D09Rik
1810049J17Rik
1810055G02Rik
1810058I24Rik
1810059H22Rik
1810062O18Rik
2010001A14Rik
2010001K21Rik
2010008C14Rik
2010015M23Rik
2010110K18Rik
2010111I01Rik
2010204K13Rik
2010315B03Rik
2010320M18Rik
2200002D01Rik
2210016F16Rik
2210016L21Rik
2210408F21Rik
2210408I21Rik
2300009A05Rik
2310001H17Rik
2310001K24Rik
2310009A05Rik
2310009B15Rik
2310010J17Rik
2310011J03Rik
2310015A10Rik
2310022A10Rik
2310022B05Rik
2310031A07Rik
2310033P09Rik
2310034G01Rik
2310039H08Rik
2310043P16Rik
2310047D07Rik
2310057M21Rik
2310061I04Rik
2310068J16Rik
2310069B03Rik
2410002F23Rik
2410004B18Rik
2410006H16Rik
2410015M20Rik
2410022M11Rik
2410131K14Rik
2500002B13Rik
2500004C02Rik
2510002D24Rik
2510009E07Rik
2510039O18Rik
2510046G10Rik
2600006K01Rik
2610001J05Rik
2610002M06Rik
2610005L07Rik
2610008E11Rik
2610020C07Rik
2610021A01Rik
2610027K06Rik
2610037D02Rik
2610044O15Rik8
2610301B20Rik
2610306M01Rik
2610318N02Rik
2610507B11Rik
2700012I20Rik
2700016F22Rik
2700033N17Rik
2700038G22Rik
2700046G09Rik
2700049A03Rik
2700062C07Rik
2700081O15Rik
2700097O09Rik
2700099C18Rik
2810001G20Rik
2810002D19Rik
2810004N23Rik
2810006K23Rik
2810021J22Rik
2810025M15Rik
2810039B14Rik
2810402E24Rik
2810403D21Rik
2810408I11Rik
2810410L24Rik
2810425M01Rik
2810457G06Rik
2900052L18Rik
2900060B14Rik
2900076A07Rik
2900089D17Rik
2900093K20Rik
2900097C17Rik
3000002C10Rik
3010003L21Rik
3110001I22Rik
3110009E18Rik
3110039I08Rik
3110040M04Rik
3110040N11Rik
3110053B16Rik
3110056K07Rik
3110070M22Rik
3110082I17Rik
3222401L13Rik
3300005D01Rik
3830403N18Rik
3830406C13Rik
3830408C21Rik
4632404H12Rik
4632415L05Rik
4632427E13Rik
4632433K11Rik
4732440D04Rik
4732471J01Rik
4732487G21Rik
4833403J16Rik
4833413G10Rik
4833417C18Rik
4833420G17Rik
4833439L19Rik
4833445I07Rik
4921514A10Rik
4921516A02Rik
4921524J17Rik
4921531C22Rik
4930402H24Rik
4930404A12Rik
4930404I05Rik
4930404N11Rik
4930412C18Rik
4930426L09Rik
4930430F08Rik
4930431P19Rik
4930447F24Rik
4930451G09Rik
4930453N24Rik
4930455C13Rik
4930455G09Rik
4930470G03Rik
4930480K23Rik
4930483K19Rik
4930486L24Rik
4930500M09Rik
4930503B20Rik
4930503E24Rik
4930503L19Rik
4930513N10Rik
4930515G01Rik
4930520O04Rik
4930522L14Rik
4930523C07Rik
4930524J08Rik
4930535I16Rik
4930539J05Rik
4930556J24Rik
4930556M19Rik
4930562F07Rik
4930577N17Rik
4930579G24Rik
4930579K19Rik
4930581F22Rik
4931406C07Rik
4931406G06Rik
4931406P16Rik
4931414P19Rik
4931428F04Rik
4931440P22Rik
4932422M17Rik
4932438A13Rik
4932441J04Rik
4932443L11Rik
4932702P03Rik
4933404O12Rik
4933406I18Rik
4933407K13Rik
4933407L21Rik
4933412A08Rik
4933416M07Rik
4933421O10Rik
4933427D14Rik
4933428G20Rik
4933428P19Rik
4933431C10Rik
4933431K14Rik
4933431K23Rik
4933434E20Rik
4933439C10Rik
4933439K11Rik
4933440N22Rik
5031425E22Rik
5031434O11Rik
5031439G07Rik
5033406O09Rik
5033430I15Rik
5330417C22Rik
5330438D12Rik
5430403G16Rik
5430405H02Rik
5430414B19Rik
5430416N02Rik
5430427O19Rik
5530601H04Rik
5730405O15Rik
5730409E04Rik
5730455P16Rik
5730460C07Rik
5730480H06Rik
5830408C22Rik
5830418P13Rik
5830428M24Rik
5830432E09Rik
5830448L01Rik
5830454E08Rik
5830473C10Rik
6030442K20Rik
6030458C11Rik
6230400D17Rik
6330403L08Rik
6330418K02Rik
6330549D23Rik
6430511E19Rik
6430531B16Rik
6430550D23Rik
6430571L13Rik
6430573P05Rik
6430590A07Rik
6720427I07Rik
6720489N17Rik
6820431F20Rik
7330423F06Rik
7530414M10Rik
8030462N17Rik
8430406P12Rik
8430422M14Rik
8430429K09Rik
9030025P20Rik
9030407P20Rik
9130019O22Rik
9130019P16Rik
9130023H24Rik
9130208D14Rik
9130221H12Rik
9130230N09Rik
9130401M01Rik
9130604C24Rik
9230102O04Rik
9230104M06Rik
9230111E07Rik
9230112J17Rik
9230114K14Rik
9330102E08Rik
9330151L19Rik
9330159M07Rik
9330160F10Rik
9330162G02Rik
9430015G10Rik
9430038I01Rik
9430060I03Rik
9430064I24Rik
9430081H08Rik
9430091E24Rik
9430098F02Rik
9530018F02Rik
9530026P05Rik
9530027J09Rik
9530068E07Rik
9530082P21Rik
9530085L11Rik
9630013D21Rik
9830144P21Rik
9930004E17Rik
9930012K11Rik
9930014A18Rik
9930021J03Rik
9930104L06Rik
9930111J21Rik1
9930111J21Rik2
9930120I10Rik
A130010J15Rik
A130051J06Rik
A230005M16Rik
A230020J21Rik
A230050P20Rik
A230056P14Rik
A230060F14Rik
A230072C01Rik
A230072E10Rik
A230087F16Rik
A230098N10Rik
A230103J11Rik
A330009N23Rik
A330023F24Rik
A330035P11Rik
A330040F15Rik
A330069E16Rik
A430005L14Rik
A430018G15Rik
A430033K04Rik
A430035B10Rik
A430046D13Rik
A430057M04Rik
A430078G23Rik
A430103D13Rik
A530017D24Rik
A530064N14Rik
A530083I20Rik
A630001G21Rik
A630001O12Rik
A630052C17Rik
A630072M18Rik
A630089N07Rik
A730011C13Rik
A730015C16Rik
A730049H05Rik
A730061H03Rik
A730063M14Rik
A730085K08Rik
A730089K16Rik
A830005F24Rik
A830035O19Rik
A830052D11Rik
A830073O21Rik
A830092H15Rik
A930002H24Rik
A930004J17Rik
A930005H10Rik
A930012O16Rik
A930015D03Rik
A930024E05Rik
A930029G22Rik
A930035D04Rik
A930037H05Rik
AA414768
AA465934
Aaas
Aacs
Aaed1/Cdc14b
Aagab
Aak1
Aamdc
Aamp
Aar2
Aard
Aars/Exosc6
Aars2
Aarsd1/Gm27029/Ptges3l
Aasdh
Aasdhppt
Aatf
Aatk
AB124611
Abat
Abca1
Abca2
Abca3
Abca5
Abca7
Abcb1a
Abcb4
Abcb6/Atg9a
Abcb7
Abcb8
Abcb9
Abcc1
Abcc10
Abcc4
Abcc5
Abcd1
Abcd3
Abcd4
Abce1
Abcf1
Abcf2
Abcf3
Abcg1
Abcg2
Abcg3
Abhd1
Abhd10
Abhd11
Abhd12
Abhd13
Abhd14a
Abhd14b
Abhd15
Abhd16a
Abhd17a
Abhd17b
Abhd17c
Abhd18
Abhd2
Abhd4
Abhd5
Abhd6
Abhd8
Abi1
Abi2
Abi3
Abl1
Abl2
Abr
Abracl
Abraxas1
Abraxas2
Abt1
Abtb1
AC087233.2
AC098880.2
AC100212.3
AC102106.1
AC102268.2
AC109138.7/Clcf1/Pold4
AC110212.1
AC110375.1
AC110913.1
AC111023.1
AC113003.1
AC113540.1
AC113961.1
AC114539.1
AC114990.1
AC115117.1
AC115631.1/Ankhd1/Eif4ebp3
AC115768.1
AC116451.2
AC117239.2
AC118632.1
AC119228.1
AC121135.2
AC121783.1
AC121821.3
AC121967.1
AC122119.1
AC122119.2
AC122253.2
AC122253.3
AC122306.1
AC122453.1
AC122481.1
AC122481.2
AC122487.1
AC122821.1
AC122861.1
AC122861.4
AC123818.1
AC123951.1
AC124336.1
AC124459.1
AC124502.1
AC124502.3/B4gat1/Brms1
AC124512.1
AC124513.1
AC124578.1
AC125059.3
AC125093.1
AC125110.1
AC125456.1
AC126040.2
AC126254.1
AC126807.1
AC126937.1
AC126937.2
AC127331.2
AC129217.1/Bscl2/Hnrnpul2
AC129773.1
AC130718.2
AC131065.2
AC131185.2
AC131675.2
AC131796.1
AC132091.1
AC132251.1
AC132253.4
AC132351.1
AC132452.5
AC132455.2
AC133509.1
AC133523.1
AC133523.4
AC133968.1
AC134458.1
AC134468.1
AC134563.1
AC134576.3
AC134591.2
AC134908.4/Fam173a/Metrn
AC136453.1
AC137150.1
AC137853.2
AC138134.2
AC138790.1
AC139296.1
AC140267.1/Mief1
AC140336.1
AC141429.1
AC141477.1/Pcnt
AC141882.2
AC144621.2
AC144860.1
AC148013.1
AC148020.1
AC148174.2
AC150274.1
AC152060.1
AC152396.2
AC154457.3
AC154492.2
AC154544.1
AC154707.2
AC154779.2
AC154779.4
AC157594.1
AC157903.1
AC157910.1
AC157910.5
AC157910.6
AC157931.1
AC158568.2
AC158975.2
AC159187.1
AC163399.1
AC165327.2
AC165960.1
AC165962.1
AC165962.3
AC166110.4
AC166172.3
AC166575.1
AC166748.1
AC166779.2
AC167363.1/Gm27599
AC167363.2
AC167363.3
AC168306.1
AC169506.3
AC169509.1
AC170998.1
Acaa1a
Acaa1b
Acaa2
Acaca
Acacb
Acad10
Acad11/Gm28305/Nphp3
Acad12
Acad8
Acad9
Acadl
Acadm
Acads
Acadsb
Acadvl
Acap1
Acap2
Acap3
Acat1
Acat2
Acat3
Acbd3
Acbd4
Acbd5
Acbd6
Accs
Acd
Acer2
Acin1
Ackr1/Cadm3
Ackr4
Acly
Aco1
Aco2
Acod1
Acot10
Acot11
Acot13
Acot2
Acot3/Acot4/Gm49366
Acot6
Acot7
Acot8
Acot9
Acox1
Acox3
Acp1
Acp2
Acp6
Acrbp/Ing4
Acsbg1
Acsf2
Acsl1
Acsl3/Utp14b
Acsl4
Acsl5
Acss1
Acss2
Acta2
Actb
Actg-ps1
Actg1
Actl6a
Actn1
Actn4
Actr10
Actr1a
Actr1b
Actr2
Actr3
Actr5
Actr6
Actr8
Acvr1
Acvr1b
Acvr2a
Acy1
Acyp1
Acyp2
Ada
Adal
Adam10
Adam15
Adam17
Adam1a/Gm42878/Mapkapk5
Adam8
Adam9
Adamts1
Adamts10
Adamts20
Adamts6
Adamts9
Adamtsl1
Adamtsl3
Adamtsl4
Adamtsl5
Adap1
Adap2
Adar
Adat1
Adat2
Adat3/Gm49322/Scamp4
Adck1
Adck2/Gm42420/Ndufb2
Adck5
Adcy6
Adcy7
Adcy9
Adcyap1r1
Add1
Add3
Adgra3
Adgre1
Adgre5
Adgrg1
Adgrg3
Adgrg6
Adgrg7
Adgrl1
Adh5
Adi1
Adipor1
Adipor2
Adnp/Dpm1/Gm20716
Adnp2
Ado
Adora2a
Adora2b
Adora3/Tmigd3
Adpgk
Adprh
Adprhl2
Adprm
Adrm1
Adsl
Adss
Adssl1
Aebp1
Aebp2
Aen
Aes
Afdn
Aff1
Aff4
Afg1l
Afg3l2
Afmid/Gm20708/Syngr2
Aftph
Aga
Agap1
Agap2
Agap3
Agbl3
Agbl5
Agfg1
Agfg2
Aggf1
Agk
Agl
Ago1
Ago2
Ago3
Ago4
Agpat1
Agpat2
Agpat3
Agpat4
Agpat5
Agps
Agrp
Agtpbp1
Agtrap
Ahctf1/Kif28
Ahcy
Ahcyl1
Ahcyl2
Ahdc1
Ahi1
Ahnak
Ahnak2
Ahsa1
Ahsa2
AI413582
AI427809
AI429214
AI464131
AI467606
AI480526
AI504432
AI506816
AI507597
AI593442
AI597479
AI662270/Gm11427
AI837181
AI847159
AI987944
Aida
Aif1l
Aifm1
Aifm2
Aig1
Aim2
Aimp1
Aimp2
Aip
Aipl1
Ajm1
Ak1
AK157302
Ak2
Ak3
Ak4
Ak6/Taf9
Akap1
Akap10
Akap11
Akap13
Akap17b
Akap2/Pakap/Palm2
Akap7
Akap8
Akap8l
Akap9
Akip1
Akirin1
Akirin1-ps
Akirin2
Akna
Akr1a1
Akr1b10
Akr1b3
Akr1b8
Akr1c12
Akr1c13
Akr1c18
Akr1e1
Akr7a5
Akt1
Akt1s1
Akt2
Akt2-ps
Akt3
Aktip
AL603804.1
AL607142.1/Hivep3
AL731706.1/AL731706.2/Mkks
AL732309.1/Ndor1
AL805899.1/Mir31
Alad
Alas1
Alcam
Aldh16a1
Aldh18a1
Aldh1b1
Aldh1l1
Aldh2
Aldh3a1
Aldh3a2
Aldh4a1/Gm21969/Iffo2/Tas1r2
Aldh5a1
Aldh6a1
Aldh7a1
Aldh9a1
Aldoa
Aldoa-ps4
Aldoart1
Aldoart2
Aldoc
Alg1
Alg10b
Alg11
Alg12
Alg13
Alg14
Alg2
Alg3
Alg5
Alg6
Alg8
Alg9
Alkbh1
Alkbh2
Alkbh3/Gm13889/Gm27027
Alkbh4
Alkbh5
Alkbh6
Alkbh7
Alkbh8
Alox5
Alox5ap
Alox8
Alpk2
Als2/Mpp4
Alyref
Alyref2
Amacr
Ambra1
Amd-ps3
Amd1
Amd2
Amdhd2
Amer1
Amfr
Amigo1
Amigo2
Amigo3
Ammecr1
Ammecr1l
Amn1
Amot
Amotl2
Ampd2
Ampd3
Amy1/Rnpc3
Amz1
Amz2
Anapc1
Anapc10
Anapc11
Anapc13
Anapc15
Anapc15-ps
Anapc16
Anapc2
Anapc4
Anapc5
Anapc7
Ang/Rnase4
Ang2
Angel1
Angel2
Angpt1
Angptl2
Angptl4
Angptl6
Ank
Ankfy1
Ankib1
Ankle1
Ankle2
Ankmy2
Ankra2
Ankrd10
Ankrd12
Ankrd13a
Ankrd13b
Ankrd13c
Ankrd13d
Ankrd16
Ankrd17
Ankrd23/Ankrd39/Gm42417
Ankrd24
Ankrd26
Ankrd27
Ankrd28
Ankrd33b
Ankrd34b
Ankrd35
Ankrd37
Ankrd40
Ankrd44
Ankrd46
Ankrd49
Ankrd50
Ankrd52
Ankrd54
Ankrd66
Ankrd9
Anks1
Anks3
Anks6
Ankzf1
Anln
Ano1
Ano10
Ano6
Ano8
Anp32-ps
Anp32a
Anp32b
Anp32b-ps1
Anp32e
Antxr1
Antxr2
Anxa1
Anxa11
Anxa2
Anxa3
Anxa4
Anxa5
Anxa6
Anxa7
Anxa8
Anxa9
Aoah
Aoc2
Ap1ar
Ap1b1
Ap1g1
Ap1g2
Ap1m1
Ap1s1
Ap1s2
Ap1s3
Ap2a1
Ap2a2
Ap2b1
Ap2m1
Ap2s1
Ap3b1
Ap3d1
Ap3m1
Ap3m1-ps
Ap3m2
Ap3s1
Ap3s1-ps1
Ap3s1-ps2
Ap3s2
Ap4b1/Bcl2l15/Gm43064
Ap4e1
Ap4m1
Ap4s1
Ap5b1
Ap5m1
Ap5s1
Ap5z1
Apaf1
Apba1
Apba3
Apbb1
Apbb1ip
Apbb2
Apbb3
Apc
Apeh
Apex1
Apex2
Aph1a
Aph1b
Api5
Apip
Aplf
Aplp1
Aplp2
Apmap
Apobec1
Apobec3
Apobr
Apoe
Apoo-ps
Apool
Apopt1
App
Appbp2
Appbp2os
Appl1
Appl2
Aptx
Aqp3
Aqp8
Aqp9
Aqr
Ar
Araf
Arap1/Gm45837/Pde2a
Arap2
Arap3
Arc
Arcn1
Arel1
Arf1
Arf2
Arf3
Arf4
Arf5
Arf6
Arfgap1
Arfgap2
Arfgap3
Arfgef1
Arfgef2
Arfip1/Fam160a1/Glt28d2/Gm37240
Arfip2
Arfrp1
Arg1
Arglu1
Arhgap1
Arhgap10
Arhgap11a
Arhgap12
Arhgap15
Arhgap17
Arhgap18
Arhgap19
Arhgap21
Arhgap23
Arhgap25
Arhgap26
Arhgap27
Arhgap27os3
Arhgap30
Arhgap33
Arhgap35
Arhgap39
Arhgap4/L1cam/Naa10
Arhgap45
Arhgap5
Arhgap9
Arhgdia
Arhgdib
Arhgef1
Arhgef10l
Arhgef11
Arhgef12
Arhgef16
Arhgef17
Arhgef18
Arhgef2
Arhgef25
Arhgef28
Arhgef3
Arhgef39
Arhgef4
Arhgef40
Arhgef6
Arhgef7
Arid1a
Arid1b
Arid2
Arid3a
Arid3b
Arid4a
Arid4b
Arid5a
Arid5b
Arih1
Arih2
Arl1
Arl10
Arl11
Arl13b
Arl14ep
Arl15
Arl16
Arl2
Arl2bp
Arl3
Arl4a
Arl4c
Arl5a
Arl5b
Arl5c
Arl6ip1
Arl6ip4
Arl6ip5
Arl6ip6
Arl8a
Arl8b
Armc1
Armc10
Armc5
Armc6
Armc7
Armc8
Armc9/Gm21972/Psmd1
Armcx1
Armcx2
Armcx3
Armcx5/Bhlhb9/Gprasp1/Gprasp2
Armcx6
Armh3
Armt1
Arnt
Arntl
Arpc1a
Arpc1b
Arpc2
Arpc3
Arpc4/Ttll3
Arpc5
Arpc5l/Wdr38
Arpin
Arpp19
Arrb1
Arrb2
Arrdc1
Arrdc2
Arrdc3
Arrdc4
Arsa
Arsb
Arsg
Arsk
Arv1
Arvcf
As3mt
Asah1
Asah2
Asap1
Asb1
Asb13
Asb2
Asb3/Gpr75
Asb5
Asb6
Asb7
Asb8
Ascc1
Ascc2
Ascc3
Asdurf/Asnsd1/Gm28551
Asf1a
Asf1b
Ash1l
Ash2l
Asic1
Asl
Asna1
Asns
Asph
Asphd2
Aspm
Aspscr1
Asrgl1
Ass1
Aste1
Asxl1
Asxl2
Atad1
Atad2
Atad2b
Atad3a
Atad3aos
Atad5
Atat1
Ate1
Atf1
Atf1-ps
Atf2
Atf3
Atf4
Atf5
Atf6
Atf6b
Atf7/Gm28047/Npff
Atf7ip
Atg10
Atg101
Atg12
Atg13
Atg14
Atg16l1
Atg16l2
Atg2a
Atg2b
Atg3
Atg4a
Atg4a-ps
Atg4b
Atg4c
Atg4d
Atg5
Atg7
Atg9b
Atic
Atl1
Atl2
Atl3
Atm
Atmin
Atn1/Gm45234/Grcc10
Atox1
Atp10a
Atp10d
Atp11a
Atp11b
Atp11c
Atp13a1
Atp13a2
Atp13a3
Atp13a4
Atp1a1
Atp1b1
Atp1b2
Atp1b3
Atp23
Atp2a2
Atp2a3
Atp2b1
Atp2b4
Atp2c1
Atp5a1
Atp5b
Atp5c1
Atp5d
Atp5e
Atp5f1
Atp5g1
Atp5g2
Atp5g3
Atp5h
Atp5j
Atp5j2
Atp5k
Atp5k-ps2
Atp5l
Atp5l-ps1
Atp5l2-ps
Atp5mpl
Atp5o/Donson
Atp5s
Atp6ap1
Atp6ap2
Atp6v0a1
Atp6v0a2
Atp6v0b
Atp6v0c
Atp6v0c-ps1
Atp6v0c-ps2
Atp6v0d1
Atp6v0d2
Atp6v0e
Atp6v0e2
Atp6v1a
Atp6v1b2
Atp6v1c1
Atp6v1d
Atp6v1e1
Atp6v1f
Atp6v1g1
Atp6v1g2
Atp6v1h
Atp7a
Atp8a1
Atp8a2/Gm49336/Nupl1
Atp8b1
Atp8b2
Atp8b4
Atp9b
Atpaf1
Atpaf2
Atpif1
Atr
Atraid
Atrip/Trex1
Atrn
Atrx
Atxn1
Atxn10
Atxn1l
Atxn2
Atxn2l
Atxn3
Atxn7
Atxn7l1
Atxn7l2
Atxn7l3
Atxn7l3b
AU020206
AU022252/Tmem269
AU022793
AU040320
AU041133
Auh
Aunip
Aup1/Dqx1
Aurka
Aurkaip1
Aurkb
Auts2
AV039307
Aven
Avil
Avl9
Avpi1
Avpr2
AW011738
AW046200
AW112010
AW146154/Gm20449/Vmn2r57
AW209491
AW549877
AW554918
Axdnd1
Axin1
Axin2
Axl
AY358078
Azi2
Azin1
Azin2
B130046B21Rik
B230118H07Rik/Rag1
B230217C12Rik
B230219D22Rik
B230307C23Rik
B230319C09Rik
B230322F03Rik
B230354K17Rik
B230359F08Rik
B230369F24Rik
B230377A18Rik
B230398E01Rik
B2m
B330016D10Rik
B3galnt1
B3galnt2
B3galt4
B3galt6
B3gat2
B3gat3
B3glct
B3gnt2/Commd1/Gm28048
B3gnt8
B3gnt9
B3gntl1
B430218F22Rik
B430305J03Rik
B4galnt1
B4galt1
B4galt2/Ccdc24
B4galt3
B4galt5
B4galt7
B630019A10Rik
B930036N10Rik
B930094E09Rik
B9d1
B9d2
Babam1
Babam2/Mrpl33
Bace1
Bach1
Bach2
Bach2os
Bad
Bag1
Bag2
Bag3
Bag4
Bag5
Bag6
Bahcc1
Bahd1
Baiap2
Baiap2l1
Bak1
Banf1
Bank1
Bap1
Bard1
Batf
Bax/Dhdh/Gm45808
Baz1a/Gm20403
Baz1b
Baz2a
Baz2b
Bbc3
Bbip1
Bbs1
Bbs10
Bbs12/Fgf2
Bbs2
Bbs4
Bbs5
Bbs9
Bbx
BC002059
BC002163
BC003965
BC004004
BC005537
BC005561
BC005624
BC016579
BC017158
BC022960/Gm15246
BC023719
BC024978
BC025920
BC028528
BC029722
BC030867
BC031181
BC037032
BC037034
BC037039
BC043934
BC048403
BC049352
BC049715
BC051226
BC052040
BC055324
BC065397/Gm15009
BC065403
BC085271
BC100530
BC117090
Bcap29
Bcap31
Bcar1
Bcar3
Bcas2
Bcas3
Bcat1
Bcat2
Bccip
Bcdin3d
Bckdha
Bckdhb
Bckdk
Bcl10
Bcl11a
Bcl2
Bcl2a1a
Bcl2a1b/Gm29094/Mthfs
Bcl2a1d
Bcl2l1
Bcl2l11
Bcl2l12
Bcl2l13
Bcl2l2/Gm20521/Pabpn1
Bcl3
Bcl6
Bcl7a
Bcl7b
Bcl7c
Bcl9
Bcl9l
Bclaf1
Bclaf3
Bcor
Bcorl1
Bcr
Bcs1l
Bdh2
Bdp1
Becn1
Bend3
Bend4
Bet1
Bet1l/Gm45785/Zfp941
Bex3
Bfsp2
Bgn
Bhlhe40
Bicd1
Bicd2
Bicdl1
Bicra
Bicral
Bid
Bik
Bin1
Bin2
Bin3
Birc2
Birc3
Birc5
Birc6
Bivm
Blcap
Blm
Blmh
Blnk
Bloc1s1/Rdh5
Bloc1s2
Bloc1s2-ps
Bloc1s3
Bloc1s4
Bloc1s5
Bloc1s6
Blvra
Blvrb
Blzf1
Bmf
Bmi1
Bmp1
Bmp2
Bmp2k
Bmp7
Bmp8a
Bmpr1a
Bmpr2
Bms1
Bmt2
Bmyc
Bnip1
Bnip2
Bnip3
Bnip3l
Bnip3l-ps
Bod1
Bod1-ps
Bod1l
Bok
Bola1
Bola2
Bola3
Bop1
Bora
Borcs5
Borcs6
Borcs7
Borcs8/Mef2b
Bpgm
Bphl
Bpifc
Bpnt1
Bptf
Braf
Brap
Brat1
Brca1
Brca2
Brcc3
Brd1
Brd2
Brd3
Brd3os
Brd4
Brd7
Brd8
Brd9
Brf1
Brf2
Bri3
Bri3bp
Bricd5
Brip1
Brip1os
Brix1
Brk1
Brms1l
Brox
Brpf1
Brpf3
Brwd1
Brwd3
Bsdc1
Bsg
Bsn
Bspry
Bst2
Btaf1
Btbd1
Btbd10
Btbd19
Btbd2
Btbd6
Btbd7
Btbd9
Btd
Btf3
Btf3l4
Btg1
Btg2
Btg3
Btk
Btnl9
Btrc
Bub1
Bub1b
Bub3
Bud13
Bud23
Bud31
Bysl
Bzw1
Bzw2
C030005K06Rik
C030006K11Rik/Lrrc24
C030014I23Rik
C030015A19Rik
C030034L19Rik
C030037D09Rik
C130013H08Rik
C130026I21Rik
C130036L24Rik
C130040N14Rik
C130046K22Rik
C130050O18Rik
C130083M11Rik
C1d
C1galt1
C1galt1c1
C1qbp
C1qtnf12
C1qtnf6
C2/Cfb/Gm20547
C230012O17Rik
C230037L18Rik
C230038L03Rik
C230062I16Rik
C230096K16Rik
C2cd2/Zbtb21
C2cd2l
C2cd3
C2cd5
C3
C330007P06Rik
C330011M18Rik
C330013E15Rik
C330018A13Rik
C330018D20Rik
C330021F23Rik
C3ar1
C430002N11Rik
C430014B12Rik
C430049B03Rik
C4a
C4b
C530008M17Rik
C5ar1
C5ar2
C730034F03Rik
C87436/Gm44790/Tia1
C8g
C9
C920009B18Rik
C920021L13Rik
Caap1
Cab39
Cab39l
Cabin1
Cables1
Cables2
Cabp1
Cacfd1
Cacna1a
Cacna1h
Cacnb2
Cacnb4
Cacng7
Cacng8
Cactin
Cacul1
Cacybp
Cad
Cage1
Calcb
Calcoco1
Calcrl
Cald1
Calhm2
Calm1
Calm2
Calm3
Calr
Calr-ps
Calu
Camk1
Camk1d
Camk2d
Camk2g
Camk2n2
Camkk2
Caml
Camp
Camsap1
Camta1
Camta2/Spag7
Cand1
Cant1
Canx
Cap1
Capg
Capn1
Capn10
Capn12
Capn15
Capn2
Capn3/Ganc
Capn5/Omp
Capn7
Capns1
Caprin1
Caprin2
Capza1
Capza2
Capzb
Car12
Car13
Car14
Car15/Dgcr2/Gm20518
Car2
Car5b
Car7
Car9
Card11
Card14
Card19
Card6
Card9
Carf
Carhsp1
Carm1/Timm29
Carmil1
Carmil2
Carnmt1
Carns1/Tbc1d10c
Cars
Cars2
Casc3/Msl1
Casc4
Casd1
Cask
Casp1
Casp2
Casp3
Casp4
Casp6
Casp7
Casp8
Casp8ap2
Casp9
Cass4
Cast
Castor1
Castor2
Casz1
Cat
Catsper2
Catsperd
Catsperz/Kcnk4
Cav1
Cav2
Cavin1
Cavin3
Cbarp
Cbfa2t2
Cbfa2t2-ps1
Cbfb
Cbl
Cblb
Cbll1
Cbr1
Cbr3
Cbr4
Cbwd1
Cbx1
Cbx2
Cbx3
Cbx3-ps1
Cbx3-ps2
Cbx3-ps6
Cbx3-ps7
Cbx3-ps8
Cbx4
Cbx5
Cbx6/Npcd/Nptxr
Cbx7
Cbx8
Cby1
Cc2d1a
Cc2d1b
Cc2d2b
Ccar1
Ccar2
Ccbe1
Ccdc107
Ccdc112
Ccdc114
Ccdc115
Ccdc117
Ccdc12
Ccdc122
Ccdc124
Ccdc126
Ccdc127
Ccdc130
Ccdc134
Ccdc137
Ccdc138
Ccdc14
Ccdc142/Gm42688/Mrpl53
Ccdc142os
Ccdc15
Ccdc152
Ccdc157
Ccdc163/Tesk2
Ccdc166
Ccdc167
Ccdc169/Spg20
Ccdc17
Ccdc171
Ccdc173
Ccdc174
Ccdc181
Ccdc186
Ccdc189
Ccdc191
Ccdc22/Ppp1r3f
Ccdc25
Ccdc28a
Ccdc28b
Ccdc32
Ccdc34
Ccdc38
Ccdc40
Ccdc43
Ccdc47/Strada
Ccdc50
Ccdc50-ps
Ccdc51
Ccdc57
Ccdc58
Ccdc59
Ccdc6
Ccdc61
Ccdc62/Denr/Gm43518
Ccdc66
Ccdc69
Ccdc71
Ccdc71l
Ccdc77
Ccdc8
Ccdc80
Ccdc82
Ccdc84
Ccdc85b
Ccdc86
Ccdc88a
Ccdc88b
Ccdc88c
Ccdc9
Ccdc90b
Ccdc91
Ccdc92b
Ccdc93
Ccdc97
Ccdc9b
Cchcr1
Ccl1
Ccl12
Ccl25
Ccl3
Ccl4
Ccl5
Ccl6
Ccl7
Ccl9
Ccm2
Ccn1
Ccn2
Ccn3
Ccn5
Ccna2
Ccnb1
Ccnb1-ps
[truncated: 11,805 more rows]
