# Supplementary material for: GATA2 regulates mast cell identity and responsiveness to antigenic stimulation by promoting chromatin remodeling at super-enhancers
Source: Nat Commun. 2021 Jan 21;12:494. doi: 10.1038/s41467-020-20766-0 (PMC7820599; doi:10.1038/s41467-020-20766-0)
Supplement: Supplementary file 8 — Supplementary Data 5 [file 41467_2020_20766_MOESM8_ESM.xlsx]

## Sheet: Unstim
Supplementary Data 5. The Accessible Regions Located Outside of the Regions with H3K27ac Modification in Resting Mast Cells, Related to Fig. 2.
Sheet 1
chr	start	end	Accessible region associated genes (by GREAT)
chr1	3308231	3308803	NONE
chr1	3612864	3613673	Xkr4 (+58229)
chr1	4084525	4085775	NONE
chr1	4256374	4257877	NONE
chr1	4557054	4557885	Sox17 (-61057)
chr1	4559538	4561498	Sox17 (-64105)
chr1	4607117	4608098	NONE
chr1	5109704	5110449	Atp6v1h (+26997)
chr1	5110924	5114563	Atp6v1h (+29664)
chr1	5189486	5190122	NONE
chr1	5250991	5251799	NONE
chr1	5252091	5253470	NONE
chr1	5350356	5351765	NONE
chr1	5355331	5355841	NONE
chr1	5429871	5430690	NONE
chr1	5627402	5628161	Oprk1 (+39289)
chr1	5804434	5805235	NONE
chr1	5805670	5806743	NONE
chr1	5808017	5808772	NONE
chr1	5808929	5810651	NONE
chr1	5820040	5820619	Npbwr1 (+97068)
chr1	5998666	5999290	Npbwr1 (-81580)
chr1	6169047	6169864	Rb1cc1 (-45189)
chr1	6170559	6171220	Rb1cc1 (-43755)
chr1	6171420	6172238	Rb1cc1 (-42816)
chr1	6430481	6431408	St18 (-56286), Alkal1 (+71727)
chr1	6431914	6432667	St18 (-54940), Alkal1 (+73073)
chr1	6434957	6435879	St18 (-51813), Alkal1 (+76200)
chr1	6436039	6436782	St18 (-50820), Alkal1 (+77193)
chr1	6691345	6693611	NONE
chr1	7190435	7191288	NONE
chr1	7334139	7335780	NONE
chr1	7994483	7996104	NONE
chr1	7996359	7997043	NONE
chr1	8000067	8000689	NONE
chr1	8027250	8028170	NONE
chr1	8028393	8028944	NONE
chr1	8156913	8157984	NONE
chr1	8158280	8158995	NONE
chr1	8162408	8163169	NONE
chr1	8191787	8192437	NONE
chr1	8196487	8197002	NONE
chr1	8217848	8219064	NONE
chr1	8658432	8659302	NONE
chr1	8688278	8689591	NONE
chr1	9050483	9051208	NONE
chr1	9175390	9176192	NONE
chr1	10484729	10485901	NONE
chr1	10735399	10735981	Cpa6 (-15745)
chr1	10893054	10895026	Prex2 (-99425)
chr1	10922874	10924561	Prex2 (-69747)
chr1	10979144	10980930	Prex2 (-13428)
chr1	11029725	11030550	Prex2 (+36673)
chr1	11031258	11031831	Prex2 (+38080)
chr1	11260537	11261311	NONE
chr1	11470168	11470778	A830018L16Rik (+55964)
chr1	11614990	11615519	NONE
chr1	11625935	11626968	NONE
chr1	11674008	11674562	NONE
chr1	11706624	11707611	NONE
chr1	11729095	11729851	NONE
chr1	11782545	11783779	NONE
chr1	11887164	11887963	NONE
chr1	12038617	12040334	NONE
chr1	12657402	12657929	Sulf1 (-34611)
chr1	12667833	12668406	Sulf1 (-24157)
chr1	13209673	13210797	Prdm14 (-83072)
chr1	13552522	13553480	Tram1 (+36909)
chr1	13555674	13556504	Tram1 (+33821)
chr1	13556767	13557489	Tram1 (+32782)
chr1	13731498	13732051	Xkr9 (+63004)
chr1	13736382	13737274	Xkr9 (+68057)
chr1	13815902	13816483	NONE
chr1	14113233	14114361	NONE
chr1	14119406	14120021	NONE
chr1	14975266	14976243	Trpa1 (-56893)
chr1	15036620	15037239	NONE
chr1	15081955	15082809	NONE
chr1	15083500	15084212	NONE
chr1	15256362	15256968	Kcnb2 (-55787)
chr1	15263751	15264439	Kcnb2 (-48357)
chr1	15742247	15743590	Terf1 (-62727)
chr1	15934014	15934705	Sbspon (-41638)
chr1	16070361	16074834	4930444P10Rik (+20727)
chr1	16381705	16382291	NONE
chr1	16711241	16712190	Ly96 (+23283)
chr1	16712411	16712959	Ly96 (+24252)
chr1	16713164	16714095	Ly96 (+25197)
chr1	16738332	16738840	Ly96 (+50153)
chr1	16738995	16740577	Ly96 (+51353)
chr1	16743120	16744124	Ly96 (+55189)
chr1	16744584	16745154	Ly96 (+56436)
chr1	16894786	16896673	NONE
chr1	16952815	16953886	NONE
chr1	17388849	17390136	NONE
chr1	17466828	17467945	NONE
chr1	17525011	17525514	Pi15 (-76638)
chr1	17700359	17700865	Crispld1 (-26476), Pi15 (+98711)
chr1	17704221	17705551	Crispld1 (-22202)
chr1	17921921	17922613	NONE
chr1	17957632	17959674	NONE
chr1	18077944	18079365	Crisp4 (+67247)
chr1	18516908	18517492	NONE
chr1	18519423	18519944	NONE
chr1	18520389	18521049	NONE
chr1	18536999	18538712	NONE
chr1	18761189	18762212	NONE
chr1	18762487	18763295	NONE
chr1	18804335	18805036	NONE
chr1	18877548	18878057	NONE
chr1	18900260	18900872	NONE
chr1	18927572	18928117	NONE
chr1	19131360	19132308	Tfap2b (-77080), Tfap2d (+28812)
chr1	19283866	19286048	Tfap2b (+76043)
chr1	19372265	19373205	NONE
chr1	19440223	19440861	NONE
chr1	19625078	19625645	NONE
chr1	19627398	19628353	NONE
chr1	19692661	19693572	NONE
chr1	19838882	19840195	NONE
chr1	19998813	19999700	NONE
chr1	20126870	20127874	NONE
chr1	20278348	20279015	NONE
chr1	20283484	20284785	NONE
chr1	20315444	20315950	NONE
chr1	20321154	20321672	NONE
chr1	20432267	20433741	NONE
chr1	20486361	20487973	NONE
chr1	20574471	20575162	Pkhd1 (+43247)
chr1	21200961	21202111	Tmem14a (-17126)
chr1	21692826	21693421	NONE
chr1	21960846	21961558	Kcnq5 (+740)
chr1	21999732	22001359	Kcnq5 (-38604)
chr1	22157574	22159085	NONE
chr1	22162450	22163119	NONE
chr1	22270518	22271041	NONE
chr1	22873496	22874429	Rims1 (-68239)
chr1	22921719	22922550	NONE
chr1	23255906	23256944	NONE
chr1	23296154	23296914	Ogfrl1 (+86641)
chr1	23304018	23305166	Ogfrl1 (+78583)
chr1	23305594	23306367	Ogfrl1 (+77194)
chr1	23306881	23307393	Ogfrl1 (+76038)
chr1	23556020	23557304	NONE
chr1	23619804	23620544	NONE
chr1	23729282	23729796	B3gat2 (-32387)
chr1	23762657	23764034	B3gat2 (+1420)
chr1	24075546	24076124	Sdhaf4 (-70179), Fam135a (+24498)
chr1	24496295	24496877	Col19a1 (+90886)
chr1	24545608	24546365	Col19a1 (+41485)
chr1	24611437	24616273	Lmbrd1 (-64775), Col19a1 (-26383)
chr1	24645522	24646055	Col19a1 (-58317), Lmbrd1 (-32841)
chr1	24721280	24722169	Lmbrd1 (+43095)
chr1	25015080	25016158	NONE
chr1	25017450	25018150	NONE
chr1	25119782	25120862	NONE
chr1	25525836	25526538	NONE
chr1	25590857	25591944	NONE
chr1	25605742	25606267	NONE
chr1	25662018	25663783	NONE
chr1	25668196	25669185	NONE
chr1	26349279	26351617	NONE
chr1	26352551	26353865	NONE
chr1	26414993	26416573	NONE
chr1	26416737	26417439	NONE
chr1	26420151	26421025	NONE
chr1	26470501	26471436	NONE
chr1	26473345	26474416	NONE
chr1	26803307	26803965	NONE
chr1	27139785	27140433	NONE
chr1	27159362	27160680	NONE
chr1	27181878	27182929	NONE
chr1	27194022	27195345	NONE
chr1	27200369	27200965	NONE
chr1	27730077	27731743	NONE
chr1	27733003	27733946	NONE
chr1	27735358	27735996	NONE
chr1	27755122	27755850	NONE
chr1	28089999	28090641	NONE
chr1	28186362	28187465	NONE
chr1	28191805	28192862	NONE
chr1	28249050	28250161	NONE
chr1	28287592	28288987	NONE
chr1	28292974	28293887	NONE
chr1	28294224	28294815	NONE
chr1	28398928	28399695	NONE
chr1	28456521	28457743	NONE
chr1	29585793	29586557	NONE
chr1	29644368	29646826	NONE
chr1	29658333	29658948	NONE
chr1	29699054	29700764	NONE
chr1	29703440	29704328	NONE
chr1	29946820	29947619	NONE
chr1	29948787	29949374	NONE
chr1	30036182	30036775	NONE
chr1	30041663	30043464	NONE
chr1	30046839	30047389	NONE
chr1	30066750	30067620	NONE
chr1	30309899	30311366	NONE
chr1	30370792	30372324	NONE
chr1	30547896	30548448	NONE
chr1	30610906	30611921	NONE
chr1	30660764	30661401	NONE
chr1	30666595	30667282	NONE
chr1	30675456	30675969	NONE
chr1	30687969	30688547	NONE
chr1	30688835	30689508	NONE
chr1	30730394	30731129	NONE
chr1	30853724	30854386	Phf3 (+19526)
chr1	30893726	30894840	Phf3 (-20702), Ptp4a1 (+55487)
chr1	31006874	31007410	Ptp4a1 (-57372)
chr1	31075111	31076369	NONE
chr1	31217970	31218486	Pih1d3 (-4610), 4931428L18Rik (+4456)
chr1	31247240	31247787	Pih1d3 (+24676)
chr1	31295150	31295724	Pih1d3 (+72599)
chr1	31472839	31473403	NONE
chr1	31616244	31616913	NONE
chr1	31694899	31695834	NONE
chr1	31700296	31701441	NONE
chr1	32066592	32067164	NONE
chr1	32067292	32067907	NONE
chr1	32068126	32068874	NONE
chr1	32072427	32074598	Khdrbs2 (-99201)
chr1	32231291	32231845	Khdrbs2 (+58854)
chr1	32377871	32378675	NONE
chr1	32441612	32442821	NONE
chr1	32485221	32486380	Gm5415 (+61493)
chr1	32665646	32666606	NONE
chr1	32780839	32781408	NONE
chr1	33018926	33020219	NONE
chr1	33045652	33046882	NONE
chr1	33256259	33257089	NONE
chr1	33407454	33409385	NONE
chr1	33567300	33568770	NONE
chr1	33568874	33570291	NONE
chr1	34080548	34081493	NONE
chr1	34081705	34083327	NONE
chr1	34348443	34349926	Ccdc115 (+90487)
chr1	34350605	34351149	Ccdc115 (+88795)
chr1	34417538	34418123	Ccdc115 (+21841)
chr1	34602843	34603618	Amer3 (+23574)
chr1	34604270	34605654	Amer3 (+25305)
chr1	34645435	34646663	Amer3 (+66392)
chr1	34646846	34648067	Amer3 (+67800)
chr1	34917156	34918219	Plekhb2 (+67696)
chr1	34918570	34919097	Plekhb2 (+68842)
chr1	35317734	35318698	NONE
chr1	35408335	35408909	NONE
chr1	35413709	35414488	NONE
chr1	35789253	35790988	NONE
chr1	35793515	35794454	NONE
chr1	35794783	35795395	NONE
chr1	35897903	35898934	NONE
chr1	36034943	36036503	Hs6st1 (-32677)
chr1	37280009	37280750	Inpp4a (-77539), Cnga3 (+62001)
chr1	37604043	37604555	Mgat4a (-63283)
chr1	37775510	37776320	2010300C02Rik (-55830), Tsga10 (+89164)
chr1	38299363	38299864	NONE
chr1	38706706	38707691	Aff3 (-80014)
chr1	39058007	39058705	Pdcl3 (+72748)
chr1	39755711	39756457	Rfx8 (-35087), Gm3646 (+49248)
chr1	40168126	40168658	Il1r1 (-56688), Il1r2 (+83694)
chr1	40195087	40196109	Il1r1 (-29482)
chr1	40308549	40309317	Il1rl2 (-15757), Il1r1 (+83853)
chr1	40519677	40520291	Slc9a4 (-60097), Il18rap (+4622)
chr1	40699502	40700378	Slc9a2 (+19366), Mfsd9 (+90723)
chr1	41090148	41090820	NONE
chr1	41678196	41678881	NONE
chr1	42137403	42138310	NONE
chr1	42142999	42143685	NONE
chr1	42334616	42335535	NONE
chr1	43854604	43855134	Tpp2 (-79138), Uxs1 (-27069)
chr1	44271566	44272397	Mettl21e (-53021)
chr1	44283850	44284368	Mettl21e (-65148)
chr1	44284794	44285655	Mettl21e (-66264)
chr1	44348808	44349393	NONE
chr1	44373995	44376311	NONE
chr1	44480373	44482209	Gulp1 (-70220)
chr1	44486978	44487677	Gulp1 (-64183)
chr1	44490788	44491799	Gulp1 (-60217)
chr1	44602161	44602664	Gulp1 (+50902)
chr1	44607587	44609258	Gulp1 (+56912)
chr1	44692566	44694012	NONE
chr1	44722494	44723071	NONE
chr1	44727883	44728714	NONE
chr1	44908793	44909295	NONE
chr1	44959243	44960818	NONE
chr1	44965857	44966490	NONE
chr1	45165413	45166356	NONE
chr1	45199412	45199927	NONE
chr1	45202037	45202562	NONE
chr1	45204440	45206022	NONE
chr1	45611584	45612163	NONE
chr1	45654209	45654865	NONE
chr1	45733982	45734700	Wdr75 (-60825)
chr1	45734816	45735817	Wdr75 (-59849)
chr1	45737317	45738323	Wdr75 (-57346)
chr1	46027771	46028457	Dnah7b (-38624)
chr1	46093602	46094130	Dnah7b (+27128)
chr1	46313408	46313914	NONE
chr1	46351293	46351872	Dnah7c (-74009)
chr1	46448537	46450119	Dnah7c (+23736)
chr1	46562820	46563460	NONE
chr1	46583505	46584108	NONE
chr1	46701814	46702368	NONE
chr1	46951468	46952413	Slc39a10 (-97895)
chr1	46956782	46957403	NONE
chr1	46996865	46998114	NONE
chr1	47080750	47081522	NONE
chr1	47086196	47086857	NONE
chr1	47105796	47106643	NONE
chr1	47114769	47115338	NONE
chr1	47148688	47149552	NONE
chr1	47223522	47224412	NONE
chr1	47225477	47226355	NONE
chr1	47244910	47245513	NONE
chr1	47518750	47519521	NONE
chr1	47587831	47588406	NONE
chr1	47628943	47630693	NONE
chr1	47635367	47635968	NONE
chr1	47720390	47721447	NONE
chr1	47788963	47789697	NONE
chr1	47956254	47956820	NONE
chr1	48089771	48090826	NONE
chr1	48091954	48092637	NONE
chr1	48093320	48094172	NONE
chr1	48225252	48226156	NONE
chr1	48231005	48231872	NONE
chr1	48264271	48265262	NONE
chr1	48284408	48285334	NONE
chr1	48354347	48355188	NONE
chr1	48359911	48360579	NONE
chr1	48423342	48424350	NONE
chr1	48468122	48468641	NONE
chr1	48494781	48495368	NONE
chr1	48545641	48548576	NONE
chr1	48694834	48695402	NONE
chr1	48921839	48922535	NONE
chr1	48927305	48928249	NONE
chr1	49303469	49304681	NONE
chr1	49321483	49322040	NONE
chr1	49324010	49325672	NONE
chr1	49326632	49327239	NONE
chr1	49583162	49584739	NONE
chr1	50218334	50219246	NONE
chr1	50330028	50330879	NONE
chr1	50370399	50371175	NONE
chr1	50875753	50876266	Tmeff2 (-51509)
chr1	51256725	51257477	Cavin2 (-32025)
chr1	51717052	51717641	NONE
chr1	51867558	51868455	Myo1b (+47921)
chr1	52237269	52238058	Gls (-4441)
chr1	52313369	52314160	Gls (-80542)
chr1	52316414	52317296	Gls (-83632)
chr1	52318576	52319445	Gls (-85788)
chr1	52399828	52401374	NONE
chr1	52405682	52406277	Nab1 (+94699)
chr1	52592705	52593795	Nab1 (-92571), Nemp2 (-37453)
chr1	52816943	52817449	Inpp1 (+492)
chr1	52893319	52894113	Hibch (+48670), 1700019D03Rik (+59128)
chr1	52939511	52940582	1700019D03Rik (+12797), Hibch (+95001)
chr1	52945750	52946367	1700019D03Rik (+6785)
chr1	53132134	53132752	1700019A02Rik (+55193), Mstn (+70803)
chr1	53237321	53237955	1700019A02Rik (-50002), Pms1 (+59380)
chr1	53507613	53508220	NONE
chr1	53694119	53694655	Dnah7a (+12374)
chr1	54026212	54026742	NONE
chr1	54028162	54028687	NONE
chr1	54265405	54266144	Ccdc150 (+15092)
chr1	54387134	54387913	Gtf3c3 (+51447)
chr1	54392915	54393636	Gtf3c3 (+45695)
chr1	54892080	54892655	Ankrd44 (+34019)
chr1	54892862	54894026	Ankrd44 (+32943)
chr1	54894234	54894812	Ankrd44 (+31864)
chr1	55482165	55482752	Plcl1 (+76538)
chr1	55615712	55616278	NONE
chr1	55780244	55780830	NONE
chr1	55924582	55925228	NONE
chr1	56092381	56092976	NONE
chr1	56098158	56099277	NONE
chr1	56137028	56137728	NONE
chr1	56142746	56143411	NONE
chr1	56380341	56381161	NONE
chr1	56386088	56386652	NONE
chr1	56464139	56464840	NONE
chr1	56714334	56715397	Hsfy2 (-77431)
chr1	56720483	56721148	Hsfy2 (-83381)
chr1	56773039	56774572	NONE
chr1	56775696	56776204	NONE
chr1	56778370	56779230	NONE
chr1	56975633	56976881	Satb2 (-4399)
chr1	56983768	56984728	Satb2 (-12390)
chr1	57070009	57070837	Satb2 (-98565)
chr1	57975533	57976558	Sgo2a (-19925), Kctd18 (-5918)
chr1	58329562	58330173	Bzw1 (-63030), Aox2 (+51542)
chr1	58643967	58644593	Als2cr12 (+48162), Ndufb3 (+57896)
chr1	58649041	58649641	Als2cr12 (+43101), Ndufb3 (+62957)
chr1	58813364	58813922	Casp8 (+18166)
chr1	58815449	58817126	Casp8 (+20811)
chr1	58931453	58932449	Trak2 (+41479)
chr1	58932806	58933583	Trak2 (+40235)
chr1	58934326	58935029	Trak2 (+38752)
chr1	60320083	60321169	Cyp20a1 (-22697)
chr1	60724965	60725802	Cd28 (-20974)
chr1	60726871	60727655	Cd28 (-19095)
chr1	60730062	60731324	Cd28 (-15665)
chr1	61209526	61210449	NONE
chr1	61497286	61499682	NONE
chr1	61514209	61515867	NONE
chr1	61520173	61521198	NONE
chr1	61569344	61569952	Pard3b (-69176)
chr1	61585766	61587286	Pard3b (-52298)
chr1	61670697	61671767	Pard3b (+32408)
chr1	62111668	62112237	NONE
chr1	62225766	62226281	NONE
chr1	62295400	62296823	NONE
chr1	62301162	62302274	NONE
chr1	62457829	62458533	NONE
chr1	62534550	62535120	NONE
chr1	62535348	62536062	NONE
chr1	62538721	62539692	NONE
chr1	62676851	62677623	Nrp2 (-26465)
chr1	63399573	63400090	Adam23 (-46063)
chr1	63803611	63804413	4933402D24Rik (-34745)
chr1	63830004	63830506	4933402D24Rik (-60988)
chr1	63835491	63836534	4933402D24Rik (-66746)
chr1	63859303	63859853	4933402D24Rik (-90311)
chr1	63886215	63887486	NONE
chr1	63892159	63893296	NONE
chr1	64178354	64178981	Klf7 (-57177)
chr1	64181769	64182501	Klf7 (-60644)
chr1	64182660	64183246	Klf7 (-61462)
chr1	64183441	64184619	Klf7 (-62539)
chr1	64313773	64315342	NONE
chr1	64383771	64386138	NONE
chr1	64388268	64388981	NONE
chr1	64798414	64800594	Fzd5 (-61753)
chr1	64960307	64961784	Plekhm3 (-4222)
chr1	64963684	64964740	Plekhm3 (-7388), Akr1cl (+68547)
chr1	64964868	64965827	Plekhm3 (-8524), Akr1cl (+67411)
chr1	64965956	64966573	Plekhm3 (-9441), Akr1cl (+66494)
chr1	65541787	65542437	NONE
chr1	65619244	65619907	NONE
chr1	65709378	65710069	NONE
chr1	66022243	66023012	Crygf (+96108)
chr1	66023189	66024313	Crygf (+97231)
chr1	66276927	66277734	Map2 (-44388)
chr1	66564344	66565070	Unc80 (+96340)
chr1	66581038	66581609	NONE
chr1	66599312	66599858	NONE
chr1	67282539	67283237	NONE
chr1	67592243	67592754	NONE
chr1	67751633	67752328	NONE
chr1	67755270	67757562	NONE
chr1	68268107	68268921	NONE
chr1	68407695	68408217	NONE
chr1	68411139	68411973	NONE
chr1	68468947	68469866	NONE
chr1	68474900	68475474	NONE
chr1	68519112	68519729	NONE
chr1	68588660	68589696	NONE
chr1	68612489	68613344	NONE
chr1	68624913	68625862	NONE
chr1	69191536	69192259	Erbb4 (-83839)
chr1	69231445	69232932	NONE
chr1	69237817	69238382	NONE
chr1	69699052	69699668	Ikzf2 (-13539)
chr1	69699795	69700553	Ikzf2 (-14353)
chr1	69701740	69702254	Ikzf2 (-16176)
chr1	69940310	69941066	NONE
chr1	69968582	69969157	NONE
chr1	70208659	70209623	NONE
chr1	70237894	70239621	NONE
chr1	70451975	70452476	NONE
chr1	70634786	70635495	Vwc2l (-90574)
chr1	70872909	70873553	NONE
chr1	70985824	70986918	NONE
chr1	71085538	71086438	Bard1 (+17158)
chr1	71250560	71251208	NONE
chr1	71256065	71256700	NONE
chr1	71451351	71452457	Abca12 (-36994)
chr1	71535368	71535969	Atic (-21481)
chr1	72546063	72546822	Smarcal1 (-36808), March4 (-9513)
chr1	73323960	73324544	NONE
chr1	73646968	73647822	NONE
chr1	73868551	73869185	NONE
chr1	73869456	73870525	NONE
chr1	73870664	73871373	NONE
chr1	73885303	73886120	NONE
chr1	74606634	74607225	Ttll4 (-54815), Stk36 (+5485)
chr1	74607854	74608555	Ttll4 (-53540), Stk36 (+6760)
chr1	74655166	74655722	Ttll4 (-6301), Stk36 (+53999)
chr1	74657165	74657930	Ttll4 (-4197)
chr1	74658034	74658906	Ttll4 (-3275)
chr1	75460608	75461420	Asic4 (+10315), Chpf (+18257)
chr1	75713560	75715492	NONE
chr1	76059613	76060185	NONE
chr1	76351325	76352106	NONE
chr1	76356608	76357214	NONE
chr1	76459970	76460893	NONE
chr1	76615886	76616677	NONE
chr1	76618242	76619063	NONE
chr1	76742168	76742680	NONE
chr1	76773435	76774138	NONE
chr1	76776031	76777531	NONE
chr1	77480910	77481788	Epha4 (+33739)
chr1	77482177	77482790	Epha4 (+32604)
chr1	77485020	77485549	Epha4 (+29803)
chr1	77668575	77669133	NONE
chr1	77669492	77670173	NONE
chr1	77670947	77671776	NONE
chr1	77936933	77937435	NONE
chr1	78216544	78217751	Sgpp2 (-93197), Pax3 (-20310)
chr1	78246354	78247340	Sgpp2 (-63498), Pax3 (-50009)
chr1	78573631	78574749	Acsl3 (-83635), BC035947 (-62032)
chr1	78828535	78829528	Kcne4 (+12274)
chr1	78954751	78955387	NONE
chr1	78983898	78984432	NONE
chr1	79027220	79027754	NONE
chr1	79098481	79098988	NONE
chr1	79120615	79121125	NONE
chr1	79125746	79126666	NONE
chr1	79254745	79255789	NONE
chr1	79380802	79381452	Scg2 (+58993)
chr1	79555793	79556302	NONE
chr1	79937801	79939458	Serpine2 (-79934)
chr1	79942688	79944024	Serpine2 (-84660)
chr1	79964698	79965344	NONE
chr1	79965543	79966974	NONE
chr1	80007636	80008167	NONE
chr1	80687868	80688413	Dock10 (+70307)
chr1	80693513	80694350	Dock10 (+64516)
chr1	80983822	80984500	Nyap2 (-93156)
chr1	80988977	80989622	Nyap2 (-88017)
chr1	80989783	80990314	Nyap2 (-87268)
chr1	81419635	81421542	NONE
chr1	81425613	81426185	NONE
chr1	81449467	81450122	NONE
chr1	81498564	81499080	NONE
chr1	81564294	81565027	NONE
chr1	81565730	81566233	NONE
chr1	81568504	81570285	NONE
chr1	82397062	82397571	Rhbdd1 (+58268)
chr1	82398261	82399342	Rhbdd1 (+59753)
chr1	82422534	82424458	Rhbdd1 (+84447)
chr1	82501891	82502728	Col4a4 (+84539)
chr1	82502855	82503630	Col4a4 (+83606)
chr1	83233061	83233626	Daw1 (+73582)
chr1	83245989	83246544	Daw1 (+86505)
chr1	83382294	83382894	Sphkap (+25606)
chr1	83462332	83463420	Sphkap (-54676)
chr1	83516518	83517427	NONE
chr1	83615308	83615850	NONE
chr1	83935916	83936500	NONE
chr1	83981788	83984490	NONE
chr1	83984758	83986545	NONE
chr1	83986991	83989520	NONE
chr1	84121682	84122287	NONE
chr1	84164005	84166575	NONE
chr1	84166754	84167546	NONE
chr1	84263460	84265243	Pid1 (+20293)
chr1	84373381	84373965	Pid1 (-89028)
chr1	84378930	84379577	Pid1 (-94609)
chr1	84451676	84452499	NONE
chr1	84456846	84457740	NONE
chr1	84544131	84545014	NONE
chr1	84545120	84546088	NONE
chr1	84686241	84687132	Dner (+9534)
chr1	84700602	84701202	Dner (-4681)
chr1	84954828	84956206	Slc16a14 (-20383)
chr1	84956613	84957655	Slc16a14 (-22000)
chr1	84958613	84959550	Slc16a14 (-23948)
chr1	84959744	84960909	Slc16a14 (-25193)
chr1	84962148	84965191	Slc16a14 (-28536)
chr1	84965473	84966620	Slc16a14 (-30913)
chr1	84966761	84967692	Slc16a14 (-32093)
chr1	84974858	84975359	Slc16a14 (-39975)
chr1	84975827	84976913	Slc16a14 (-41236)
chr1	84978865	84980373	Slc16a14 (-44485)
chr1	84982175	84983210	Slc16a14 (-47559)
chr1	84983450	84984069	Slc16a14 (-48626)
chr1	84984261	84985167	Slc16a14 (-49580)
chr1	84987253	84988020	Slc16a14 (-52503)
chr1	84988244	84988881	Slc16a14 (-53429)
chr1	84989006	84995811	Slc16a14 (-57275)
chr1	85000960	85002802	Slc16a14 (-66747)
chr1	85002998	85005659	Slc16a14 (-69195)
chr1	85006133	85008023	Slc16a14 (-71944)
chr1	85008302	85013064	Slc16a14 (-75549), A530032D15Rik (+99170)
chr1	85024804	85025676	Slc16a14 (-90106), A530032D15Rik (+84613)
chr1	85025816	85026706	Slc16a14 (-91127), A530032D15Rik (+83592)
chr1	85027283	85027927	Slc16a14 (-92471), A530032D15Rik (+82248)
chr1	85028135	85030701	Slc16a14 (-94284), A530032D15Rik (+80435)
chr1	85031277	85033856	Slc16a14 (-97433), A530032D15Rik (+77286)
chr1	85034606	85035811	A530032D15Rik (+74644)
chr1	85036810	85039310	A530032D15Rik (+71793)
chr1	85039413	85040117	A530032D15Rik (+70088)
chr1	85042942	85044660	A530032D15Rik (+66052)
chr1	85045841	85048381	A530032D15Rik (+62742)
chr1	85057016	85058189	A530032D15Rik (+52250)
chr1	85060833	85061377	A530032D15Rik (+48748)
chr1	85062692	85064566	A530032D15Rik (+46224)
chr1	85066497	85069302	A530032D15Rik (+41953)
chr1	85069699	85070347	A530032D15Rik (+39830)
chr1	85070737	85072895	A530032D15Rik (+38037)
chr1	85073388	85074216	A530032D15Rik (+36051)
chr1	85074591	85075476	A530032D15Rik (+34819)
chr1	85075650	85076265	A530032D15Rik (+33895)
chr1	85078197	85078823	A530032D15Rik (+31343)
chr1	85080244	85081725	A530032D15Rik (+28868)
chr1	85081962	85084449	A530032D15Rik (+26647)
chr1	85084764	85088570	A530032D15Rik (+23186)
chr1	85088843	85089447	A530032D15Rik (+20708)
chr1	85089606	85094965	A530032D15Rik (+17567)
chr1	85095141	85096988	A530032D15Rik (+13788)
chr1	85097214	85097827	A530032D15Rik (+12332)
chr1	85097953	85101446	A530032D15Rik (+10153)
chr1	85101622	85102248	A530032D15Rik (+7918)
chr1	85107231	85108421	A530032D15Rik (+2027)
chr1	85113847	85115409	A530032D15Rik (-4775)
chr1	85115518	85121603	A530032D15Rik (-8708)
chr1	85122569	85124359	A530032D15Rik (-13611)
chr1	85124490	85125499	A530032D15Rik (-15142)
chr1	85127684	85129379	A530032D15Rik (-18679)
chr1	85130325	85131319	A530032D15Rik (-20969)
chr1	85132253	85132785	A530032D15Rik (-22666)
chr1	85136832	85137641	A530032D15Rik (-27384)
chr1	85137886	85142902	A530032D15Rik (-30541)
chr1	85143780	85145537	A530032D15Rik (-34806)
chr1	85147540	85148438	A530032D15Rik (-38136)
chr1	85153901	85154503	A530032D15Rik (-44349)
chr1	85154891	85155901	A530032D15Rik (-45543)
chr1	85156138	85159300	A530032D15Rik (-47866)
chr1	85161440	85163162	A530032D15Rik (-52448)
chr1	85163543	85167416	A530032D15Rik (-55627)
chr1	85168579	85169739	A530032D15Rik (-59306)
chr1	85169896	85170485	A530032D15Rik (-60338)
chr1	85170718	85171487	A530032D15Rik (-61250), C130026I21Rik (+99440)
chr1	85176007	85176603	A530032D15Rik (-66452), C130026I21Rik (+94238)
chr1	85177472	85178244	A530032D15Rik (-68005), C130026I21Rik (+92685)
chr1	85179518	85180316	A530032D15Rik (-70064), C130026I21Rik (+90626)
chr1	85181583	85183738	A530032D15Rik (-72808), C130026I21Rik (+87882)
chr1	85185212	85185857	A530032D15Rik (-75682), C130026I21Rik (+85008)
chr1	85185976	85187098	A530032D15Rik (-76684), C130026I21Rik (+84006)
chr1	85187459	85188270	A530032D15Rik (-78012), C130026I21Rik (+82678)
chr1	85191446	85193136	A530032D15Rik (-82438), C130026I21Rik (+78252)
chr1	85194041	85194628	A530032D15Rik (-84482), C130026I21Rik (+76208)
chr1	85194761	85196593	A530032D15Rik (-85824), C130026I21Rik (+74866)
chr1	85202484	85203295	A530032D15Rik (-93037), C130026I21Rik (+67653)
chr1	85203530	85205400	A530032D15Rik (-94612), C130026I21Rik (+66078)
chr1	85206247	85207118	A530032D15Rik (-96830), C130026I21Rik (+63860)
chr1	85207832	85209890	A530032D15Rik (-99008), C130026I21Rik (+61682)
chr1	85210219	85212489	C130026I21Rik (+59189)
chr1	85212592	85213434	C130026I21Rik (+57530)
chr1	85213739	85214479	C130026I21Rik (+56434)
chr1	85214788	85215620	C130026I21Rik (+55339)
chr1	85220596	85221753	C130026I21Rik (+49368)
chr1	85231413	85235440	C130026I21Rik (+37116)
chr1	85235587	85238061	C130026I21Rik (+33719)
chr1	85238391	85238954	C130026I21Rik (+31870)
chr1	85239464	85244557	C130026I21Rik (+28532)
chr1	85244716	85261645	C130026I21Rik (+17362)
chr1	85265222	85266313	C130026I21Rik (+4775)
chr1	85267013	85267589	C130026I21Rik (+3242)
chr1	85267735	85268727	C130026I21Rik (+2312)
chr1	85279612	85280736	C130026I21Rik (-9631)
chr1	85281001	85284759	C130026I21Rik (-12337)
chr1	85284891	85286411	C130026I21Rik (-15108)
chr1	85286541	85288363	C130026I21Rik (-16909)
chr1	85288554	85289669	C130026I21Rik (-18569)
chr1	85289794	85291691	C130026I21Rik (-20200)
chr1	85292112	85292756	C130026I21Rik (-21891)
chr1	85294364	85295507	C130026I21Rik (-24393)
chr1	85295850	85296851	C130026I21Rik (-25808)
chr1	85297523	85298114	C130026I21Rik (-27276)
chr1	85298320	85299440	C130026I21Rik (-28337)
chr1	85304476	85306521	C130026I21Rik (-34956)
chr1	85306720	85309021	C130026I21Rik (-37328)
chr1	85309236	85311032	C130026I21Rik (-39591)
chr1	85311137	85313662	C130026I21Rik (-41857)
chr1	85313807	85316272	C130026I21Rik (-44497)
chr1	85316485	85317643	C130026I21Rik (-46521)
chr1	85317775	85320152	C130026I21Rik (-48421)
chr1	85320561	85322888	C130026I21Rik (-51182)
chr1	85335260	85336011	C130026I21Rik (-65093)
chr1	85339318	85347044	C130026I21Rik (-72638)
chr1	85447368	85448143	NONE
chr1	85448341	85449071	NONE
chr1	85449183	85449833	NONE
chr1	85450928	85453108	NONE
chr1	85453521	85455019	NONE
chr1	85455130	85455652	NONE
chr1	85455853	85458022	NONE
chr1	85458173	85460885	NONE
chr1	85461145	85464072	NONE
chr1	85464409	85465528	NONE
chr1	85468151	85468691	NONE
chr1	85469391	85470187	NONE
chr1	85470472	85473995	NONE
chr1	85475068	85476377	NONE
chr1	85480370	85481873	NONE
chr1	85482215	85483319	NONE
chr1	85483568	85486727	NONE
chr1	85486905	85487487	NONE
chr1	85488845	85490552	NONE
chr1	85490872	85491995	NONE
chr1	85492153	85492926	NONE
chr1	85493096	85493956	NONE
chr1	85494106	85495327	NONE
chr1	85495444	85496406	NONE
chr1	85496961	85497627	NONE
chr1	85497959	85498555	NONE
chr1	85500097	85500796	Sp110 (+98370)
chr1	85502691	85503303	Sp110 (+95820)
chr1	85503457	85504368	Sp110 (+94904)
chr1	85506279	85506876	Sp110 (+92239)
chr1	85507028	85507787	Sp110 (+91409)
chr1	85508032	85508703	Sp110 (+90449)
chr1	85511657	85512293	Sp110 (+86842)
chr1	85512434	85513506	Sp110 (+85847)
chr1	85514824	85515637	Sp110 (+83586)
chr1	85522704	85523877	Sp110 (+75526)
chr1	85524649	85525464	Sp110 (+73760)
chr1	85525591	85527275	Sp110 (+72384)
chr1	85527416	85527970	Sp110 (+71124)
chr1	85529904	85530415	Sp110 (+68657)
chr1	85531155	85532410	Sp110 (+67034)
chr1	85533920	85535283	Sp110 (+64215)
chr1	85536569	85537185	Sp110 (+61940)
chr1	85538350	85539695	Sp110 (+59794)
chr1	85540137	85541862	Sp110 (+57817)
chr1	85542770	85543978	Sp110 (+55443)
chr1	85544837	85545671	Sp110 (+53563)
chr1	85546272	85547061	Sp110 (+52150)
chr1	85548045	85548798	Sp110 (+50395)
chr1	85548923	85550149	Sp110 (+49281)
chr1	85550343	85551298	Sp110 (+47996)
chr1	85551575	85552530	Sp110 (+46764)
chr1	85553010	85553708	Sp110 (+45458)
chr1	85562068	85563407	Sp110 (+36079)
chr1	85565221	85566707	Sp110 (+32853)
chr1	85569583	85571686	Sp110 (+28182)
chr1	85572475	85575421	Sp110 (+24869)
chr1	85576394	85577265	Sp110 (+21987)
chr1	85579579	85580550	Sp110 (+18752)
chr1	85580921	85581542	Sp110 (+17585)
chr1	85581639	85582357	Sp110 (+16819)
chr1	85582856	85584030	Sp110 (+15374)
chr1	85584655	85586271	Sp110 (+13354)
chr1	85586485	85587937	Sp110 (+11606)
chr1	85588412	85590668	Sp110 (+9277)
chr1	85591064	85593983	Sp110 (+6293)
chr1	85594118	85596763	Sp110 (+3376)
chr1	85607044	85607672	Sp100 (-42692), Sp140 (+6655)
chr1	85607835	85610977	Sp100 (-40644), Sp140 (+8703)
chr1	85611125	85611874	Sp100 (-38550), Sp140 (+10797)
chr1	85612423	85615072	Sp100 (-36302), Sp140 (+13045)
chr1	85617235	85618152	Sp100 (-32356), Sp140 (+16991)
chr1	85619532	85620294	Sp100 (-30137), Sp140 (+19210)
chr1	85620430	85621625	Sp100 (-29022), Sp140 (+20325)
chr1	85621797	85622298	Sp100 (-28002), Sp140 (+21345)
chr1	85623066	85624232	Sp100 (-26401), Sp140 (+22946)
chr1	85624390	85626006	Sp100 (-24852), Sp140 (+24495)
chr1	85626660	85627721	Sp100 (-22859), Sp140 (+26488)
chr1	85634321	85634961	Sp100 (-15409), Sp140 (+33938)
chr1	85636245	85637014	Sp100 (-13420), Sp140 (+35927)
chr1	85637364	85638535	Sp100 (-12100), Sp140 (+37247)
chr1	85640243	85640905	Sp100 (-9476), Sp140 (+39871)
chr1	85642270	85643028	Sp100 (-7401), Sp140 (+41946)
chr1	85645371	85647019	Sp100 (-3855)
chr1	85650277	85651682	Sp100 (+930)
chr1	85651963	85652716	Sp100 (+2290)
chr1	85653062	85653931	Sp100 (+3447)
chr1	85654740	85655874	Sp100 (+5257)
chr1	85657321	85658639	Sp100 (+7930)
chr1	87134061	87135732	Akp3 (+9889), Ecel1 (+21624)
chr1	87137422	87139863	Akp3 (+13635), Ecel1 (+17878)
chr1	87460931	87463391	Kcnj13 (-67432), 3110079O15Rik (-8110)
chr1	87465200	87466721	3110079O15Rik (-4310)
chr1	87742408	87744476	Atg16l1 (-12644)
chr1	87745370	87746368	Atg16l1 (-10217)
chr1	88028697	88029835	Ugt1a10 (-26145), Usp40 (-20732)
chr1	88034419	88035459	Usp40 (-26405), Ugt1a10 (-20472)
chr1	88215393	88216510	Mroh2a (-11079), Ugt1a1 (+3993)
chr1	88289509	88290792	Trpm8 (-16608), Hjurp (-12518)
chr1	88291500	88292621	Trpm8 (-14698), Hjurp (-14428)
chr1	88295846	88296854	Hjurp (-18717), Trpm8 (-10409)
chr1	88297963	88300124	Hjurp (-21411), Trpm8 (-7715)
chr1	88300238	88302975	Hjurp (-23974), Trpm8 (-5152)
chr1	88303183	88304016	Trpm8 (-3159)
chr1	88308936	88310095	Spp2 (-97445), Trpm8 (+2757)
chr1	88831206	88833187	NONE
chr1	89200521	89202148	NONE
chr1	89216594	89218026	NONE
chr1	89502734	89503385	Agap1 (+48254)
chr1	90445392	90448721	NONE
chr1	90988861	90989461	Lrrfip1 (-64293), Rab17 (-19500)
chr1	91475827	91477373	Traf3ip1 (-18094), Per2 (-17276)
chr1	92352980	92353487	NONE
chr1	92417896	92418529	Ndufa10 (+55647)
chr1	92528139	92529364	Olfr1413 (-42570), Olfr1414 (-10091)
chr1	93873191	93873770	Gal3st2b (-44830), D2hgdh (+48207)
chr1	93939283	93939950	Gal3st2c (-50892), Gal3st2b (+21306)
chr1	93944161	93945669	Gal3st2c (-45594), Gal3st2b (+26604)
chr1	93958181	93959043	Gal3st2c (-31897), Gal3st2b (+40301)
chr1	94034908	94036102	Neu4 (+15054), Pdcd1 (+17048)
chr1	94068880	94069668	Pdcd1 (-16721)
chr1	94106563	94107279	Pdcd1 (-54368)
chr1	94150670	94152007	Pdcd1 (-98786)
chr1	94152602	94153186	NONE
chr1	94156458	94157380	NONE
chr1	94260135	94260722	NONE
chr1	94388931	94389456	NONE
chr1	94393569	94394541	NONE
chr1	94399431	94400064	NONE
chr1	94480951	94482250	NONE
chr1	94728370	94729727	NONE
chr1	94771693	94773146	NONE
chr1	95238320	95239372	Fam174a (-74777)
chr1	95511478	95512107	NONE
chr1	95517188	95518181	NONE
chr1	95696651	95697934	St8sia4 (-29722)
chr1	95783372	95784099	NONE
chr1	95899678	95900225	NONE
chr1	96191336	96191893	NONE
chr1	96223921	96224493	NONE
chr1	96967411	96968339	Slco4c1 (-95704)
chr1	97173602	97175205	Slco6c1 (-46198)
chr1	97179083	97179967	Slco6c1 (-51319)
chr1	97180077	97181090	Slco6c1 (-52378)
chr1	97422975	97423570	NONE
chr1	97779178	97779866	Ppip5k2 (-9111)
chr1	97780415	97781058	Ppip5k2 (-10326)
chr1	98201103	98201688	NONE
chr1	98287099	98288473	NONE
chr1	98288602	98289148	NONE
chr1	98289739	98292090	NONE
chr1	98292614	98293325	NONE
chr1	98366348	98367600	Slco6d1 (-54150)
chr1	98385246	98386419	Slco6d1 (-35291)
chr1	98620202	98620886	NONE
chr1	98650692	98651417	NONE
chr1	98769012	98772167	NONE
chr1	98799692	98800327	NONE
chr1	98840331	98841226	NONE
chr1	98952202	98952838	NONE
chr1	98968673	98969607	NONE
chr1	99131367	99132091	NONE
chr1	99350898	99351929	NONE
chr1	99588657	99589271	NONE
chr1	100223850	100224543	NONE
chr1	100351190	100352149	NONE
chr1	100754314	100755553	NONE
chr1	100780842	100781726	NONE
chr1	100980591	100981431	NONE
chr1	100986038	100986921	NONE
chr1	100994167	100994757	NONE
chr1	101045181	101045781	NONE
chr1	101106412	101107004	NONE
chr1	101247367	101248112	NONE
chr1	101302387	101303347	NONE
chr1	101336159	101336912	NONE
chr1	101606394	101607348	NONE
chr1	101758396	101758940	NONE
chr1	101933890	101935311	NONE
chr1	101978233	101978939	NONE
chr1	101983595	101984404	NONE
chr1	102091698	102092970	NONE
chr1	102122919	102123552	NONE
chr1	102151463	102152244	NONE
chr1	102250156	102250697	NONE
chr1	102384912	102385447	NONE
chr1	102393695	102394747	NONE
chr1	102604805	102605737	NONE
chr1	102643202	102644217	NONE
chr1	103031685	103032298	NONE
chr1	103032688	103033430	NONE
chr1	103033546	103034115	NONE
chr1	103116760	103118016	NONE
chr1	103147949	103148620	NONE
chr1	103153083	103154420	NONE
chr1	103179497	103180898	NONE
chr1	103205072	103207608	NONE
chr1	103209128	103209700	NONE
chr1	103209838	103210495	NONE
chr1	103211661	103212344	NONE
chr1	103419288	103419852	NONE
chr1	103588765	103589343	NONE
chr1	103590865	103591365	NONE
chr1	103593393	103594075	NONE
chr1	103920107	103921099	NONE
chr1	103925304	103926541	NONE
chr1	104217653	104218544	NONE
chr1	104222244	104222745	NONE
chr1	104222906	104223598	NONE
chr1	104272396	104273059	NONE
chr1	104279331	104280245	NONE
chr1	104289732	104290357	NONE
chr1	104293060	104293741	NONE
chr1	104293898	104294831	NONE
chr1	104365554	104366193	NONE
chr1	104581358	104582320	NONE
chr1	104968281	104969611	NONE
chr1	105019296	105021071	NONE
chr1	105389548	105390092	Rnf152 (-33150)
chr1	105529444	105530004	NONE
chr1	105568046	105568807	Pign (+95235)
chr1	105573618	105574231	Pign (+89737)
chr1	105613445	105613954	Pign (+49962)
chr1	106299778	106300744	NONE
chr1	106473027	106473737	NONE
chr1	106731382	106733383	Bcl2 (-18109), Kdsr (+27344)
chr1	106848895	106849622	Vps4b (-52531), Serpinb5 (-11944)
chr1	106854703	106855467	Vps4b (-58357), Serpinb5 (-6118)
chr1	106921939	106922583	Serpinb12 (-12188), Serpinb5 (+61058)
chr1	106935550	106936179	Serpinb13 (-45119), Serpinb12 (+1416)
chr1	107121058	107121708	Serpinb3d (-37877), Serpinb3b (+39731)
chr1	107203316	107203892	Serpinb3b (-42490), Serpinb3c (+74767)
chr1	107208567	107209631	Serpinb3b (-47985), Serpinb3c (+69272)
chr1	107628430	107629043	Serpinb8 (+38731)
chr1	107744513	107745031	NONE
chr1	107751964	107752860	NONE
chr1	107796944	107797988	NONE
chr1	107822752	107824796	NONE
chr1	107881314	107882113	NONE
chr1	107920660	107921174	NONE
chr1	108038950	108039748	NONE
chr1	108327009	108328510	NONE
chr1	108408988	108409640	NONE
chr1	108413279	108415105	NONE
chr1	108415720	108416894	NONE
chr1	108518053	108519019	NONE
chr1	108523491	108524094	NONE
chr1	108733226	108733966	NONE
chr1	108738567	108739366	NONE
chr1	108788135	108788670	NONE
chr1	108987506	108988693	NONE
chr1	109034654	109035978	NONE
chr1	109067114	109067780	NONE
chr1	109128757	109131258	NONE
chr1	109349296	109349848	NONE
chr1	109614163	109615121	NONE
chr1	109615328	109615868	NONE
chr1	109616969	109617508	NONE
chr1	109618446	109619611	NONE
chr1	109619730	109620249	NONE
chr1	109750877	109751693	NONE
chr1	109871503	109872625	NONE
chr1	109877573	109878120	NONE
chr1	110170993	110171535	NONE
chr1	110177672	110178194	NONE
chr1	110329801	110330445	NONE
chr1	110332332	110333069	NONE
chr1	110333227	110334050	NONE
chr1	110937699	110938559	Cdh19 (+39234)
chr1	111253675	111254585	NONE
chr1	111258290	111258912	NONE
chr1	111259495	111260038	NONE
chr1	111580433	111581397	NONE
chr1	111703350	111703872	NONE
chr1	111704122	111704957	NONE
chr1	111705060	111706302	NONE
chr1	111708309	111709325	NONE
chr1	111709699	111710308	NONE
chr1	111749178	111749752	NONE
chr1	111963051	111963560	Dsel (-98388)
chr1	112175101	112175724	NONE
chr1	112214222	112214759	NONE
chr1	112219940	112220734	NONE
chr1	112233170	112234542	NONE
chr1	112235236	112236708	NONE
chr1	112237388	112238843	NONE
chr1	112264499	112265066	NONE
chr1	112268939	112269472	NONE
chr1	112556417	112557145	NONE
chr1	112564491	112565063	NONE
chr1	112566517	112567046	NONE
chr1	112594158	112595233	NONE
chr1	112595361	112595977	NONE
chr1	112596159	112597706	NONE
chr1	112597823	112598371	NONE
chr1	112600019	112601005	NONE
chr1	112838122	112839302	NONE
chr1	112869775	112870562	NONE
chr1	112930187	112930857	NONE
chr1	112931029	112931898	NONE
chr1	112934711	112935377	NONE
chr1	113016116	113016787	NONE
chr1	113016904	113018580	NONE
chr1	113018798	113019646	NONE
chr1	113021111	113021641	NONE
chr1	113051033	113051647	NONE
chr1	113056450	113057286	NONE
chr1	113339831	113342099	NONE
chr1	113403085	113403774	NONE
chr1	113680279	113680914	NONE
chr1	113696623	113697592	NONE
chr1	114035060	114036026	NONE
chr1	114101691	114102787	NONE
chr1	114112065	114113311	NONE
chr1	114176715	114177670	NONE
chr1	114182128	114184017	NONE
chr1	114186146	114187011	NONE
chr1	114187373	114188115	NONE
chr1	114189552	114190358	NONE
chr1	114223950	114225138	NONE
chr1	114229328	114230090	NONE
chr1	114319119	114319646	NONE
chr1	114421210	114421834	NONE
chr1	114500072	114500673	NONE
chr1	114557317	114558897	NONE
chr1	114605538	114606671	NONE
chr1	114606798	114609228	NONE
chr1	114731725	114732314	NONE
chr1	114764557	114765547	NONE
chr1	114769996	114771199	NONE
chr1	114808212	114809370	NONE
chr1	114875134	114875741	NONE
chr1	114984650	114985598	NONE
chr1	115100306	115100884	NONE
chr1	115447309	115448589	NONE
chr1	115457135	115457986	NONE
chr1	115476670	115477193	NONE
chr1	115799381	115800344	NONE
chr1	115885628	115886396	NONE
chr1	115887106	115887642	NONE
chr1	115888883	115890260	NONE
chr1	116362549	116364093	NONE
chr1	116588672	116589203	NONE
chr1	116648631	116649147	NONE
chr1	116649459	116650220	NONE
chr1	116650497	116651436	NONE
chr1	116653906	116654595	NONE
chr1	116855500	116856060	Gm19965 (+52797)
chr1	116861324	116862527	Gm19965 (+58943)
chr1	117089822	117090665	NONE
chr1	117167126	117168603	NONE
chr1	117253563	117255407	NONE
chr1	117259759	117260670	NONE
chr1	117295516	117296429	NONE
chr1	117375269	117376614	NONE
chr1	117433595	117434453	NONE
chr1	117473381	117473916	NONE
chr1	117485101	117486388	NONE
chr1	117584015	117584739	NONE
chr1	117703447	117703951	B020011L13Rik (-77434), Gm28363 (+6568)
chr1	117705419	117707546	B020011L13Rik (-74650), Gm28363 (+9352)
chr1	117707702	117708210	B020011L13Rik (-73177), Gm28363 (+10825)
chr1	117747446	117748567	B020011L13Rik (-33126), Gm28363 (+50876)
chr1	118017715	118018450	Gm7145 (+52144)
chr1	118072722	118073229	NONE
chr1	118096843	118097777	Gm29106 (-79232)
chr1	118123627	118124164	Gm29106 (-52646)
chr1	118127940	118128878	Gm29106 (-48133)
chr1	118143219	118144380	Gm29106 (-32742)
chr1	118144549	118145691	Gm29106 (-31422)
chr1	118145829	118148364	Gm29106 (-29445)
chr1	118148664	118149652	Gm29106 (-27384)
chr1	118217661	118218692	Gm29106 (+41635), Tsn (+93239)
chr1	118587571	118588592	Tfcp2l1 (-39864)
chr1	118750088	118750684	NONE
chr1	118752645	118753450	NONE
chr1	118757512	118758219	NONE
chr1	118764655	118765186	NONE
chr1	118837448	118838647	NONE
chr1	118838984	118839796	NONE
chr1	118842862	118843557	NONE
chr1	118848209	118848901	NONE
chr1	118999934	119001133	Gli2 (+53085)
chr1	119004441	119005285	Gli2 (+48756)
chr1	119006706	119007606	Gli2 (+46463)
chr1	119007708	119009019	Gli2 (+45255)
chr1	119017112	119017656	Gli2 (+36235)
chr1	119036732	119037285	Gli2 (+16610)
chr1	119047700	119048360	Gli2 (+5589)
chr1	119051864	119052992	Gli2 (+1191)
chr1	119117909	119118686	Gli2 (-64679)
chr1	119183991	119184509	NONE
chr1	119223552	119224260	NONE
chr1	119226844	119227625	NONE
chr1	119233612	119235292	NONE
chr1	119237334	119237836	NONE
chr1	119256827	119257355	NONE
chr1	119290079	119290734	NONE
chr1	119298489	119299636	NONE
chr1	119304255	119304824	NONE
chr1	119308425	119309209	NONE
chr1	119326574	119327101	Inhbb (+95410)
chr1	119351665	119352233	Inhbb (+70299)
chr1	119419330	119420111	Inhbb (+2527)
chr1	119476480	119477218	Inhbb (-54601), Ralb (+27945)
chr1	119744283	119745270	Epb41l5 (-95841), Ptpn4 (+92836)
chr1	119750121	119750768	Ptpn4 (+87168)
chr1	120372113	120372990	C1ql2 (+31970)
chr1	120570943	120571908	Marco (-66402), En1 (-30992)
chr1	120574161	120575011	Marco (-69562), En1 (-27832)
chr1	120575334	120575963	Marco (-70625), En1 (-26769)
chr1	120602969	120603986	En1 (+1060)
chr1	120606064	120607288	En1 (+4258)
chr1	120993989	120994934	NONE
chr1	121040727	121041681	NONE
chr1	121202619	121205208	NONE
chr1	121358561	121359266	Ccdc93 (-72135), Insig2 (-30890)
chr1	121457875	121458592	Ccdc93 (+27185), Htr5b (+70231)
chr1	121483473	121485164	Htr5b (+44146), Ccdc93 (+53270)
chr1	121515820	121516653	Htr5b (+12228), Ccdc93 (+85188)
chr1	121670348	121671021	NONE
chr1	121777355	121778333	NONE
chr1	122086561	122087565	NONE
chr1	122092386	122093026	NONE
chr1	122771353	122773772	NONE
chr1	123302365	123303046	NONE
chr1	123303297	123304131	NONE
chr1	123857072	123857916	NONE
chr1	123873856	123874664	NONE
chr1	124141429	124142030	Dpp10 (-96171)
chr1	124147205	124147746	NONE
chr1	124642388	124642927	NONE
chr1	124643790	124644578	NONE
chr1	124966047	124966564	NONE
chr1	124971622	124972433	NONE
chr1	125134298	125135425	NONE
chr1	125144140	125144790	NONE
chr1	125245633	125246971	NONE
chr1	125317700	125319361	NONE
chr1	125347260	125348846	Actr3 (+87494)
chr1	125361241	125362739	Actr3 (+73557)
chr1	125466652	125467243	Slc35f5 (-94068), Actr3 (-31401)
chr1	125485872	125487047	Slc35f5 (-74556), Actr3 (-50913)
chr1	125619607	125620467	Gpr39 (-56958), Slc35f5 (+59021)
chr1	125782619	125783178	NONE
chr1	126425105	126425778	NONE
chr1	126627480	126630369	NONE
chr1	126669205	126670155	NONE
chr1	126773021	126773918	Nckap5 (+57162)
chr1	126792186	126792699	Nckap5 (+38189)
chr1	126797186	126797860	Nckap5 (+33109)
chr1	126939716	126940489	NONE
chr1	126941914	126942653	NONE
chr1	126943678	126944300	NONE
chr1	127558375	127559035	NONE
chr1	127559467	127560491	NONE
chr1	127562089	127564453	NONE
chr1	127590825	127591914	Tmem163 (+88178)
chr1	127592069	127593760	Tmem163 (+86633)
chr1	127879553	127880339	Rab3gap1 (+11173)
chr1	127880442	127881107	Rab3gap1 (+12002)
chr1	127892207	127893033	Rab3gap1 (+23847)
chr1	127893787	127894567	Rab3gap1 (+25404)
chr1	128484050	128485258	Dars (-67295)
chr1	128773178	128774122	NONE
chr1	128846939	128847540	NONE
chr1	128852230	128853409	NONE
chr1	129395787	129397531	NONE
chr1	129436351	129437094	NONE
chr1	129767879	129768386	NONE
chr1	130031967	130032505	NONE
chr1	130037446	130038431	NONE
chr1	130324190	130324861	Cd55b (+98483)
chr1	130491163	130492307	Cd55 (-28991)
chr1	130497117	130497678	Cd55 (-34654)
chr1	130535175	130536689	Cd55 (-73188), Zp3r (+93689)
chr1	130538449	130539178	Cd55 (-76070), Zp3r (+90807)
chr1	130599993	130601725	Zp3r (+28762)
chr1	131307710	131308957	Ikbke (-28728)
chr1	131643914	131644992	Rab7b (-44242), Ctse (+6147)
chr1	131645295	131646220	Rab7b (-42937), Ctse (+7452)
chr1	133594454	133596099	Snrpe (+15014)
chr1	134126249	134129113	Chil1 (-54723), Chit1 (+16439)
chr1	136338696	136339216	Gpr25 (-78083), Camsap2 (+7148)
chr1	136712786	136713300	Zfp281 (+88142)
chr1	136808331	136808967	NONE
chr1	137064146	137065049	NONE
chr1	137065567	137066669	NONE
chr1	137066770	137067752	NONE
chr1	137149843	137150429	NONE
chr1	137155146	137156416	NONE
chr1	137275019	137275528	NONE
chr1	137275776	137276914	NONE
chr1	137344360	137345496	NONE
chr1	137616280	137616960	NONE
chr1	137715502	137716638	NONE
chr1	138243130	138243735	Ptprc (-68166), Atp6v1g3 (-30305)
chr1	138305622	138306180	Atp6v1g3 (+32163)
chr1	138311024	138312329	Atp6v1g3 (+37939)
chr1	138339231	138340282	Atp6v1g3 (+66019)
chr1	138601681	138602189	Nek7 (+17814)
chr1	138788807	138790190	Lhx9 (+52930)
chr1	138790599	138791833	Lhx9 (+51213)
chr1	138794959	138795578	Lhx9 (+47160)
chr1	139116767	139117681	NONE
chr1	139369521	139370138	Crb1 (+7247)
chr1	139540421	139540948	Cfhr1 (+19587), F13b (+38983)
chr1	139546312	139546868	Cfhr1 (+13682), F13b (+44888)
chr1	139729323	139729978	Gm4788 (+51592)
chr1	139907319	139908350	NONE
chr1	139953254	139954385	NONE
chr1	139954564	139955913	NONE
chr1	140026417	140027141	NONE
chr1	140111028	140111594	Cfh (+72100)
chr1	140215581	140216581	Cfh (-32670), Kcnt2 (-30114)
chr1	140648460	140649014	NONE
chr1	140709842	140710465	NONE
chr1	140715077	140715972	NONE
chr1	140795083	140795772	NONE
chr1	140796763	140797423	NONE
chr1	140821761	140822721	NONE
chr1	140823049	140823831	NONE
chr1	140923893	140924607	NONE
chr1	140929747	140930371	NONE
chr1	140963902	140964925	NONE
chr1	140966492	140967517	NONE
chr1	140967737	140969146	NONE
chr1	140969249	140970306	NONE
chr1	141036384	141038017	NONE
chr1	141041704	141042340	NONE
chr1	141186803	141187624	NONE
chr1	141189707	141191021	NONE
chr1	141196149	141196703	NONE
chr1	141261791	141262847	NONE
chr1	141267245	141267747	NONE
chr1	141372565	141373369	NONE
chr1	141925559	141926116	NONE
chr1	142356397	142357071	NONE
chr1	142358640	142359146	NONE
chr1	142360036	142360563	NONE
chr1	142360833	142361366	NONE
chr1	142499941	142500765	NONE
chr1	142584993	142585685	NONE
chr1	142586078	142586815	NONE
chr1	142588182	142589069	NONE
chr1	143331534	143332470	NONE
chr1	143380507	143381171	NONE
chr1	143392923	143393503	NONE
chr1	143511335	143512176	NONE
chr1	143862088	143862890	Uchl5 (+85217)
chr1	143867977	143868680	Uchl5 (+91057)
chr1	144065238	144065841	Rgs2 (-61379)
chr1	144071039	144071539	Rgs2 (-67128)
chr1	144385972	144386764	NONE
chr1	144388699	144389552	NONE
chr1	144402240	144402768	NONE
chr1	144677769	144679299	Rgs18 (+96901)
chr1	144806892	144807828	Rgs18 (-31925)
chr1	144812158	144813132	Rgs18 (-37210)
chr1	144854686	144855853	Rgs18 (-79835)
chr1	144858369	144860230	Rgs18 (-83865)
chr1	145102474	145102981	NONE
chr1	145249756	145250282	NONE
chr1	145254878	145255425	NONE
chr1	145416155	145416738	NONE
chr1	145470003	145470824	NONE
chr1	145475416	145476130	NONE
chr1	145527835	145529995	NONE
chr1	145530561	145531711	NONE
chr1	145531985	145532717	NONE
chr1	145533206	145535387	NONE
chr1	145589971	145591234	NONE
chr1	145733083	145734337	NONE
chr1	145782198	145782718	NONE
chr1	145824648	145825568	NONE
chr1	146004369	146005724	NONE
chr1	146009323	146011142	NONE
chr1	146121795	146123391	NONE
chr1	146197127	146199260	NONE
chr1	146199428	146201517	NONE
chr1	146201625	146202570	NONE
chr1	146202699	146203539	NONE
chr1	146203638	146204514	NONE
chr1	146282218	146283243	NONE
chr1	146286108	146287059	NONE
chr1	146287545	146288491	NONE
chr1	146381505	146382167	NONE
chr1	146397324	146397970	Brinp3 (-97113)
chr1	146398344	146399656	Brinp3 (-95760)
chr1	146401804	146403641	Brinp3 (-92037)
chr1	146445258	146445998	Brinp3 (-49132)
chr1	146604185	146605003	NONE
chr1	146609575	146610342	NONE
chr1	146757547	146758059	NONE
chr1	147040744	147041350	NONE
chr1	147282408	147283294	NONE
chr1	147384139	147384760	NONE
chr1	147416265	147417445	NONE
chr1	147496940	147497553	NONE
chr1	147591912	147592559	NONE
chr1	147597524	147598200	NONE
chr1	147671275	147672167	NONE
chr1	147988725	147989576	NONE
chr1	148080812	148082061	NONE
chr1	148169800	148170592	NONE
chr1	148171195	148171749	NONE
chr1	148171874	148173479	NONE
chr1	148301557	148302407	NONE
chr1	148364834	148365948	NONE
chr1	148366261	148367328	NONE
chr1	148378734	148380067	NONE
chr1	148456815	148457604	NONE
chr1	148457728	148458407	NONE
chr1	148459325	148460182	NONE
chr1	148486547	148487192	NONE
chr1	148488778	148489448	NONE
chr1	148521299	148522335	NONE
chr1	148722784	148723698	NONE
chr1	148883564	148884242	NONE
chr1	149013111	149013708	NONE
chr1	149177467	149179239	NONE
chr1	149183654	149184625	NONE
chr1	149284813	149285316	NONE
chr1	149296439	149297439	NONE
chr1	149393787	149394818	NONE
chr1	149394974	149395738	NONE
chr1	149396260	149397186	NONE
chr1	149399511	149400217	NONE
chr1	149453245	149454101	NONE
chr1	149454300	149455198	NONE
chr1	149507445	149508328	NONE
chr1	149510673	149511683	NONE
chr1	149511851	149512492	NONE
chr1	149514444	149515120	NONE
chr1	149519003	149520533	NONE
chr1	149583300	149584059	NONE
chr1	149587848	149588541	NONE
chr1	149601230	149601839	NONE
chr1	149602056	149603205	NONE
chr1	150232375	150233925	Pdc (-86267)
chr1	150270836	150271394	Pdc (-48302)
chr1	150273001	150273538	Pdc (-46147)
chr1	150852405	150852988	NONE
chr1	151869268	151870165	NONE
chr1	152181063	152181699	1700025G04Rik (-91256)
chr1	152242265	152242872	NONE
chr1	152478433	152479093	Colgalt2 (+78933)
chr1	152480769	152481519	Colgalt2 (+81314)
chr1	152663461	152664311	Apobec4 (-86665), Rgl1 (-38669)
chr1	152667210	152667988	Apobec4 (-82952), Rgl1 (-42382)
chr1	154207040	154208171	Zfp648 (+6419)
chr1	154371869	154372517	NONE
chr1	154691611	154692114	Cacna1e (+34493)
chr1	154900680	154901437	NONE
chr1	154903577	154904405	NONE
chr1	155540030	155540612	Acbd6 (-17801)
chr1	157558689	157559301	Sec16b (+52267)
chr1	157882755	157884039	NONE
chr1	158331523	158332778	Brinp2 (+24175)
chr1	158337928	158338550	Brinp2 (+18087)
chr1	158642634	158643138	NONE
chr1	158648063	158648776	NONE
chr1	158839519	158840809	NONE
chr1	158879481	158880742	Pappa2 (+78255)
chr1	158885203	158885965	Pappa2 (+72783)
chr1	158956088	158956728	Pappa2 (+1959)
chr1	159021971	159023048	Pappa2 (-64143)
chr1	159974362	159974948	NONE
chr1	160421299	160422770	NONE
chr1	160815968	160816712	Rc3h1 (-90078), Rabgap1l (-23394)
chr1	162063580	162064604	4930558K02Rik (-84456)
chr1	162119772	162120480	NONE
chr1	162269776	162270670	NONE
chr1	162338506	162339679	NONE
chr1	162819895	162820820	Fmo4 (-6686), Fmo1 (+46252)
chr1	162841485	162843114	Fmo4 (-28628), Fmo1 (+24310)
chr1	162845788	162846469	Fmo4 (-32457), Fmo1 (+20481)
chr1	163160950	163161612	Mroh9 (-75611)
chr1	163675573	163676991	Mettl11b (+48950)
chr1	163710111	163710671	Mettl11b (+14841)
chr1	163783817	163784871	Kifap3 (+4761)
chr1	164539542	164540269	Atp1b1 (-81551)
chr1	164657111	164658636	NONE
chr1	164658768	164659305	NONE
chr1	164742119	164743064	Dpt (-54052)
chr1	165268026	165270685	Tiprl (-32413), Gpr161 (-26433)
chr1	165404588	165405817	Dcaf6 (+55262)
chr1	165410325	165411286	Dcaf6 (+49659)
chr1	165526572	165528366	Adcy10 (+42286)
chr1	165845037	165845579	Cd247 (+56627)
chr1	166179424	166180331	Gpa33 (+49640), Mael (+58866)
chr1	166353151	166354101	Tada1 (-25471), Ildr2 (+99487)
chr1	166356043	166356613	Tada1 (-22769)
chr1	166357266	166357812	Tada1 (-21558)
chr1	166357944	166359103	Tada1 (-20573)
chr1	166424043	166424899	Pogk (-14643), Gm4846 (+73117)
chr1	166474913	166475540	Pogk (-65399), Gm4846 (+22361)
chr1	166601008	166602286	Gm4847 (+46046)
chr1	166763511	166764126	Fmo9 (-81974)
chr1	166764764	166765304	Fmo9 (-83189)
chr1	166767006	166768857	Fmo9 (-86087)
chr1	166912459	166913344	Fam78b (-88515)
chr1	166918282	166918824	Fam78b (-82864)
chr1	166992896	166993708	Fam78b (-8115)
chr1	167824728	167825253	NONE
chr1	167825433	167826067	NONE
chr1	167826225	167827579	NONE
chr1	167836682	167838824	NONE
chr1	167839681	167840255	NONE
chr1	168623484	168624066	NONE
chr1	168628619	168629857	NONE
chr1	168649142	168650150	NONE
chr1	168720358	168721220	NONE
chr1	169174676	169175466	NONE
chr1	169284806	169285631	NONE
chr1	169517663	169518306	Nuf2 (+13479)
chr1	169543140	169544335	Nuf2 (-12274)
chr1	169546563	169547121	Nuf2 (-15378)
chr1	170117192	170118399	Ddr2 (-7235), Uap1 (+57150)
chr1	170120693	170121613	Ddr2 (-10592), Uap1 (+53793)
chr1	170122040	170122737	Ddr2 (-11828), Uap1 (+52557)
chr1	170688128	170688852	Olfml2b (+43958)
chr1	170945539	170946293	Fcrla (-18333), Fcgr2b (+30211)
chr1	171625813	171626647	Ly9 (-18820), Slamf7 (+26805)
chr1	172266798	172267565	Atp1a4 (-8768), Atp1a2 (+30882)
chr1	172268898	172269585	Atp1a4 (-10828), Atp1a2 (+28822)
chr1	172548534	172549070	Vsig8 (-7136), Cfap45 (+27758)
chr1	172716713	172717566	Crp (+19085)
chr1	172731905	172732629	Crp (+34212)
chr1	172884483	172885163	Apcs (+10218)
chr1	173260242	173261188	Fcer1a (-33501), Olfr418 (-5286)
chr1	173792805	173793605	Ifi204 (-26286), Mndal (+87100)
chr1	173832941	173833720	Ifi204 (-66412), Mndal (+46974)
chr1	173892779	173893365	Mndal (-12767), Ifi211 (+19974)
chr1	174254003	174255174	Olfr419 (-2528)
chr1	174462887	174463514	Fmn2 (-38624), Olfr220 (+21119)
chr1	174713481	174714041	NONE
chr1	174948886	174949499	Grem2 (-27374)
chr1	175013739	175015580	Grem2 (-92841)
chr1	175042031	175042954	NONE
chr1	175043326	175044453	NONE
chr1	175045428	175047264	NONE
chr1	175087279	175087829	NONE
chr1	175795916	175796532	Exo1 (-84357), Wdr64 (+97631)
chr1	175822169	175822842	Exo1 (-58075)
chr1	175844505	175845111	Exo1 (-35773)
chr1	175845519	175848169	Exo1 (-33737)
chr1	176282088	176283395	Pld5 (-7444)
chr1	176543210	176544046	NONE
chr1	176544267	176545282	NONE
chr1	176548194	176549514	NONE
chr1	176554050	176554583	NONE
chr1	176579114	176580157	NONE
chr1	176898816	176899914	Sdccag8 (+84705)
chr1	177213059	177213582	Akt3 (+44882)
chr1	177218541	177219452	Akt3 (+39206)
chr1	177640004	177640597	1700016C15Rik (-89513)
chr1	177653419	177653933	1700016C15Rik (-76138)
chr1	177758879	177759688	1700016C15Rik (+29470), Adss (+37227)
chr1	177760094	177760815	1700016C15Rik (+30641), Adss (+36056)
chr1	177904398	177905281	Gm16432 (-86595)
chr1	177923646	177925729	Gm16432 (-66747)
chr1	177929449	177930408	Gm16432 (-61506)
chr1	177934914	177935795	Gm16432 (-56080)
chr1	178057983	178058663	Gm16432 (+66888)
chr1	178058839	178060566	Gm16432 (+68268)
chr1	178063253	178063939	Gm16432 (+72161)
chr1	178126966	178127579	Desi2 (-60259)
chr1	178174813	178175848	Desi2 (-12201)
chr1	178175992	178176525	Desi2 (-11273)
chr1	178178819	178179489	Desi2 (-8378)
chr1	178179748	178181038	Desi2 (-7139)
chr1	178503398	178504113	Kif26b (-25369), Efcab2 (+97653)
chr1	178529954	178531028	Kif26b (+1366)
chr1	179392113	179393425	NONE
chr1	179660375	179661023	Sccpdh (-7511)
chr1	179690747	179691266	Sccpdh (+22797)
chr1	179691376	179693470	Sccpdh (+24213)
chr1	179896177	179896960	Ahctf1 (-92889), Cdc42bpa (-64016)
chr1	181267684	181268920	Cnih3 (-84326), Wdr26 (-56750)
chr1	181270043	181270596	Cnih3 (-82308), Wdr26 (-58768)
chr1	181493801	181495457	Ccdc121 (+16822)
chr1	181498557	181499295	Ccdc121 (+12525)
chr1	182259670	182262007	Degs1 (+21965)
chr1	182262225	182262921	Degs1 (+20231)
chr1	182263602	182264289	Degs1 (+18858)
chr1	182264448	182265189	Degs1 (+17985)
chr1	182892787	182893713	Tlr5 (-61538)
chr1	183542450	183544743	NONE
chr1	183565348	183566583	NONE
chr1	184473299	184474848	NONE
chr1	184634168	184634833	Hlx (+98118)
chr1	184731746	184732368	Hlx (+562)
chr1	185155541	185156417	Rab3gap2 (-48138)
chr1	185161294	185161949	Rab3gap2 (-42495)
chr1	185305626	185306207	Iars2 (+23479)
chr1	185564364	185566908	NONE
chr1	185623300	185623822	NONE
chr1	185624007	185624716	NONE
chr1	186104252	186104822	Lyplal1 (+12773)
chr1	186109984	186110628	Lyplal1 (+7004)
chr1	186709840	186710380	Tgfb2 (-4410)
chr1	186729916	186732738	Tgfb2 (-25627), Rrp15 (+18031)
chr1	186870355	186871639	D1Pas1 (-96419)
chr1	186871845	186873214	D1Pas1 (-94886)
chr1	186874457	186875196	D1Pas1 (-92589)
chr1	187062640	187063775	D1Pas1 (+95792)
chr1	187068626	187069367	NONE
chr1	187392703	187394487	NONE
chr1	187609345	187610027	NONE
chr1	187619202	187619993	NONE
chr1	188341541	188342730	Ush2a (+79102)
chr1	188609430	188610113	NONE
chr1	188610229	188611890	NONE
chr1	188924332	188926621	Kctd3 (+82363)
chr1	189452238	189453467	NONE
chr1	189453945	189455044	NONE
chr1	189534186	189534932	NONE
chr1	190174478	190175756	Prox1 (-4403)
chr1	190277423	190278120	NONE
chr1	190299980	190302794	NONE
chr1	190302959	190303611	NONE
chr1	190446854	190447361	NONE
chr1	190614307	190615444	NONE
chr1	190660288	190661067	NONE
chr1	190750266	190750786	NONE
chr1	190780358	190781558	NONE
chr1	190983001	190983576	Vash2 (-4287)
chr1	191147531	191148048	Fam71a (+17027), Batf3 (+49465)
chr1	191386544	191387475	Ppp2r5a (+10031), Tmem206 (+61098)
chr1	191936164	191938536	Rd3 (-40020), Slc30a1 (+30583)
chr1	191939411	191941436	Rd3 (-36946), Slc30a1 (+33657)
chr1	192229516	192231903	Kcnh1 (+39936)
chr1	192470628	192471902	NONE
chr1	192577183	192578111	NONE
chr1	192631333	192631899	NONE
chr1	193070574	193071455	Syt14 (-35298), Diexf (+59257)
chr1	193804043	193804599	NONE
chr1	194654308	194655559	Plxna2 (+35109)
chr1	194737539	194738082	NONE
chr1	195055012	195056711	Cd46 (+36387)
chr1	195321184	195321790	NONE
chr1	195321932	195323439	NONE
chr1	195323543	195324209	NONE
chr1	195327039	195327574	NONE
chr1	195351019	195355144	NONE
chr1	195355850	195356837	NONE
chr1	195357464	195358497	NONE
chr1	195371495	195372059	NONE
chr10	3109342	3110506	NONE
chr10	3111177	3115714	NONE
chr10	3115846	3117257	NONE
chr10	3316564	3317395	H60c (-49209), Ppp1r14c (-49077)
chr10	3601097	3601813	Iyd (+61215)
chr10	3602071	3602764	Iyd (+62178)
chr10	3605552	3607081	Iyd (+66077)
chr10	3620899	3621552	Iyd (+80986)
chr10	4194211	4196053	Akap12 (-71248)
chr10	4911294	4912701	NONE
chr10	4917203	4918395	NONE
chr10	4936171	4937006	NONE
chr10	5089808	5091108	Gm10097 (+21266)
chr10	5388656	5390004	NONE
chr10	5394878	5395389	NONE
chr10	5580921	5582871	Syne1 (-31204), Myct1 (-11879)
chr10	5720307	5720832	Vip (+81352), Fbxo5 (+85030)
chr10	5724236	5724949	Fbxo5 (+81007), Vip (+85375)
chr10	6081282	6081913	NONE
chr10	6082762	6084432	NONE
chr10	6084670	6085256	NONE
chr10	6085400	6087387	NONE
chr10	6088139	6088932	NONE
chr10	6398858	6402259	NONE
chr10	6402406	6406510	NONE
chr10	6567170	6568296	NONE
chr10	6654578	6655647	NONE
chr10	7401528	7402324	Ulbp1 (+71712)
chr10	7424227	7427029	Ulbp1 (+48010)
chr10	7895953	7896493	Tab2 (+60007), Zc3h12d (+63753)
chr10	7976326	7976848	Tab2 (-20357)
chr10	8398783	8399843	NONE
chr10	8403553	8404206	NONE
chr10	8545100	8545982	Ust (-26716)
chr10	8546203	8547364	Ust (-27959)
chr10	8547770	8548761	Ust (-29441)
chr10	8600971	8601851	Ust (-82586)
chr10	8605454	8606203	Ust (-87004)
chr10	10026772	10027867	NONE
chr10	10084557	10085059	NONE
chr10	10570912	10571767	Rab32 (-13075)
chr10	10572433	10573319	Rab32 (-14611)
chr10	10584471	10585260	Gm10944 (-96482), Rab32 (-26601)
chr10	10592249	10592924	Gm10944 (-88761), Rab32 (-34322)
chr10	10824025	10824648	NONE
chr10	10955759	10956906	NONE
chr10	10975398	10976277	NONE
chr10	11220838	11221586	Fbxo30 (-60118), Shprh (+71782)
chr10	11352633	11353190	Epm2a (+9508)
chr10	11447775	11448285	NONE
chr10	11525092	11525669	NONE
chr10	11635886	11637140	NONE
chr10	11695059	11696972	NONE
chr10	11698998	11700043	NONE
chr10	11700515	11701247	NONE
chr10	11856161	11856945	NONE
chr10	12165325	12165930	NONE
chr10	12266423	12267385	NONE
chr10	12385846	12387109	NONE
chr10	12395422	12395990	NONE
chr10	12997515	12999221	Stx11 (-34106), Sf3b5 (-6975)
chr10	13002568	13003951	Sf3b5 (-2083)
chr10	13611324	13611922	Pex3 (-58484)
chr10	13662259	13662889	NONE
chr10	13893027	13894498	Hivep2 (-72616), Aig1 (-24806)
chr10	13894770	13895691	Hivep2 (-71148), Aig1 (-26274)
chr10	14561021	14561932	Adgrg6 (-16441)
chr10	14646781	14647380	Vta1 (+58479)
chr10	14709440	14710091	Vta1 (-4206)
chr10	15063799	15065196	NONE
chr10	15180216	15180769	NONE
chr10	15180993	15181539	NONE
chr10	15192739	15193565	NONE
chr10	15195251	15196017	NONE
chr10	15197495	15198408	NONE
chr10	15342126	15342841	NONE
chr10	15346289	15346904	NONE
chr10	15386753	15387354	NONE
chr10	15572352	15573112	NONE
chr10	15600582	15601296	NONE
chr10	15625178	15626933	NONE
chr10	15634755	15636171	NONE
chr10	15774632	15775159	NONE
chr10	15780563	15781152	NONE
chr10	15896165	15896717	NONE
chr10	15936989	15937638	NONE
chr10	16692103	16693165	NONE
chr10	16697843	16698486	NONE
chr10	16777373	16778036	NONE
chr10	16820447	16821131	NONE
chr10	17143688	17144285	NONE
chr10	17149171	17149745	NONE
chr10	17318626	17319567	NONE
chr10	17319867	17320575	NONE
chr10	17320820	17322006	NONE
chr10	17322118	17323541	NONE
chr10	17323690	17324618	NONE
chr10	19539038	19539855	Ifngr1 (-52502)
chr10	19540477	19541195	Ifngr1 (-51113)
chr10	19543620	19544409	Ifngr1 (-47934)
chr10	19732311	19732975	Il20ra (+20073)
chr10	19772237	19772871	Il20ra (+59984), Slc35d3 (+78905)
chr10	19786773	19787440	Slc35d3 (+64352), Il20ra (+74537)
chr10	19798028	19798717	Slc35d3 (+53086), Il20ra (+85803)
chr10	19799028	19801392	Slc35d3 (+51249), Il20ra (+87640)
chr10	21211733	21212714	Hbs1l (-83809), Myb (-51319)
chr10	21643681	21644342	1700020N01Rik (+50867)
chr10	21647017	21648242	1700020N01Rik (+54485)
chr10	21648912	21649527	1700020N01Rik (+56075)
chr10	22142212	22143144	4930444G20Rik (-74599), E030030I06Rik (+6592)
chr10	22369238	22370043	Raet1d (+9089)
chr10	22436421	22436995	Raet1d (+76156)
chr10	22470367	22471629	NONE
chr10	22527839	22528972	NONE
chr10	22535019	22535531	NONE
chr10	22683524	22684081	Slc2a12 (+38792), Tbpl1 (+47644)
chr10	22684974	22685711	Slc2a12 (+40332), Tbpl1 (+46104)
chr10	22687170	22687713	Slc2a12 (+42431), Tbpl1 (+44005)
chr10	22688394	22689713	Tbpl1 (+42393), Slc2a12 (+44043)
chr10	22735629	22736608	Tbpl1 (-4672)
chr10	22736903	22738123	Tbpl1 (-6066), Tcf21 (+82661)
chr10	22739721	22740300	Tbpl1 (-8564), Tcf21 (+80163)
chr10	22744582	22745594	Tbpl1 (-13641), Tcf21 (+75086)
chr10	22802830	22803678	Tbpl1 (-71807), Tcf21 (+16920)
chr10	22941274	22941861	NONE
chr10	23428053	23428656	Eya4 (-78452)
chr10	23475059	23476057	NONE
chr10	23486253	23487295	NONE
chr10	23501056	23501657	NONE
chr10	23506369	23507235	NONE
chr10	23631644	23632538	NONE
chr10	23637274	23637991	NONE
chr10	23658969	23659635	NONE
chr10	23871508	23872186	Vnn1 (-22841), Vnn3 (+20385)
chr10	23875921	23877565	Vnn1 (-17945), Vnn3 (+25281)
chr10	24689234	24691028	Enpp1 (+21860), Ctgf (+94689)
chr10	25101683	25102423	NONE
chr10	25103857	25105070	NONE
chr10	25418964	25419972	Epb41l2 (+59670)
chr10	25424374	25425094	Epb41l2 (+64936)
chr10	25624069	25625989	Smlr1 (-88762)
chr10	25896717	25897803	NONE
chr10	25898614	25900548	NONE
chr10	25901352	25903116	NONE
chr10	25941712	25943116	NONE
chr10	26169405	26170824	Tmem200a (-91063), Samd3 (-59592)
chr10	26642411	26643735	NONE
chr10	26731023	26731904	Arhgap18 (-41013)
chr10	26928151	26929812	NONE
chr10	26930576	26932441	NONE
chr10	26933531	26934330	NONE
chr10	27254763	27255754	NONE
chr10	27261816	27262755	NONE
chr10	27359604	27360554	NONE
chr10	27818210	27825804	NONE
chr10	28526771	28527413	NONE
chr10	28918642	28919391	2310057J18Rik (+67286)
chr10	28934064	28934885	2310057J18Rik (+51828)
chr10	28935858	28936386	2310057J18Rik (+50181)
chr10	29010499	29011380	2310057J18Rik (-24637)
chr10	29012775	29013286	2310057J18Rik (-26728)
chr10	29534103	29534768	Rspo3 (+1431)
chr10	29619654	29620633	Rspo3 (-84277)
chr10	29625299	29626021	Rspo3 (-89793)
chr10	29762940	29763575	NONE
chr10	29773310	29774026	NONE
chr10	29797855	29798379	NONE
chr10	29928063	29929573	NONE
chr10	29959087	29960236	NONE
chr10	30216063	30217607	Cenpw (-16275)
chr10	30575055	30575590	Trmt11 (+25426)
chr10	30575883	30576545	Trmt11 (+24535)
chr10	30776885	30777640	Ncoa7 (-5322), Hey2 (+65538)
chr10	30814860	30815556	Ncoa7 (-43267), Hey2 (+27593)
chr10	30815653	30816440	Ncoa7 (-44106), Hey2 (+26754)
chr10	30818689	30819364	Ncoa7 (-47086), Hey2 (+23774)
chr10	31054950	31056006	NONE
chr10	31060389	31061394	NONE
chr10	31088625	31090370	NONE
chr10	31090469	31091210	NONE
chr10	31093662	31094246	NONE
chr10	31483470	31484019	Tpd52l1 (-37787)
chr10	31487418	31488038	Tpd52l1 (-41770)
chr10	31488702	31489631	Tpd52l1 (-43209)
chr10	31672603	31673130	Rnf217 (-63683)
chr10	31753452	31754768	NONE
chr10	31879886	31880440	NONE
chr10	31885311	31886132	NONE
chr10	31983181	31984266	NONE
chr10	31984382	31985614	NONE
chr10	31997255	31997996	NONE
chr10	32045269	32045901	NONE
chr10	32082587	32083150	NONE
chr10	32499107	32500335	NONE
chr10	32505123	32505679	NONE
chr10	32527747	32528443	NONE
chr10	32816727	32817314	Nkain2 (+73440)
chr10	32822327	32823593	Nkain2 (+67501)
chr10	32838709	32839480	Nkain2 (+51366)
chr10	32938321	32939003	Nkain2 (-48201)
chr10	32966032	32966546	Nkain2 (-75828)
chr10	32971469	32972711	Nkain2 (-81629)
chr10	33491829	33492500	NONE
chr10	33503007	33503699	NONE
chr10	33577903	33578685	Clvs2 (+46475)
chr10	33821524	33822423	Sult3a1 (-35747), Sult3a2 (-35270)
chr10	33827151	33827924	Sult3a2 (-40834), Sult3a1 (-30183)
chr10	33887823	33888842	Rsph4a (-16778), Sult3a1 (+30612)
chr10	33890187	33890995	Rsph4a (-14520), Sult3a1 (+32870)
chr10	34434449	34435721	Frk (-48314), Nt5dc1 (-16533)
chr10	34554945	34555452	Frk (+71800)
chr10	34745990	34747858	NONE
chr10	34773149	34774103	NONE
chr10	34920408	34921016	NONE
chr10	35310063	35311432	NONE
chr10	35316497	35317032	NONE
chr10	35351041	35351819	NONE
chr10	35515343	35516322	NONE
chr10	35521136	35521913	NONE
chr10	35634611	35635185	Amd2 (+76994)
chr10	35676490	35678423	Amd2 (+34435)
chr10	36130204	36130776	NONE
chr10	36160676	36161251	NONE
chr10	36276251	36276995	NONE
chr10	36641337	36641857	NONE
chr10	36778231	36778921	NONE
chr10	36944438	36945013	Hdac2 (-29818)
chr10	36945959	36946565	Hdac2 (-28282)
chr10	37136568	37137344	Marcks (+1964)
chr10	37701789	37702805	NONE
chr10	37707517	37708580	NONE
chr10	37735566	37736354	NONE
chr10	37746888	37747470	NONE
chr10	37970203	37970836	NONE
chr10	38263611	38264578	NONE
chr10	38637904	38638671	NONE
chr10	38772045	38773213	Rfpl4b (+49150)
chr10	38932626	38934209	Lama4 (-32097)
chr10	38956663	38957425	Lama4 (-8471)
chr10	39613069	39613615	Traf3ip2 (+408)
chr10	39761064	39762343	Rev3l (+29586)
chr10	40646663	40647221	Mettl24 (-36340), Ddo (+16931)
chr10	41224656	41226535	Fig4 (+77664)
chr10	41308841	41310048	Ak9 (+5465)
chr10	41436814	41438415	Zbtb24 (-12768)
chr10	41439082	41440739	Zbtb24 (-10472)
chr10	41440962	41442213	Zbtb24 (-8795)
chr10	41442327	41444695	Zbtb24 (-6872)
chr10	41841444	41843106	Sesn1 (+32340)
chr10	41846896	41847639	Sesn1 (+37333)
chr10	42374822	42376326	Foxo3 (-98822)
chr10	43562599	43563219	1700021F05Rik (-21941), Cd24a (-16260)
chr10	43769863	43770809	NONE
chr10	43771332	43771951	NONE
chr10	43834372	43835202	Qrsl1 (+66958)
chr10	44320139	44320692	Atg5 (+52058)
chr10	44905645	44906876	NONE
chr10	45516681	45517634	Hace1 (-60671), Lin28b (-46957)
chr10	45524028	45524615	Lin28b (-54121), Hace1 (-53507)
chr10	45568102	45568615	Lin28b (-98158), Hace1 (-9470)
chr10	45688007	45688645	NONE
chr10	45693570	45694117	NONE
chr10	45838957	45839523	NONE
chr10	45844720	45845329	NONE
chr10	45910045	45910651	NONE
chr10	46500519	46501266	NONE
chr10	46580376	46580951	NONE
chr10	46585846	46587826	NONE
chr10	46913111	46913741	NONE
chr10	46918873	46919373	NONE
chr10	46972470	46974716	NONE
chr10	47070884	47071877	NONE
chr10	47072050	47073630	NONE
chr10	47326375	47327590	NONE
chr10	47328214	47328820	NONE
chr10	47330801	47331364	NONE
chr10	47438252	47439209	NONE
chr10	47455212	47455731	NONE
chr10	47669320	47669980	NONE
chr10	47671467	47672957	NONE
chr10	47673753	47674415	NONE
chr10	47747631	47748321	NONE
chr10	47748480	47750645	NONE
chr10	47750999	47752935	NONE
chr10	47754325	47754909	NONE
chr10	47755059	47755658	NONE
chr10	47757940	47758675	NONE
chr10	47799458	47800031	NONE
chr10	47803905	47804605	NONE
chr10	47804952	47805761	NONE
chr10	47880506	47881303	NONE
chr10	48032512	48033143	NONE
chr10	48231710	48232650	NONE
chr10	48825515	48826091	NONE
chr10	48831267	48832264	NONE
chr10	49230528	49231209	NONE
chr10	49823538	49825067	Grik2 (-35537)
chr10	49829599	49830236	Grik2 (-41152)
chr10	50029192	50029883	NONE
chr10	50109111	50109902	NONE
chr10	50114016	50115481	NONE
chr10	50184400	50184902	NONE
chr10	50290759	50293071	NONE
chr10	50368420	50369032	NONE
chr10	50420446	50426515	NONE
chr10	50673197	50674146	Ascc3 (+81003)
chr10	50676707	50677413	Ascc3 (+84391)
chr10	50678585	50679549	Ascc3 (+86398)
chr10	51034324	51035200	NONE
chr10	51039928	51040487	NONE
chr10	51131983	51132978	NONE
chr10	51228614	51229272	NONE
chr10	51581926	51582526	Fam162b (+8291), Lilrb4a (+91229)
chr10	51833361	51833953	NONE
chr10	51883685	51884496	NONE
chr10	51884716	51885451	NONE
chr10	51885615	51886398	NONE
chr10	51990570	51991443	Vgll2 (-31495)
chr10	51998276	51999349	Vgll2 (-23689)
chr10	52055743	52056354	Vgll2 (+33547)
chr10	52056950	52058152	Vgll2 (+35049)
chr10	52114545	52115256	Ros1 (+80343), Vgll2 (+92399)
chr10	52140119	52141142	Ros1 (+54613)
chr10	52208760	52210837	Dcbld1 (-23820), Ros1 (-14555)
chr10	52210960	52211468	Dcbld1 (-22405), Ros1 (-15970)
chr10	52342951	52343463	Gopc (+38868)
chr10	52494728	52495782	Nus1 (+77708)
chr10	52528322	52530261	NONE
chr10	52950507	52951367	NONE
chr10	53074558	53075720	NONE
chr10	53461182	53461707	Cep85l (-81498)
chr10	53570741	53573106	Asf1a (-25028)
chr10	53666295	53666874	Mcm9 (-36146), Fam184a (+84538)
chr10	53671535	53672261	Mcm9 (-41459), Fam184a (+79225)
chr10	53899340	53900373	NONE
chr10	54147945	54148885	Man1a (-72619)
chr10	54591583	54592486	NONE
chr10	54619295	54619965	NONE
chr10	54901835	54902558	NONE
chr10	54907273	54908236	NONE
chr10	55081353	55082623	NONE
chr10	55498175	55499066	NONE
chr10	55503503	55504803	NONE
chr10	55579612	55581068	NONE
chr10	55629346	55631113	NONE
chr10	55632296	55634033	NONE
chr10	55634303	55635233	NONE
chr10	55635390	55636139	NONE
chr10	55719022	55719926	NONE
chr10	55738935	55739878	NONE
chr10	55841701	55842442	NONE
chr10	55846890	55847841	NONE
chr10	56031149	56032001	Msl3l2 (-75342)
chr10	56255964	56257139	Tbc1d32 (-27863)
chr10	56269715	56270475	Tbc1d32 (-41406)
chr10	56287252	56288093	Gja1 (-91415), Tbc1d32 (-58984)
chr10	56293322	56293883	Gja1 (-85485), Tbc1d32 (-64914)
chr10	56706807	56708104	NONE
chr10	56721759	56722686	NONE
chr10	56723062	56723874	NONE
chr10	56725530	56726436	NONE
chr10	56726960	56727800	NONE
chr10	57023514	57024127	NONE
chr10	57137735	57140124	NONE
chr10	57141056	57141780	NONE
chr10	57142637	57143546	NONE
chr10	57144105	57144687	NONE
chr10	57332483	57334018	NONE
chr10	57400801	57401704	Hsf2 (-85143)
chr10	57678486	57679251	Pkib (+46888)
chr10	57766664	57767516	Fabp7 (-17791)
chr10	58760512	58761777	Edar (-85491), Sh3rf3 (-52313)
chr10	58963043	58963996	NONE
chr10	59033287	59034939	NONE
chr10	59385068	59386048	Pla2g12b (-18102), P4ha1 (+62262)
chr10	59853885	59855307	Dnajb12 (-24979)
chr10	60549430	60550305	NONE
chr10	60550438	60551878	NONE
chr10	63104796	63105689	Atoh7 (+5592), Mypn (+98709)
chr10	63105827	63106462	Atoh7 (+6494), Mypn (+97807)
chr10	63110232	63110956	Atoh7 (+10943), Mypn (+93358)
chr10	63512652	63513556	Ctnna3 (+55594)
chr10	63663223	63663763	NONE
chr10	63723452	63724902	NONE
chr10	63741688	63742307	NONE
chr10	63779469	63780478	NONE
chr10	63833893	63834392	Gm10118 (+93291)
chr10	64623389	64624324	NONE
chr10	64784840	64785762	NONE
chr10	65166520	65167412	NONE
chr10	65171804	65172626	NONE
chr10	65383374	65383945	NONE
chr10	65388735	65389900	NONE
chr10	65574857	65575424	NONE
chr10	65639150	65640271	NONE
chr10	65642444	65643279	NONE
chr10	65662578	65663615	NONE
chr10	65824301	65824816	NONE
chr10	65938045	65939341	NONE
chr10	65943625	65944148	NONE
chr10	65950962	65951744	NONE
chr10	65952255	65953099	NONE
chr10	66072668	66073752	NONE
chr10	66078469	66079141	NONE
chr10	66307363	66308057	NONE
chr10	66308633	66309656	NONE
chr10	66462491	66463591	NONE
chr10	66468347	66468920	NONE
chr10	66522252	66522939	NONE
chr10	66582179	66583174	NONE
chr10	66722654	66723381	NONE
chr10	66726755	66728629	NONE
chr10	66807891	66808478	NONE
chr10	68375299	68375982	Arid5b (-96901)
chr10	69055888	69056550	NONE
chr10	69196640	69197528	A930033H14Rik (+16014)
chr10	69235194	69236121	Rhobtb1 (+22464)
chr10	70385077	70385602	Fam13c (-55586)
chr10	70659231	70660078	Phyhipl (-60364)
chr10	70787075	70788182	NONE
chr10	70796590	70797356	NONE
chr10	70797702	70798462	NONE
chr10	70889833	70890687	NONE
chr10	70932574	70933290	NONE
chr10	71013824	71016323	NONE
chr10	71043310	71043865	NONE
chr10	71112732	71114010	Bicc1 (+46329)
chr10	71515195	71515776	NONE
chr10	71571471	71572074	NONE
chr10	71572489	71573200	NONE
chr10	71590646	71591869	NONE
chr10	71691449	71692033	NONE
chr10	71693331	71693890	NONE
chr10	71695875	71697347	NONE
chr10	71697767	71698404	NONE
chr10	71823884	71824970	NONE
chr10	71849661	71850245	NONE
chr10	71926765	71927299	NONE
chr10	72007648	72008831	NONE
chr10	72239989	72240570	NONE
chr10	72297175	72297970	NONE
chr10	73193293	73193857	NONE
chr10	73194656	73195170	NONE
chr10	73294061	73294921	NONE
chr10	73437494	73438747	NONE
chr10	73443664	73444250	NONE
chr10	73581842	73583126	NONE
chr10	73764939	73765718	Pcdh15 (-56554)
chr10	73855088	73855695	Pcdh15 (+33509)
chr10	74136271	74136972	NONE
chr10	74767786	74769291	NONE
chr10	74774012	74774557	NONE
chr10	74878460	74879267	Gnaz (-88313)
chr10	75233079	75233588	Adora2a (-83543), Specc1l (+20944)
chr10	77583701	77584201	Sumo3 (-22274), Pttg1ip (+2231)
chr10	77741846	77742444	ENSMUSG00000112864 (+493)
chr10	77776271	77776843	Gm7138 (+387)
chr10	77787278	77788016	Gm7137 (+553)
chr10	77811004	77811828	ENSMUSG00000112600 (-3266), Gm9507 (+427)
chr10	77836114	77836701	Krtap10-10 (+461)
chr10	77852876	77853548	Gm10318 (+353)
chr10	77862154	77862659	ENSMUSG00000111915 (+432)
[truncated: 17,807 more rows]

## Sheet: Stim
Supplementary Data 5. The Accessible Regions Located Outside of the Regions with Increase H3K27ac Modification in Activated Mast Cells, Related to Fig. 7.
Sheet 2
chr	start	end	Accessible region associated genes (by GREAT)
chr1	4256521	4258882	NONE
chr1	4559272	4561090	Sox17 (-63768)
chr1	6382730	6383120	Alkal1 (+23707)
chr1	6437214	6437526	St18 (-49861), Alkal1 (+78152)
chr1	6664236	6664568	NONE
chr1	6916993	6917600	NONE
chr1	7334546	7335717	NONE
chr1	8218264	8219024	NONE
chr1	8659969	8660344	NONE
chr1	8688270	8689485	NONE
chr1	9050769	9051199	NONE
chr1	10554396	10554727	NONE
chr1	10922915	10923624	Prex2 (-70195)
chr1	11626258	11626938	NONE
chr1	11729255	11729807	NONE
chr1	11782731	11783678	NONE
chr1	12198373	12198919	NONE
chr1	12657390	12657882	Sulf1 (-34641)
chr1	13513665	13514193	Tram1 (+75981)
chr1	13552724	13553101	Tram1 (+36997)
chr1	13589082	13589606	Tram1 (+566)
chr1	13736716	13737277	Xkr9 (+68226)
chr1	14499125	14499446	NONE
chr1	14975569	14976245	Trpa1 (-57045)
chr1	15083546	15084207	NONE
chr1	15263891	15264391	Kcnb2 (-48311)
chr1	16952911	16953907	NONE
chr1	17389337	17390109	NONE
chr1	17704658	17705552	Crispld1 (-21983)
chr1	17922054	17922544	NONE
chr1	18537062	18538706	NONE
chr1	19131624	19132252	Tfap2b (-76976), Tfap2d (+28916)
chr1	19372334	19373168	NONE
chr1	20283824	20284772	NONE
chr1	20486406	20487792	NONE
chr1	20754426	20754759	Il17a (+23688), Il17f (+29677)
chr1	21201244	21201910	Tmem14a (-17085)
chr1	21618718	21619028	NONE
chr1	21717470	21717809	NONE
chr1	22154746	22155202	NONE
chr1	23306834	23307376	Ogfrl1 (+76070)
chr1	23961780	23962080	Smap1 (-39613), Sdhaf4 (+43726)
chr1	24611448	24616271	Lmbrd1 (-64770), Col19a1 (-26388)
chr1	24645669	24646174	Col19a1 (-58450), Lmbrd1 (-32708)
chr1	24683942	24684340	Lmbrd1 (+5511)
chr1	25590843	25591732	NONE
chr1	25662066	25663601	NONE
chr1	27159407	27160276	NONE
chr1	27194108	27195519	NONE
chr1	27260835	27261169	NONE
chr1	27755169	27755886	NONE
chr1	28186299	28186956	NONE
chr1	28287664	28288933	NONE
chr1	28532984	28533337	NONE
chr1	28855330	28856248	Gm597 (-75537)
chr1	29703398	29704237	NONE
chr1	30041794	30043381	NONE
chr1	30066712	30067622	NONE
chr1	30666601	30666982	NONE
chr1	31075117	31076311	NONE
chr1	31616356	31616825	NONE
chr1	32072908	32074537	Khdrbs2 (-98991)
chr1	32378226	32378663	NONE
chr1	33018944	33020213	NONE
chr1	33051291	33052254	NONE
chr1	33407495	33407979	NONE
chr1	33408284	33409313	NONE
chr1	33813283	33814166	Zfp451 (+802)
chr1	34403756	34404116	Ccdc115 (+35736)
chr1	34417661	34418395	Ccdc115 (+21644)
chr1	34510500	34511167	Cfc1 (-24814), Prss39 (+12424)
chr1	34602779	34605359	Amer3 (+24412)
chr1	35935113	35935528	NONE
chr1	36160174	36160693	Uggt1 (+83871), Hs6st1 (+92034)
chr1	36726889	36727273	Zap70 (-34717), 4933424G06Rik (+12543)
chr1	38705911	38706550	Aff3 (-79046)
chr1	39755998	39756551	Rfx8 (-35278), Gm3646 (+49057)
chr1	39969031	39969385	Map4k4 (+68029)
chr1	40075184	40075512	Il1r2 (-9350)
chr1	40847546	40847888	Tmem182 (+42116)
chr1	41365251	41365672	NONE
chr1	42137388	42137910	NONE
chr1	42334522	42335045	NONE
chr1	43777523	43778916	1500015O10Rik (+47618), Uxs1 (+49580)
chr1	44101516	44101896	Tex30 (+656)
chr1	44284940	44285621	Mettl21e (-66320)
chr1	44374224	44375748	NONE
chr1	44480481	44482250	Gulp1 (-70145)
chr1	44490869	44491813	Gulp1 (-60170)
chr1	44584790	44585248	Gulp1 (+33508)
chr1	44607932	44608908	Gulp1 (+56909)
chr1	44692572	44693891	NONE
chr1	44908972	44909319	NONE
chr1	44959268	44960878	NONE
chr1	45165423	45166429	NONE
chr1	45204888	45206003	NONE
chr1	46448516	46450033	Dnah7c (+23683)
chr1	47628985	47630510	NONE
chr1	48093529	48094129	NONE
chr1	48545616	48547808	NONE
chr1	48927392	48928237	NONE
chr1	50330090	50330547	NONE
chr1	51256835	51257366	Cavin2 (-32025)
chr1	52232311	52232618	Gls (+758)
chr1	52399874	52401311	NONE
chr1	52708726	52709094	Mfsd6 (+18552), Nemp2 (+78207)
chr1	52939540	52940476	1700019D03Rik (+12836), Hibch (+94962)
chr1	54387146	54387770	Gtf3c3 (+51513)
chr1	55481933	55482781	Plcl1 (+76436)
chr1	55528826	55529129	NONE
chr1	55812492	55812801	NONE
chr1	56098274	56099258	NONE
chr1	56714411	56715372	Hsfy2 (-77457)
chr1	56720722	56721148	Hsfy2 (-83500)
chr1	60320128	60321014	Cyp20a1 (-22752)
chr1	61514205	61515257	NONE
chr1	61586242	61587332	Pard3b (-52037)
chr1	62295414	62296340	NONE
chr1	62538721	62539575	NONE
chr1	62677166	62677627	Nrp2 (-26305)
chr1	63835777	63836540	4933402D24Rik (-66892)
chr1	63886246	63887365	NONE
chr1	64551975	64552283	Creb1 (+19320), Mettl21a (+65039)
chr1	64798570	64800545	Fzd5 (-61807)
chr1	65979250	65980023	Crygf (+53117)
chr1	66276914	66277699	Map2 (-44412)
chr1	69940355	69940866	NONE
chr1	69968619	69969125	NONE
chr1	70208748	70209588	NONE
chr1	70238429	70239551	NONE
chr1	70986015	70986856	NONE
chr1	71085571	71086428	Bard1 (+17146)
chr1	71250564	71251121	NONE
chr1	72234084	72234483	Mreg (-21977), Pecr (+50030)
chr1	72236548	72237237	Mreg (-24586), Pecr (+47421)
chr1	72696262	72696583	Ankar (+4141)
chr1	73323670	73324511	NONE
chr1	73885322	73886341	NONE
chr1	73905139	73905650	NONE
chr1	73910797	73911137	NONE
chr1	73955524	73955899	NONE
chr1	74149146	74149615	Cxcr2 (-4610)
chr1	74411772	74412222	Cnot9 (-94061), Vil1 (+2621)
chr1	75460559	75461436	Asic4 (+10299), Chpf (+18273)
chr1	75461787	75462389	Asic4 (+11389), Chpf (+17183)
chr1	75615038	75615360	Slc4a3 (+68933)
chr1	75713608	75715417	NONE
chr1	76460022	76460911	NONE
chr1	76540541	76540946	NONE
chr1	77485155	77485560	Epha4 (+29730)
chr1	77802507	77802809	NONE
chr1	78573631	78574749	Acsl3 (-83635), BC035947 (-62032)
chr1	78954857	78955355	NONE
chr1	79669421	79669855	Ap1s3 (+2334)
chr1	79937991	79939019	Serpine2 (-79809)
chr1	80007627	80008247	NONE
chr1	80418732	80419044	Cul3 (-78408)
chr1	80693288	80694310	Dock10 (+64649)
chr1	81419720	81420758	NONE
chr1	82705839	82706194	Mff (-18873)
chr1	83382282	83382960	Sphkap (+25579)
chr1	83462654	83463449	Sphkap (-54852)
chr1	84121682	84122220	NONE
chr1	84263566	84265215	Pid1 (+20254)
chr1	84451664	84452280	NONE
chr1	84881584	84882142	Fbxo36 (+42022), Slc16a14 (+53271)
chr1	84955198	84955647	Slc16a14 (-20289)
chr1	84959790	84960909	Slc16a14 (-25216)
chr1	84962263	84965149	Slc16a14 (-28572)
chr1	84965432	84967973	Slc16a14 (-31569)
chr1	84975814	84976953	Slc16a14 (-41250)
chr1	84978909	84980517	Slc16a14 (-44579)
chr1	84984240	84984834	Slc16a14 (-49403)
chr1	84987009	84990371	Slc16a14 (-53556)
chr1	84990531	84995807	Slc16a14 (-58035)
chr1	85000833	85002443	Slc16a14 (-66504)
chr1	85003046	85004600	Slc16a14 (-68689)
chr1	85004753	85005119	Slc16a14 (-69802)
chr1	85006124	85011598	Slc16a14 (-73727)
chr1	85011766	85012631	Slc16a14 (-77065), A530032D15Rik (+97654)
chr1	85025707	85030748	Slc16a14 (-93094), A530032D15Rik (+81625)
chr1	85031282	85033794	Slc16a14 (-97404), A530032D15Rik (+77315)
chr1	85034332	85035045	Slc16a14 (-99555), A530032D15Rik (+75164)
chr1	85036815	85037961	A530032D15Rik (+72465)
chr1	85039410	85040250	A530032D15Rik (+70023)
chr1	85042825	85044112	A530032D15Rik (+66384)
chr1	85045845	85047592	A530032D15Rik (+63134)
chr1	85061751	85062431	A530032D15Rik (+47762)
chr1	85062794	85063899	A530032D15Rik (+46506)
chr1	85064012	85064549	A530032D15Rik (+45572)
chr1	85066649	85069574	A530032D15Rik (+41741)
chr1	85069883	85073110	A530032D15Rik (+38356)
chr1	85073542	85074123	A530032D15Rik (+36020)
chr1	85074738	85075419	A530032D15Rik (+34774)
chr1	85075621	85076940	A530032D15Rik (+33572)
chr1	85077017	85078069	A530032D15Rik (+32310)
chr1	85078163	85078720	A530032D15Rik (+31411)
chr1	85080306	85081761	A530032D15Rik (+28819)
chr1	85082060	85083564	A530032D15Rik (+27041)
chr1	85083839	85084619	A530032D15Rik (+25624)
chr1	85085338	85089427	A530032D15Rik (+22470)
chr1	85089526	85091233	A530032D15Rik (+19473)
chr1	85092042	85095026	A530032D15Rik (+16319)
chr1	85095138	85097430	A530032D15Rik (+13569)
chr1	85097564	85102258	A530032D15Rik (+9942)
chr1	85102685	85103342	A530032D15Rik (+6839)
chr1	85107230	85107634	A530032D15Rik (+2421)
chr1	85113909	85115429	A530032D15Rik (-4816)
chr1	85115509	85117061	A530032D15Rik (-6432)
chr1	85117246	85117931	A530032D15Rik (-7736)
chr1	85118273	85121601	A530032D15Rik (-10084)
chr1	85122517	85124325	A530032D15Rik (-13568)
chr1	85128162	85128820	A530032D15Rik (-18638)
chr1	85130099	85130902	A530032D15Rik (-20648)
chr1	85143354	85144237	A530032D15Rik (-33943)
chr1	85153522	85154462	A530032D15Rik (-44139)
chr1	85154610	85155859	A530032D15Rik (-45382)
chr1	85156150	85156776	A530032D15Rik (-46610)
chr1	85156900	85158274	A530032D15Rik (-47734)
chr1	85161412	85163430	A530032D15Rik (-52568)
chr1	85163836	85164633	A530032D15Rik (-54382)
chr1	85164881	85167419	A530032D15Rik (-56297)
chr1	85168497	85170396	A530032D15Rik (-59594)
chr1	85182621	85183769	A530032D15Rik (-73342), C130026I21Rik (+87348)
chr1	85185197	85186128	A530032D15Rik (-75810), C130026I21Rik (+84880)
chr1	85187413	85188246	A530032D15Rik (-77977), C130026I21Rik (+82713)
chr1	85189223	85189978	A530032D15Rik (-79748), C130026I21Rik (+80942)
chr1	85195720	85196630	A530032D15Rik (-86322), C130026I21Rik (+74368)
chr1	85202468	85202824	A530032D15Rik (-92793), C130026I21Rik (+67897)
chr1	85205371	85206127	A530032D15Rik (-95896), C130026I21Rik (+64794)
chr1	85207826	85209203	A530032D15Rik (-98662), C130026I21Rik (+62028)
chr1	85209295	85211133	C130026I21Rik (+60329)
chr1	85211388	85213586	C130026I21Rik (+58056)
chr1	85213823	85215759	C130026I21Rik (+55752)
chr1	85216110	85216984	C130026I21Rik (+53996)
chr1	85220580	85223882	C130026I21Rik (+48312)
chr1	85230856	85231980	C130026I21Rik (+39125)
chr1	85233067	85235398	C130026I21Rik (+36310)
chr1	85235521	85237165	C130026I21Rik (+34200)
chr1	85237794	85238268	C130026I21Rik (+32512)
chr1	85238417	85239030	C130026I21Rik (+31819)
chr1	85239475	85253697	C130026I21Rik (+23957)
chr1	85253857	85261737	C130026I21Rik (+12746)
chr1	85263880	85264443	C130026I21Rik (+6381)
chr1	85264702	85266829	C130026I21Rik (+4777)
chr1	85274005	85280749	C130026I21Rik (-6834)
chr1	85280925	85282710	C130026I21Rik (-11275)
chr1	85282782	85283538	C130026I21Rik (-12617)
chr1	85283651	85290422	C130026I21Rik (-16494)
chr1	85292044	85292714	C130026I21Rik (-21836)
chr1	85294384	85295473	C130026I21Rik (-24386)
chr1	85295989	85297258	C130026I21Rik (-26081)
chr1	85297550	85298116	C130026I21Rik (-27290)
chr1	85304614	85305709	C130026I21Rik (-34619)
chr1	85306701	85309081	C130026I21Rik (-37348)
chr1	85309609	85310173	C130026I21Rik (-39348)
chr1	85310302	85311232	C130026I21Rik (-40224)
chr1	85311423	85312384	C130026I21Rik (-41361)
chr1	85312458	85313136	C130026I21Rik (-42254)
chr1	85313766	85314535	C130026I21Rik (-43608)
chr1	85316930	85317709	C130026I21Rik (-46777)
chr1	85318084	85320079	C130026I21Rik (-48539)
chr1	85320617	85321548	C130026I21Rik (-50540)
chr1	85321678	85322957	C130026I21Rik (-51775)
chr1	85323130	85325483	C130026I21Rik (-53764)
chr1	85333799	85334593	C130026I21Rik (-63653)
chr1	85339441	85342633	C130026I21Rik (-70494)
chr1	85342980	85346661	C130026I21Rik (-74278)
chr1	85346738	85347049	C130026I21Rik (-76351)
chr1	85447211	85447977	NONE
chr1	85448300	85449107	NONE
chr1	85449237	85450714	NONE
chr1	85450923	85452701	NONE
chr1	85453473	85455738	NONE
chr1	85456149	85456668	NONE
chr1	85458671	85460839	NONE
chr1	85461540	85462336	NONE
chr1	85462421	85463396	NONE
chr1	85464522	85465123	NONE
chr1	85469454	85470086	NONE
chr1	85475131	85475604	NONE
chr1	85478952	85479846	NONE
chr1	85481154	85486459	NONE
chr1	85488789	85490846	NONE
chr1	85490937	85491946	NONE
chr1	85492183	85492547	NONE
chr1	85493135	85493533	NONE
chr1	85493733	85494549	NONE
chr1	85494635	85496522	NONE
chr1	85496937	85497481	NONE
chr1	85499762	85500741	Sp110 (+98565)
chr1	85502627	85504501	Sp110 (+95253)
chr1	85506143	85506764	Sp110 (+92363)
chr1	85508828	85509648	Sp110 (+89579)
chr1	85522692	85523535	Sp110 (+75703)
chr1	85525168	85525514	Sp110 (+73476)
chr1	85525655	85527270	Sp110 (+72354)
chr1	85531929	85532345	Sp110 (+66680)
chr1	85539316	85539694	Sp110 (+59312)
chr1	85544870	85545734	Sp110 (+53515)
chr1	85548891	85550121	Sp110 (+49311)
chr1	85550413	85551474	Sp110 (+47873)
chr1	85551593	85552556	Sp110 (+46742)
chr1	85552632	85553685	Sp110 (+45658)
chr1	85562482	85562926	Sp110 (+36113)
chr1	85563078	85563396	Sp110 (+35580)
chr1	85565093	85566627	Sp110 (+32957)
chr1	85569581	85569961	Sp110 (+29046)
chr1	85570887	85571504	Sp110 (+27621)
chr1	85571608	85575412	Sp110 (+25307)
chr1	85580106	85580677	Sp110 (+18425)
chr1	85581643	85582319	Sp110 (+16836)
chr1	85582837	85583674	Sp110 (+15561)
chr1	85584611	85586283	Sp110 (+13370)
chr1	85588436	85590718	Sp110 (+9240)
chr1	85590974	85593907	Sp110 (+6376)
chr1	85594132	85597130	Sp110 (+3186)
chr1	85597360	85598040	Sp140 (-3003), Sp110 (+1117)
chr1	85602912	85603277	Sp110 (-4278), Sp140 (+2392)
chr1	85607875	85610964	Sp100 (-40630), Sp140 (+8717)
chr1	85611143	85611880	Sp100 (-38538), Sp140 (+10809)
chr1	85612394	85612979	Sp100 (-37363), Sp140 (+11984)
chr1	85613191	85614353	Sp100 (-36278), Sp140 (+13069)
chr1	85615759	85616277	Sp100 (-34032), Sp140 (+15315)
chr1	85617243	85618363	Sp100 (-32247), Sp140 (+17100)
chr1	85618457	85618887	Sp100 (-31378), Sp140 (+17969)
chr1	85619146	85620146	Sp100 (-30404), Sp140 (+18943)
chr1	85620547	85621686	Sp100 (-28933), Sp140 (+20414)
chr1	85621778	85622343	Sp100 (-27989), Sp140 (+21358)
chr1	85623068	85624188	Sp100 (-26422), Sp140 (+22925)
chr1	85624321	85625990	Sp100 (-24894), Sp140 (+24453)
chr1	85626406	85627405	Sp100 (-23144), Sp140 (+26203)
chr1	85632341	85633756	Sp100 (-17001), Sp140 (+32346)
chr1	85634185	85635099	Sp100 (-15408), Sp140 (+33939)
chr1	85637422	85638591	Sp100 (-12043), Sp140 (+37304)
chr1	85645402	85645914	Sp100 (-4392)
chr1	85650249	85650960	Sp100 (+555)
chr1	85661791	85662270	Sp100 (+11981)
chr1	85735630	85736099	A630001G21Rik (+42778), Sp100 (+85815)
chr1	88034422	88035172	Usp40 (-26263), Ugt1a10 (-20614)
chr1	88280880	88290806	Trpm8 (-20916), Hjurp (-8210)
chr1	88291015	88292586	Trpm8 (-14958), Hjurp (-14168)
chr1	88295508	88296969	Hjurp (-18606), Trpm8 (-10520)
chr1	88307109	88307643	Trpm8 (+617)
chr1	89216646	89217774	NONE
chr1	89602842	89603269	NONE
chr1	90445507	90447313	NONE
chr1	90447393	90448652	NONE
chr1	90677664	90678145	Cops8 (+74924)
chr1	91069648	91069950	Rbm44 (-75304), Lrrfip1 (+16345)
chr1	92418057	92418529	Ndufa10 (+55567)
chr1	94034922	94035711	Neu4 (+14866), Pdcd1 (+17236)
chr1	94150888	94151598	Pdcd1 (-98690)
chr1	94481234	94482246	NONE
chr1	95238467	95239276	Fam174a (-74751)
chr1	95451857	95452262	NONE
chr1	95517415	95518024	NONE
chr1	95569147	95569515	St8sia4 (+98240)
chr1	95986612	95987162	NONE
chr1	97174229	97175273	Slco6c1 (-46545)
chr1	97422804	97423457	NONE
chr1	98366524	98367573	Slco6d1 (-54075)
chr1	100180065	100180404	NONE
chr1	100754376	100755300	NONE
chr1	101606262	101607287	NONE
chr1	101933680	101935289	NONE
chr1	102091975	102092861	NONE
chr1	102122887	102123273	NONE
chr1	102604874	102605968	NONE
chr1	102628111	102628414	NONE
chr1	103117085	103118054	NONE
chr1	103153278	103154424	NONE
chr1	103925325	103926478	NONE
chr1	104279765	104280184	NONE
chr1	104289502	104290296	NONE
chr1	104968385	104969594	NONE
chr1	105019290	105021048	NONE
chr1	105555203	105555615	NONE
chr1	106299683	106300609	NONE
chr1	107126848	107127220	Serpinb3d (-43528), Serpinb3b (+34080)
chr1	107208554	107209568	Serpinb3b (-47947), Serpinb3c (+69310)
chr1	107744545	107745029	NONE
chr1	107823517	107824466	NONE
chr1	108327425	108328517	NONE
chr1	108733241	108733805	NONE
chr1	109877558	109878126	NONE
chr1	110473453	110473811	NONE
chr1	111705460	111705880	NONE
chr1	112219984	112220714	NONE
chr1	112566622	112566972	NONE
chr1	112597213	112597522	NONE
chr1	112838085	112839021	NONE
chr1	113051043	113051650	NONE
chr1	113604302	113604670	NONE
chr1	114112211	114113125	NONE
chr1	114182470	114183961	NONE
chr1	114770044	114771082	NONE
chr1	114808334	114809333	NONE
chr1	115799486	115800325	NONE
chr1	116362643	116363526	NONE
chr1	116861394	116862474	Gm19965 (+58951)
chr1	117167134	117168631	NONE
chr1	117253544	117255113	NONE
chr1	117375596	117376619	NONE
chr1	117485552	117486446	NONE
chr1	118096817	118097516	Gm29106 (-79375)
chr1	118127948	118128873	Gm29106 (-48131)
chr1	118143777	118144204	Gm29106 (-32551)
chr1	118146365	118148357	Gm29106 (-29181)
chr1	118389193	118389776	Clasp1 (+29)
chr1	118476964	118477267	Clasp1 (+87660)
chr1	118587422	118588423	Tfcp2l1 (-40023)
chr1	118740738	118741073	NONE
chr1	119744315	119745200	Epb41l5 (-95822), Ptpn4 (+92855)
chr1	119750194	119750758	Ptpn4 (+87137)
chr1	120099482	120099983	Tmem37 (-25659), Dbi (+21204)
chr1	120249805	120250323	Steap3 (+21018)
chr1	121202663	121205200	NONE
chr1	122772090	122773660	NONE
chr1	123303618	123304145	NONE
chr1	123318957	123319324	NONE
chr1	123820339	123820686	NONE
chr1	125134754	125135354	NONE
chr1	125501999	125502489	Actr3 (-66697), Slc35f5 (-58772)
chr1	126257992	126258450	NONE
chr1	127879719	127881402	Rab3gap1 (+11788)
chr1	128852250	128853366	NONE
chr1	129436390	129437083	NONE
chr1	129767914	129768217	NONE
chr1	130491178	130492125	Cd55 (-28908)
chr1	131096787	131097492	Mapkapk2 (+686)
chr1	131307953	131308852	Ikbke (-28797)
chr1	132131037	132131779	Mfsd4a (-63445), Cdk18 (+8276)
chr1	132264672	132265013	Gm10188 (-35076), Klhdc8a (-33783)
chr1	133132171	133132853	Ppp1r15b (+1369)
chr1	133594458	133596034	Snrpe (+15045)
chr1	133800903	133801506	Atp2b4 (-164)
chr1	134086926	134087225	Chit1 (-24166), Btg2 (-7956)
chr1	134674430	134674839	Syt2 (-34665)
chr1	134865527	134865868	Ppp1r12b (+90153)
chr1	134955071	134955499	Ppp1r12b (+566)
chr1	134981891	134982212	Ube2t (+19487)
chr1	135147081	135148018	Arl8a (+726)
chr1	135741923	135742460	Phlda3 (-23927), Csrp1 (+22131)
chr1	136255187	136255579	Mroh3 (-42555), Gpr25 (+5490)
chr1	136617299	136617682	Zfp281 (-7410)
chr1	137149763	137150413	NONE
chr1	137155447	137156364	NONE
chr1	137338885	137339283	NONE
chr1	137344670	137345483	NONE
chr1	137715810	137716487	NONE
chr1	138310972	138312314	Atp6v1g3 (+37905)
chr1	138788815	138790142	Lhx9 (+52950)
chr1	140026730	140027127	NONE
chr1	140923984	140924401	NONE
chr1	141189740	141190803	NONE
chr1	143862131	143862890	Uchl5 (+85239)
chr1	143871567	143871886	Uchl5 (+94455)
chr1	145254907	145255394	NONE
chr1	145475410	145476095	NONE
chr1	146004369	146005797	NONE
chr1	146199764	146201849	NONE
chr1	146286482	146287169	NONE
chr1	147282408	147282920	NONE
chr1	147491709	147492259	NONE
chr1	147755241	147755616	NONE
chr1	148378753	148379884	NONE
chr1	148521390	148522299	NONE
chr1	148722827	148723688	NONE
chr1	149296474	149297592	NONE
chr1	149395361	149395696	NONE
chr1	150151403	150151725	Ptgs2 (+51533)
chr1	150273019	150273474	Pdc (-46170)
chr1	152015608	152015939	1700025G04Rik (+74351)
chr1	152807545	152808118	Ncf2 (+7638), Smg7 (+70336)
chr1	153085184	153085583	NONE
chr1	154021565	154022464	NONE
chr1	154903542	154903931	NONE
chr1	156861539	156862039	Angptl1 (+23227), Ralgps2 (+77598)
chr1	157558661	157559363	Sec16b (+52284)
chr1	157883230	157884028	NONE
chr1	158331555	158332732	Brinp2 (+24182)
chr1	158879654	158880263	Pappa2 (+78408)
chr1	160421389	160422524	NONE
chr1	160878534	160878967	Rabgap1l (-85805), Rc3h1 (-27667)
chr1	162063723	162064547	4930558K02Rik (-84499)
chr1	162270115	162270660	NONE
chr1	162338573	162339331	NONE
chr1	162565016	162565433	Mettl13 (-16674), Vamp4 (-5290)
chr1	162819922	162820836	Fmo4 (-6707), Fmo1 (+46231)
chr1	162842091	162842534	Fmo4 (-28641), Fmo1 (+24297)
chr1	162842682	162843001	Fmo4 (-29170), Fmo1 (+23768)
chr1	163710144	163710465	Mettl11b (+14927)
chr1	163783844	163784825	Kifap3 (+4752)
chr1	163929929	163930669	Scyl3 (+534)
chr1	164440257	164440724	Atp1b1 (+17864)
chr1	164898815	164899336	Xcl1 (+36451)
chr1	165404650	165405373	Dcaf6 (+55453)
chr1	165680019	165680540	Mpzl1 (-45751), Rcsd1 (+27768)
chr1	165844711	165845705	Cd247 (+56527)
chr1	166043714	166044244	Pou2f1 (-41301), Dusp27 (+83943)
chr1	166354286	166354598	Tada1 (-24655)
chr1	166601061	166601937	Gm4847 (+46194)
chr1	166912471	166912900	Fam78b (-88731)
chr1	168580296	168580627	NONE
chr1	168628969	168629853	NONE
chr1	169543261	169544301	Nuf2 (-12317)
chr1	169562785	169563092	Rgs5 (-92562), Nuf2 (-31475)
chr1	170408330	170408687	Spata46 (+99706)
chr1	170566595	170566935	Nos1ap (+23096)
chr1	171069808	171070966	Cfap126 (-51274), Fcgr3 (-10984)
chr1	171071135	171075457	Cfap126 (-48365), Fcgr3 (-13893)
chr1	171077775	171078531	Cfap126 (-43508), Fcgr3 (-18750)
chr1	172205774	172206089	Pea15a (+872)
chr1	172266738	172268071	Atp1a4 (-8991), Atp1a2 (+30659)
chr1	173260305	173261159	Fcer1a (-33518), Olfr418 (-5269)
chr1	174254060	174255183	Olfr419 (-2561)
chr1	176282168	176283150	Pld5 (-7361)
chr1	176547694	176548068	NONE
chr1	176554017	176554545	NONE
chr1	177218327	177219486	Akt3 (+39296)
chr1	177934991	177935759	Gm16432 (-56060)
chr1	178823806	178824120	NONE
chr1	179854279	179854619	Ahctf1 (-50769)
chr1	180799270	180799643	H3f3a (+14175), Acbd3 (+73414)
chr1	181395210	181395790	Cnih3 (+42872)
chr1	182489875	182490380	Capn2 (+27396), Trp53bp2 (+80956)
chr1	182554351	182554674	Capn2 (-36989), Capn8 (-10499)
chr1	182629602	182629988	Capn8 (+64783)
chr1	183084587	183084983	NONE
chr1	183299974	183300274	Brox (-3132), Aida (+3075)
chr1	183391108	183391425	Hhipl2 (-27195), Taf1a (+2286)
chr1	183566093	183566601	NONE
chr1	184276993	184277417	NONE
chr1	184473304	184474860	NONE
chr1	185121555	185121889	Rab3gap2 (-82395)
chr1	185376424	185376762	Slc30a10 (-78255), Eprs (+13549)
chr1	185970687	185971189	NONE
chr1	186110069	186110551	Lyplal1 (+7000)
chr1	186709732	186710523	Tgfb2 (-4428)
chr1	186731538	186732605	Tgfb2 (-26372), Rrp15 (+17286)
chr1	187062636	187063648	D1Pas1 (+95726)
chr1	187392747	187394142	NONE
chr1	187591046	187591485	NONE
chr1	188341376	188342688	Ush2a (+78998)
chr1	188653761	188654164	NONE
chr1	188896000	188896469	NONE
chr1	189329284	189329685	Kcnk2 (+13870)
chr1	190277556	190278385	NONE
chr1	190300066	190302863	NONE
chr1	190302975	190303715	NONE
chr1	190902665	190903341	Rps6kc1 (+8767)
chr1	191102804	191103446	Batf3 (+4800), Fam71a (+61692)
chr1	191120861	191121189	Batf3 (+22700), Fam71a (+43792)
chr1	191125861	191126299	Batf3 (+27755), Fam71a (+38737)
chr1	191182383	191182975	Atf3 (+661)
chr1	191445821	191446322	Ppp2r5a (-49031)
chr1	191937897	191938642	Rd3 (-39100), Slc30a1 (+31503)
chr1	192229623	192231936	Kcnh1 (+40006)
chr1	192693015	192693359	Hhat (+78036)
chr1	193070618	193071304	Syt14 (-35244), Diexf (+59311)
chr1	193717571	193718053	NONE
chr1	194243817	194244126	NONE
chr1	195351355	195352599	NONE
chr1	195356426	195357234	NONE
chr10	3109357	3110525	NONE
chr10	3111169	3115726	NONE
chr10	3115875	3117243	NONE
chr10	3537143	3537532	Iyd (-2902)
chr10	4612242	4613029	Esr1 (+647)
chr10	4730159	4730642	NONE
chr10	4911335	4912597	NONE
chr10	5089819	5090789	Gm10097 (+21112)
chr10	5388701	5389827	NONE
chr10	6081256	6082548	NONE
chr10	6086068	6086822	NONE
chr10	6087103	6087985	NONE
chr10	6399386	6401213	NONE
chr10	6402300	6403823	NONE
chr10	7211156	7211918	Cnksr3 (+700)
chr10	8829340	8829964	Sash1 (+56418)
chr10	10026789	10027440	NONE
chr10	10955797	10956385	NONE
chr10	11352618	11353201	Epm2a (+9506)
chr10	11491958	11492349	NONE
chr10	11856299	11856881	NONE
chr10	12821373	12821719	Utrn (+40189)
chr10	12836386	12836746	Utrn (+25169)
chr10	12919301	12919604	Utrn (-57718), Stx11 (+44809)
chr10	13002928	13003786	Sf3b5 (-1986)
chr10	13893013	13894446	Hivep2 (-72649), Aig1 (-24773)
chr10	15063852	15065004	NONE
chr10	15192738	15193277	NONE
chr10	15197627	15198218	NONE
chr10	15342161	15342796	NONE
chr10	15600536	15601319	NONE
chr10	15625471	15626875	NONE
chr10	15634825	15635896	NONE
chr10	15780597	15781170	NONE
chr10	16159549	16159849	NONE
chr10	16692137	16693137	NONE
chr10	16820540	16820862	NONE
chr10	18176675	18177075	Ect2l (+34015)
chr10	18889203	18889577	Perp (+44370)
chr10	19799240	19799594	Slc35d3 (+52042), Il20ra (+86847)
chr10	20875528	20875827	Ahi1 (-76869)
chr10	21023266	21023718	Ahi1 (+70945)
chr10	22744603	22745580	Tbpl1 (-13645), Tcf21 (+75082)
chr10	22803228	22803671	Tbpl1 (-72003), Tcf21 (+16724)
chr10	23631667	23632151	NONE
chr10	24162796	24163126	Moxd1 (-60556), Stx7 (+13634)
chr10	24600423	24601108	Ctgf (+5324)
chr10	24706008	24706575	Enpp1 (+5699)
chr10	25092005	25092930	NONE
chr10	25296586	25297306	Akap7 (+2218)
chr10	25942067	25943093	NONE
chr10	26750933	26751303	Arhgap18 (-21359)
chr10	26934446	26934759	NONE
chr10	27359880	27360510	NONE
chr10	27818294	27821571	NONE
chr10	27821657	27825755	NONE
chr10	28526798	28527248	NONE
chr10	29361460	29362361	Rnf146 (+531)
chr10	29619693	29620333	Rspo3 (-84146)
chr10	29959040	29959612	NONE
chr10	30216069	30217290	Cenpw (-16120)
chr10	31054966	31056020	NONE
chr10	31672608	31673079	Rnf217 (-63660)
chr10	32499132	32499730	NONE
chr10	32822288	32823667	Nkain2 (+67483)
chr10	32972073	32972701	Nkain2 (-81926)
chr10	33508854	33509330	NONE
chr10	33577788	33578669	Clvs2 (+46540)
chr10	34413565	34413898	Nt5dc1 (+4820), Col10a1 (+23751)
chr10	34434442	34435828	Frk (-48264), Nt5dc1 (-16583)
chr10	34507849	34508172	Frk (+24612)
chr10	34920384	34921018	NONE
chr10	35310158	35311629	NONE
chr10	35351074	35351679	NONE
chr10	35676491	35678285	Amd2 (+34504)
chr10	36595763	36596228	Hs3st5 (+89177)
chr10	36917843	36918253	Hdac2 (-56496)
chr10	37136200	37137404	Marcks (+2118)
chr10	37707528	37708536	NONE
chr10	38263712	38264535	NONE
chr10	38772029	38773127	Rfpl4b (+49201)
chr10	38932638	38933880	Lama4 (-32256)
chr10	39370035	39370800	Fyn (+620)
chr10	39600875	39601374	Traf3ip2 (-11809)
chr10	39612986	39613526	Traf3ip2 (+322)
chr10	40152520	40152844	Slc16a10 (-10428), Rpf2 (+94354)
chr10	40300774	40301489	Gtf3c6 (-43461), Amd1 (+1054)
chr10	41308872	41309793	Ak9 (+5353)
chr10	41439087	41441445	Zbtb24 (-10117)
chr10	43562888	43563246	1700021F05Rik (-22099), Cd24a (-16102)
chr10	43856449	43856765	Qrsl1 (+45138)
chr10	44905713	44906675	NONE
chr10	45080485	45080909	Prep (+13494)
chr10	45517005	45517661	Hace1 (-60496), Lin28b (-47132)
chr10	46586041	46587838	NONE
chr10	46972613	46974661	NONE
chr10	47438315	47439286	NONE
chr10	47669188	47669938	NONE
chr10	47804952	47805673	NONE
chr10	48831282	48832257	NONE
chr10	49823612	49825112	Grik2 (-35596)
chr10	50109118	50109902	NONE
chr10	50184452	50184847	NONE
chr10	50420729	50422039	NONE
chr10	50422782	50423259	NONE
chr10	51034321	51035108	NONE
chr10	51132009	51132941	NONE
chr10	52342887	52343487	Gopc (+38888)
chr10	52528311	52530246	NONE
chr10	53461182	53461483	Cep85l (-81386)
chr10	53666383	53666833	Mcm9 (-36169), Fam184a (+84515)
chr10	53899245	53900363	NONE
chr10	54148003	54148867	Man1a (-72639)
chr10	55503804	55504825	NONE
chr10	55580733	55581104	NONE
chr10	55629405	55629742	NONE
chr10	56256070	56257146	Tbc1d32 (-27919)
chr10	56287294	56288154	Gja1 (-91364), Tbc1d32 (-59035)
chr10	56706726	56707981	NONE
chr10	56727184	56727776	NONE
chr10	57332745	57333975	NONE
chr10	57766685	57767473	Fabp7 (-17802)
chr10	57794571	57795389	Smpdl3a (+606)
chr10	58220794	58228888	AW822073 (+89)
chr10	58760571	58761552	Edar (-85408), Sh3rf3 (-52396)
chr10	60395652	60396007	Gm17455 (-3896)
chr10	60746577	60746988	Cdh23 (-50293), Slc29a3 (+5999)
chr10	60942890	60943227	NONE
chr10	61381791	61382390	Pald1 (+1439), Prf1 (+84258)
chr10	62261154	62261557	Tacr2 (+8918)
chr10	62465652	62466190	Supv3l1 (-16183), Vps26a (+20677)
chr10	63382633	63382968	Dnajc12 (-3762), Sirt1 (-1097)
chr10	63593197	63593522	NONE
chr10	63663146	63664040	NONE
chr10	63779814	63780433	NONE
chr10	65166662	65167375	NONE
chr10	65388993	65389857	NONE
chr10	65938087	65938878	NONE
chr10	66072668	66073563	NONE
chr10	66582239	66583174	NONE
chr10	66870888	66871476	NONE
chr10	67069108	67069463	Reep3 (+27659)
chr10	67538108	67539112	Egr2 (+741)
chr10	68375221	68376039	Arid5b (-96890)
chr10	69235216	69236039	Rhobtb1 (+22434)
chr10	70896988	70897411	NONE
chr10	71332956	71333491	Ube2d1 (-47962), Cisd1 (+11730)
chr10	71399239	71399761	Ipmk (+51664)
chr10	71824146	71824965	NONE
chr10	71926693	71927331	NONE
chr10	72297228	72297951	NONE
chr10	73582289	73583133	NONE
chr10	73649574	73649914	NONE
chr10	73764877	73765654	Pcdh15 (-56617)
chr10	75419215	75419593	Upb1 (+12493), Gucd1 (+97977)
chr10	75589658	75590125	Ggt5 (+552)
chr10	76744210	76744796	Col6a1 (-18335)
chr10	77530998	77532141	Pttg1ip (-50150), Itgb2 (+1318)
chr10	77939589	77939981	Lrrc3 (-37249), Trpm2 (+30069)
chr10	78064094	78064539	Icosl (-4985)
chr10	78132009	78132410	D10Jhu81e (+37572), Icosl (+62908)
chr10	79442461	79443337	Vmn2r83 (-26044), Vmn2r82 (+86323)
chr10	79548556	79548862	Plpp2 (-14913), Mier2 (+6490)
chr10	79780036	79780929	Fstl3 (+3211), Prss57 (+10478)
chr10	79896795	79897448	Cfd (+6269), Med16 (+11776)
chr10	79937174	79937559	Wdr18 (-22785), Arid3a (+10324)
chr10	80807070	80807820	Amh (+2202), Jsrp1 (+6047)
chr10	81969843	81970427	Zfp873 (-77988), Zfp781 (-39655)
chr10	82863088	82863495	Eid3 (-3334)
chr10	84542842	84543354	Tcp11l2 (-33528), Ckap4 (-9036)
chr10	85413841	85414767	Btbd11 (+27490)
chr10	85414937	85416258	Btbd11 (+28784)
chr10	86234320	86235306	Timp3 (-65559)
chr10	86302709	86303049	Timp3 (+2507)
chr10	86856703	86857238	Nt5dc3 (+77966)
chr10	87070868	87071435	1700113H08Rik (+13106)
chr10	87990326	87991139	NONE
chr10	88417714	88418020	Sycp3 (-41702), Gnptab (+38641)
chr10	90248982	90249552	NONE
chr10	90472807	90473687	NONE
chr10	91332190	91333151	NONE
chr10	91934745	91935168	NONE
chr10	92388157	92388457	NONE
chr10	92914903	92915437	NONE
chr10	93060059	93060502	Cfap54 (+21315)
chr10	93889472	93889992	Metap2 (+82)
chr10	94285706	94286077	Ndufa12 (+86888)
chr10	96077530	96077927	Gm5426 (-58874)
chr10	96325409	96325750	NONE
chr10	96575762	96576170	Btg1 (-41040)
chr10	97327075	97327434	NONE
chr10	99081621	99082055	Poc1b (-25198)
chr10	99341149	99341573	Dusp6 (+78130)
chr10	99724714	99725362	Csl (+34620)
chr10	99739423	99740413	Csl (+19740)
chr10	100016657	100016985	Kitl (+1191)
chr10	100716264	100716723	NONE
chr10	102171134	102171458	NONE
chr10	103213271	103213997	Lrriq1 (+22688)
chr10	103661265	103661795	NONE
chr10	103753669	103754381	NONE
chr10	104765234	104766031	NONE
chr10	104837366	104838096	NONE
chr10	104895789	104896405	NONE
chr10	105344343	105344651	NONE
chr10	105579308	105579697	Tmtc2 (-5068)
chr10	105924321	105925597	Mettl25 (-83581)
chr10	106080153	106080918	NONE
chr10	106207109	106207721	NONE
chr10	106396581	106397372	Ppfia2 (-73369)
chr10	106535657	106536134	Ppfia2 (+65550)
chr10	107332661	107333210	Lin7a (+61250)
chr10	107342710	107343055	Lin7a (+71197)
chr10	110014863	110016636	Nav3 (-15531)
chr10	110697301	110698708	E2f7 (-47463)
chr10	111190626	111191130	Osbpl8 (+26126)
chr10	111745948	111746499	NONE
chr10	112051668	112052113	Glipr1 (-49270), Glipr1l1 (-8298)
chr10	112173288	112174741	Kcnc2 (-97106), Caps2 (+8339)
chr10	112425151	112426422	NONE
chr10	112871776	112872351	Atxn7l3b (+56931)
chr10	113920085	113920499	NONE
chr10	114535496	114536467	NONE
chr10	115036187	115036896	NONE
chr10	115586225	115586741	Lgr5 (+1297), A930009A15Rik (+16497)
chr10	117480855	117481163	NONE
chr10	117731311	117731763	Mdm2 (-20779), Slc35e3 (+14828)
chr10	117738450	117738935	Mdm2 (-27935), Slc35e3 (+7672)
chr10	118442951	118443264	Ifng (+2062)
chr10	118695734	118696657	NONE
chr10	118766097	118766413	NONE
chr10	119893503	119895055	Grip1 (+74767)
chr10	120081875	120082197	Helb (+30951)
chr10	120323798	120324203	Llph (+96931)
chr10	121166381	121167430	NONE
chr10	121576653	121577079	Tbk1 (+9921)
chr10	121591111	121591424	Tbk1 (-4481)
chr10	121900766	121901087	NONE
chr10	121904099	121904563	NONE
chr10	121944057	121944934	NONE
chr10	122113344	122114634	Tmem5 (-16618)
chr10	122172251	122172929	Tmem5 (-75219)
chr10	122234923	122236251	NONE
chr10	122391437	122392069	Avpr1a (-56746)
chr10	122392152	122392464	Avpr1a (-56191)
chr10	122854130	122854469	NONE
chr10	125388681	125389689	Slc16a7 (-60222)
chr10	125635801	125636332	NONE
chr10	125692129	125692518	NONE
chr10	126681040	126681379	NONE
chr10	126701143	126701695	NONE
chr10	126744250	126746684	NONE
chr10	126979325	126979926	Ctdsp2 (+909)
chr10	127604432	127604908	Nxph4 (-70111), Lrp1 (+16478)
chr10	127643479	127644179	Stat6 (+843)
chr10	127662102	127662428	Nab2 (+4445), Stat6 (+19279)
chr10	128035369	128035718	Naca (-91)
chr10	128368525	128369382	Coq10a (0)
chr10	129593203	129594179	Olfr796 (+18879), Olfr794 (+26036)
chr10	130594299	130595083	Vmn2r87 (-97312)
chr11	3100306	3100677	Sfi1 (+92915)
chr11	3100897	3102609	Sfi1 (+91654)
chr11	3102713	3103101	Sfi1 (+90500)
chr11	3103547	3104148	Sfi1 (+89559)
chr11	3118503	3119037	Sfi1 (+74637)
chr11	3182239	3183529	Sfi1 (+10523)
chr11	3331839	3332629	Pik3ip1 (+1833), Limk2 (+76940)
chr11	3913398	3914461	Slc35e4 (+734)
chr11	4497475	4497839	Hormad2 (-56912), Mtmr3 (+97158)
chr11	4826213	4826535	Cabp7 (-79596), Nf2 (+23162)
chr11	5061625	5062079	Gas2l1 (+3475), Rasl10a (+3724)
chr11	5999956	6000936	Ykt6 (+44753), Camk2b (+65302)
chr11	6388870	6389488	Zmiz2 (-292)
chr11	6416494	6416802	Ppia (+1205), H2afv (+27795)
chr11	7926175	7926947	NONE
chr11	7927056	7927590	NONE
chr11	8149384	8150290	NONE
chr11	8628812	8629288	Tns3 (+35485)
chr11	8689430	8690045	Tns3 (-25203)
chr11	8926168	8928184	Pkd1l1 (+46090)
chr11	9316522	9316925	NONE
chr11	10529371	10529963	NONE
chr11	10879324	10879708	NONE
chr11	11287256	11288518	NONE
chr11	12129263	12129925	Grb10 (-92193)
chr11	12145629	12147109	NONE
chr11	12532319	12532665	Cobl (-67535)
chr11	13315063	13316214	NONE
chr11	13615228	13616818	NONE
chr11	13815699	13817270	NONE
chr11	13946623	13947404	NONE
chr11	14142449	14142836	NONE
chr11	15778421	15778984	NONE
chr11	16385712	16386810	NONE
chr11	16977666	16978121	Fbxo48 (+26484), Plek (+30808)
chr11	17667703	17668525	NONE
chr11	18331670	18332348	NONE
chr11	18623338	18624251	NONE
chr11	20584886	20585266	Sertad2 (+41742)
chr11	20896161	20896903	Lgalsl (-65476)
chr11	22535505	22535959	Tmem17 (+23644)
chr11	23256793	23257733	Usp34 (-49632), Xpo1 (+1185)
chr11	23570172	23570479	1700093K21Rik (-50384), 0610010F05Rik (+58701)
chr11	23840265	23841209	Rel (-69767), Papolg (+54516)
chr11	24724429	24724865	NONE
chr11	24811420	24811898	NONE
chr11	25562691	25563505	NONE
chr11	26008156	26008482	NONE
chr11	26387117	26387639	Fancl (+1243)
chr11	26426580	26427522	Fancl (+40916)
chr11	26556486	26556804	Gm6899 (-36596)
chr11	27388409	27389446	NONE
chr11	28353298	28353806	NONE
chr11	29173232	29173699	Ppp4r3b (+576)
chr11	29331915	29332552	Cfap36 (-84825), Ccdc88a (-41424)
chr11	29438689	29439254	Ccdc88a (+65314), Prorsd1 (+76061)
chr11	29590388	29590743	Rps27a (-42457)
chr11	30267588	30268437	Sptbn1 (+156)
chr11	30772033	30772553	Psme4 (+567)
chr11	31344319	31344838	Stc2 (+25495)
chr11	31725999	31726304	Bod1 (-54267)
chr11	32273571	32273886	Hba-x (-2671)
chr11	33754827	33755132	Kcnip1 (+88605)
chr11	33967626	33968210	Lcp2 (-79002), Kcnmb1 (+4905)
chr11	34119615	34119937	Lcp2 (+72856), Foxi1 (+88313)
chr11	34372268	34372632	Fam196b (+57628)
chr11	34395059	34395368	Fam196b (+80392)
chr11	34681706	34682289	NONE
chr11	34849977	34850582	Spdl1 (-16639)
chr11	35731810	35732371	Pank3 (-37393)
chr11	37752530	37753728	NONE
chr11	37832945	37833281	NONE
chr11	38013249	38013769	NONE
chr11	38252907	38254090	NONE
chr11	38483654	38484026	NONE
chr11	38908542	38909637	NONE
chr11	40347927	40349302	NONE
chr11	40418933	40420524	NONE
chr11	40844527	40845545	Ccng1 (-89725)
chr11	41016303	41017020	NONE
chr11	41110830	41111843	NONE
chr11	41132670	41133452	NONE
chr11	41709852	41710428	NONE
chr11	41883891	41885102	NONE
chr11	42684029	42684658	NONE
chr11	43461366	43461899	C1qtnf2 (-12673), Slu7 (+27874)
chr11	43495434	43495950	Ccnjl (-33092), C1qtnf2 (+21386)
chr11	43499578	43499921	Ccnjl (-29034), C1qtnf2 (+25444)
chr11	44495582	44496035	Ublcp1 (-25311), Rnf145 (-23155)
chr11	45045237	45045633	NONE
chr11	45367798	45368648	NONE
chr11	45588646	45588948	NONE
chr11	45724479	45725267	NONE
chr11	45725415	45726779	NONE
chr11	45769561	45771028	Clint1 (-81756)
chr11	45944180	45944554	Lsm11 (+568)
chr11	46503602	46505026	Gm12169 (-19898), Havcr2 (+49379)
chr11	46573323	46573622	BC053393 (+1937), Dppa1 (+55788)
chr11	46765750	46766628	Timd4 (-44611), Havcr1 (+15021)
chr11	47420354	47420956	Sgcd (-41133)
chr11	47425248	47425928	Sgcd (-46066)
chr11	47428219	47429019	Sgcd (-49097)
chr11	47850460	47851522	NONE
chr11	50236573	50237043	Ltc4s (+1724), Mgat4b (+11473)
chr11	50466101	50466514	Rufy1 (-35183)
chr11	51455558	51455891	NONE
chr11	51756303	51756734	Sec24a (+99)
chr11	52079978	52080388	Ppp2ca (-18498), Cdkl3 (+75893)
chr11	52318378	52318773	Vdac1 (-42284), Tcf7 (-36005)
chr11	52574758	52575255	NONE
chr11	53633244	53634260	Il13 (+950)
chr11	54064500	54064906	Slc22a4 (-36613), Pdlim4 (+4311)
chr11	54139963	54140768	P4ha2 (+39403)
chr11	54249428	54249856	Csf2 (+25)
chr11	54387288	54388530	Fnip1 (-50290), Meikin (+17257)
chr11	56182905	56183496	NONE
chr11	56203828	56205696	NONE
chr11	56806456	56807375	NONE
chr11	57911669	57912061	Larp1 (-97199), Hand1 (-79718)
chr11	58009493	58010140	Larp1 (+753)
chr11	58381430	58381736	1810065E05Rik (-39528), Lypd8 (+2540)
chr11	58995903	58996456	Trim11 (+18065)
chr11	59637012	59637313	Olfr223 (-43874), Mprip (-25332)
chr11	60515733	60516133	Alkbh5 (-22045), Myo15 (+46594)
chr11	61602731	61603110	Grap (-50344), Epn2 (-23234)
chr11	62929796	62930251	Cdrt4 (-21169), Tvp23b (+50569)
chr11	63419654	63420071	NONE
chr11	63646945	63648020	NONE
chr11	64037520	64038030	Cox10 (+41691)
chr11	64328879	64329613	NONE
chr11	64620030	64620366	NONE
chr11	66238098	66238511	Dnah9 (-69772)
chr11	66420916	66421250	NONE
chr11	67676322	67676675	Rcvrn (-18827), Gas7 (+89963)
chr11	67896920	67897280	Usp43 (+25053), Dhrs7c (+98813)
chr11	69040899	69041416	Aurkb (-4494)
chr11	69671100	69671704	Eif4a1 (+915)
chr11	69795301	69795729	Chrnb1 (+428)
chr11	69894641	69894954	Acap1 (+741)
chr11	71382500	71384865	NONE
chr11	71995960	71996259	Aipl1 (+41379)
chr11	72752033	72752336	Cyb5d2 (+43671), Ankfy1 (+62179)
chr11	73617116	73618131	Zfp735 (-71154), Olfr384 (+19030)
chr11	74306581	74307450	Olfr59 (+23280), Olfr410 (+31015)
chr11	74831220	74831521	Mnt (+451)
chr11	74831654	74833107	Mnt (+1461), Sgsm2 (+64679)
chr11	75363234	75363625	Smyd4 (+14997), Serpinf1 (+59271)
chr11	75510606	75510916	Scarf1 (-2779), Rilp (+667)
chr11	75532964	75533339	Pitpna (-54945), Slc43a2 (+1040)
chr11	75573132	75573633	Pitpna (-14714), Slc43a2 (+41271)
chr11	76286525	76287162	Glod4 (-43119)
chr11	76456797	76457153	Timm22 (+49832), Abr (+52444)
chr11	76845578	76845977	Gosr1 (-82199), Cpd (+1240)
chr11	76916574	76916874	Blmh (-28780), Tmigd1 (+14565)
chr11	77255979	77256319	Ssh2 (-92133), Efcab5 (-67181)
chr11	78864737	78865225	Nos2 (-55806), Lyrm9 (+38397)
chr11	79806876	79807259	NONE
chr11	79845907	79846324	NONE
chr11	80602712	80603337	NONE
chr11	81942147	81942507	Ccl2 (-93244), 5530401A14Rik (+81648)
chr11	83224281	83224594	Slfn3 (+33108), Slfn14 (+62288)
chr11	87595437	87595944	Hsf5 (-21473), Mtmr4 (+3529)
chr11	88173470	88174266	Mrps23 (-30520), Cuedc1 (+74722)
chr11	88895221	88896225	Akap1 (-31137), Scpep1 (+59742)
chr11	89081614	89082128	Gm525 (+8030)
chr11	89554104	89554722	NONE
chr11	89960870	89961174	Pctp (+41872)
chr11	91642929	91643843	Kif2b (-65828)
chr11	91915479	91915823	NONE
chr11	92904055	92904434	NONE
chr11	93965252	93965776	Nme2 (-9255), Gm20390 (+2779)
chr11	94109513	94110079	NONE
chr11	94141525	94141941	Tob1 (-69721)
chr11	94171026	94171474	Tob1 (-40204)
chr11	94259894	94260201	Wfikkn2 (-17341), Luc7l3 (+61940)
chr11	94321417	94321797	Luc7l3 (+381)
chr11	95232450	95232773	Dlx4 (-86349), Tac4 (-28917)
chr11	95507192	95507501	Nxph3 (+7223), Spop (+93249)
chr11	97103736	97104490	Tbx21 (+11218), Osbpl7 (+53485)
chr11	97533055	97533421	4933428G20Rik (-32898), Srcin1 (+41977)
chr11	97591848	97592298	Srcin1 (-16858), Epop (+37629)
chr11	97994502	97995125	Plxdc1 (-8415), Arl5c (+1367)
chr11	98966852	98967195	Gjd3 (+15992), Rara (+29306)
chr11	99824823	99826802	Gm11564 (-10147), 2300003K06Rik (+12253)
chr11	100570932	100571488	Cnp (-3694)
chr11	100618857	100619788	Nkiras2 (-3553), Dnajc7 (+845)
chr11	100759144	100759468	Kcnh4 (+636)
chr11	100865610	100866050	Stat5a (+5346), Stat3 (+73710)
chr11	101002973	101003395	Cavin1 (-32297), Atp6v0a1 (-6268)
chr11	102208873	102209185	G6pc3 (+19360), Hdac5 (+21095)
chr11	102432182	102432898	Grn (+2225), Fam171a2 (+15142)
chr11	102466981	102467656	Fam171a2 (-19637), Itga2b (+2564)
chr11	103085126	103085462	Plcd3 (+16364), Nmt1 (+56948)
chr11	104057118	104057492	Crhr1 (-75550), Arf2 (+90434)
chr11	104240633	104240980	Mapt (+9223)
chr11	104599664	104600021	Itgb3 (-8157), Myl4 (+22858)
chr11	106057121	106057496	Taco1 (-8752), Dcaf7 (+20437)
chr11	106475267	106475606	Icam2 (-92656), Ern1 (+12359)
chr11	107124261	107124833	Bptf (+7375)
chr11	108149251	108149588	NONE
chr11	109011546	109012219	Axin2 (+91534)
chr11	109369009	109369435	9930022D16Rik (-44695), Gna13 (+6391)
chr11	110884514	110884957	Kcnj16 (-83297)
chr11	112431150	112431584	NONE
chr11	113173531	113174315	NONE
chr11	114676346	114676766	Dnaic2 (-50856), Ttyh2 (+1125)
chr11	114807623	114808074	Gprc5c (-43993), Gpr142 (+8925)
chr11	115859599	115859937	Smim5 (-40198), Myo15b (+1362)
chr11	115965011	115965337	Recql5 (-31697), Itgb4 (-9551)
chr11	115998998	115999392	Galk1 (+13524), Itgb4 (+24470)
chr11	117912839	117913311	Tha1 (-39616), Socs3 (+56111)
chr11	119166057	119166447	Cbx4 (-80031), Tbc1d16 (+62247)
chr11	119345007	119345306	Sgsh (+10379), Card14 (+37389)
chr11	119428690	119429082	Endov (-62461), Rnf213 (+35786)
chr11	120040445	120040814	Aatk (+6440), Baiap2 (+97867)
chr11	120305056	120305434	Actg1 (+43297), Bahcc1 (+72298)
chr11	121027273	121027658	Csnk1d (-36136), Cd7 (+11952)
chr11	121038697	121039100	Cd7 (+519)
chr11	121795973	121796396	Ptchd3 (-34062), Metrnl (+93774)
chr11	121982270	121982623	NONE
chr12	3791800	3792137	Dnmt3a (-15061)
chr12	3897048	3897429	Pomc (-57712), Dnmt3a (+90209)
chr12	4482482	4482866	Ncoa1 (-5492)
chr12	4505326	4505655	Itsn2 (-87517), Ncoa1 (-28309)
chr12	4795188	4795879	Sf3b6 (-22010), Pfn4 (+26195)
chr12	7144404	7144938	NONE
chr12	8854354	8854726	Laptm4a (-67124), Sdc1 (+83217)
chr12	8921467	8922403	Laptm4a (+271)
chr12	9626804	9627317	Osr1 (+52620)
chr12	9677208	9677966	NONE
chr12	9683169	9683749	NONE
chr12	10961398	10963054	NONE
chr12	11187511	11188152	Kcns3 (-37459), Msgn1 (+21140)
chr12	11542369	11543004	Rad51ap2 (+86608)
chr12	12777497	12777839	NONE
chr12	12940082	12940827	Mycn (+1459)
chr12	13997188	13998386	NONE
chr12	14659855	14660185	NONE
chr12	14675553	14675993	NONE
chr12	15191613	15192708	NONE
chr12	15628138	15628593	NONE
chr12	15832585	15833048	Trib2 (-16032)
chr12	16154287	16154610	NONE
chr12	16414615	16415689	NONE
chr12	16579037	16579384	Lpin1 (+10559)
chr12	17083641	17084253	2410004P03Rik (-72393), Kcnf1 (+92941)
chr12	17698332	17698696	Hpcal1 (+7658)
chr12	17872344	17872974	NONE
chr12	18609608	18610678	5730507C01Rik (+95633)
chr12	19243839	19244262	NONE
chr12	19682621	19683217	NONE
chr12	19933304	19933761	NONE
chr12	20154041	20154352	NONE
chr12	20156487	20157886	NONE
chr12	20226341	20229741	NONE
chr12	20229885	20234776	NONE
chr12	20702187	20702957	NONE
chr12	20711012	20711317	NONE
chr12	20920102	20921558	NONE
chr12	20989863	20991261	NONE
chr12	21234638	21234980	Itgb1bp1 (+51428)
chr12	22528033	22528925	NONE
chr12	22773543	22773946	NONE
chr12	23057693	23058498	NONE
chr12	23465868	23466750	NONE
chr12	23833307	23834959	Gm10330 (-53868)
chr12	23839475	23839777	Gm10330 (-59361)
chr12	23864843	23865259	Gm10330 (-84786)
chr12	23884497	23884802	NONE
chr12	25863999	25864536	NONE
chr12	26040786	26041218	NONE
chr12	27903031	27903707	NONE
chr12	28247143	28247529	NONE
chr12	28887019	28887394	NONE
chr12	30991451	30992196	Fam110c (-82037), Sh3yl1 (+80156)
chr12	31949304	31949869	Hbp1 (+948)
chr12	32131647	32132147	Prkar2b (-70601), Pik3cg (+76762)
chr12	32417470	32418759	Ccdc71l (+39411)
chr12	32535493	32536687	NONE
chr12	32848120	32848596	Nampt (+28023)
chr12	33999965	34000500	Twist1 (+42562)
chr12	34066934	34067804	NONE
chr12	35472867	35473342	Ahr (+61933)
chr12	35480741	35481060	Ahr (+54137)
chr12	35562907	35563238	Ahr (-28035)
chr12	35802612	35803234	NONE
chr12	35854209	35856156	Agr3 (-70437)
chr12	36486162	36487483	NONE
chr12	37190734	37191140	Agmo (-50704), Meox2 (+82397)
chr12	38047711	38048987	NONE
chr12	39899587	39900112	NONE
chr12	40253280	40253627	Ifrd1 (-30265)
chr12	41142675	41143205	NONE
chr12	41414183	41414657	Lrrn3 (+72011)
chr12	42240682	42242064	NONE
chr12	42352307	42352758	NONE
chr12	42629198	42630031	NONE
chr12	42666806	42667259	NONE
chr12	42745020	42746151	NONE
chr12	43175301	43175709	NONE
chr12	43348874	43349732	NONE
chr12	43670501	43670909	NONE
chr12	43730107	43730639	NONE
chr12	44483133	44484358	NONE
chr12	45949359	45949791	NONE
chr12	45962488	45962930	NONE
chr12	46707609	46708319	NONE
chr12	46997076	46997836	NONE
chr12	47280108	47281206	NONE
chr12	47584512	47585585	NONE
chr12	47865308	47865649	NONE
chr12	48805939	48806267	NONE
chr12	48848495	48849505	NONE
chr12	49057001	49057909	NONE
chr12	49250651	49251709	NONE
chr12	49701844	49702584	NONE
chr12	50248270	50248978	NONE
chr12	50789247	50789986	NONE
chr12	51168113	51168421	NONE
chr12	51310973	51311627	G2e3 (-36988)
chr12	52926851	52932550	NONE
chr12	53177819	53178216	Npas3 (-70659)
chr12	54118328	54118965	Egln3 (+85213)
chr12	54369231	54369571	NONE
chr12	54777713	54779226	Eapp (-82589), Snx6 (+17233)
chr12	54781083	54781973	Eapp (-85647), Snx6 (+14175)
chr12	54984612	54986009	Baz1a (+1196)
chr12	55632714	55633545	Insm2 (+33703)
chr12	55836577	55836892	Brms1l (+411)
chr12	55929303	55929747	Brms1l (+93201)
chr12	56378300	56378806	Mbip (-32659)
chr12	56707372	56707675	Pax9 (+15757)
chr12	57605599	57606126	Ttc6 (+30046)
chr12	57916471	57916995	NONE
chr12	58119895	58121428	Sstr1 (-91142)
chr12	58156246	58157215	Sstr1 (-55073)
chr12	60469881	60470745	NONE
chr12	60535996	60536571	NONE
chr12	61369433	61370260	NONE
chr12	61704479	61705568	NONE
chr12	62075622	62076250	NONE
chr12	62176773	62178426	NONE
chr12	62547609	62549859	NONE
chr12	62959782	62961468	NONE
chr12	63047841	63048248	NONE
chr12	63119320	63120412	NONE
chr12	63168322	63169155	NONE
chr12	63320675	63321064	NONE
chr12	63351285	63352683	NONE
chr12	63697547	63697974	NONE
chr12	64608643	64609028	NONE
chr12	64679432	64679794	NONE
chr12	64726043	64726781	NONE
chr12	64886740	64887978	Gm527 (-30547)
chr12	65195732	65196332	Wdr20rt (-29485), Mis18bp1 (-23452)
chr12	65265633	65266991	Wdr20rt (+40795)
chr12	65915450	65916160	NONE
chr12	66164856	66165488	NONE
chr12	66910628	66911287	NONE
chr12	67059080	67059975	NONE
chr12	67555850	67556269	NONE
chr12	67560842	67561666	NONE
chr12	67834808	67836604	NONE
chr12	67950212	67951395	NONE
chr12	68406766	68408205	NONE
chr12	68710917	68711710	NONE
chr12	68920269	68921302	NONE
chr12	69548250	69548611	Vcpkmt (+34597)
chr12	71595598	71596209	NONE
chr12	72203039	72203833	Ccdc175 (-18407)
chr12	72208866	72209219	Ccdc175 (-24014)
chr12	73110492	73110828	Six1 (-63481), Six4 (+2765)
chr12	73130861	73131163	Mnat1 (+7295)
chr12	73842173	73842794	Hif1a (-65420)
chr12	74072134	74072444	Syt16 (+74628)
chr12	74803791	74804585	NONE
chr12	75379469	75380348	Gphb5 (+36872), Rhoj (+71587)
chr12	75828869	75829408	Syne2 (+10821)
chr12	76459015	76459363	Plekhg3 (-74191), Ppp1r36 (+41651)
chr12	76837524	76837907	Fntb (+302)
chr12	77410347	77411258	NONE
chr12	77552659	77553700	NONE
chr12	77886720	77887306	NONE
chr12	78350784	78351231	NONE
chr12	78672004	78672923	Fam71d (-19071)
chr12	79056632	79057613	Plekhh1 (+27960), Pigh (+32528)
chr12	79832676	79833118	NONE
chr12	81826903	81827326	Map3k9 (-45940), Pcnx (-32915)
chr12	82163624	82164162	Sipa1l1 (-5527)
chr12	82639374	82640441	Rgs6 (+22963)
chr12	82789053	82789599	NONE
chr12	85126989	85127491	Dlst (+16407), Rps6kl1 (+24024)
chr12	85405722	85406025	Fos (-68016), Tmed10 (-31027)
chr12	85485977	85486321	Fos (+12259)
chr12	87598155	87598827	Oog1 (-4204)
chr12	87935417	87937671	Gm2075 (-75304), Gm2035 (-16687)
chr12	90840452	90841388	NONE
chr12	91163979	91164767	NONE
chr12	91331031	91331817	Cep128 (+52985)
chr12	91445261	91446249	Tshr (+44761)
chr12	91456041	91456835	Tshr (+55444)
chr12	91587859	91588658	Gtf2a1 (+1750)
chr12	91942040	91943764	Sel1l (-93745)
chr12	92171186	92172584	NONE
chr12	92867782	92868356	NONE
chr12	93043951	93044317	NONE
chr12	93258879	93259782	NONE
chr12	93317490	93317955	NONE
chr12	93462143	93462582	NONE
chr12	93576907	93577313	NONE
chr12	93590327	93590854	NONE
chr12	93920520	93920935	NONE
chr12	95248497	95249677	NONE
chr12	95340645	95341490	NONE
chr12	95585370	95585950	NONE
chr12	95693840	95694710	Flrt2 (+2049)
chr12	95694926	95696259	Flrt2 (+3367)
chr12	95822158	95823331	NONE
chr12	96232067	96232427	NONE
chr12	96510733	96512193	NONE
chr12	97037316	97038745	NONE
chr12	97061343	97061879	NONE
chr12	97819991	97821487	NONE
chr12	98255424	98255873	Galc (+3810)
chr12	98674628	98675170	Spata7 (+46742), Ptpn21 (+59746)
chr12	99147509	99148686	NONE
chr12	99274588	99274961	NONE
chr12	99645042	99645754	NONE
chr12	99705223	99705674	NONE
chr12	100201893	100202240	Calm1 (+1923)
chr12	100420438	100420816	NONE
chr12	100959224	100959637	Gpr68 (-51233), Ccdc88c (+69625)
chr12	102420356	102420719	Lgmn (+19275)
chr12	102426327	102427427	Lgmn (+12936)
chr12	102528542	102528926	Chga (-26235), Golga5 (+59542)
chr12	103393557	103394019	Otub2 (+5106), 9330161L09Rik (+14032)
chr12	104416848	104417152	Serpina3n (+10271), Gsc (+56330)
chr12	104442305	104442814	Gsc (+30770), Serpina3n (+35831)
chr12	104759484	104759852	Dicer1 (-7716)
chr12	105962740	105963067	Vrk1 (-67813)
chr12	106187924	106188342	NONE
chr12	108757805	108758325	Degs2 (-55750), Yy1 (-34908)
chr12	108794073	108794729	Yy1 (+1428), Slc25a29 (+41482)
chr12	109423449	109424119	Dlk1 (-29065)
chr12	110091546	110091993	NONE
chr12	110851248	110851892	Zfp839 (+1291), Cinp (+37575)
chr12	111759654	111760154	Klc1 (+1055), Xrcc3 (+53937)
chr12	111920043	111920444	Ppp1r13b (-12134), 2010107E04Rik (+46650)
chr12	112588791	112589213	Inf2 (+218)
chr12	112797674	112798310	Ahnak2 (+4665), Pld4 (+37337)
chr12	112855013	112855348	Cdca4 (-25792), Gpr132 (+5771)
chr12	112950106	112950717	Btbd6 (-26151), Nudt14 (-8288)
chr12	113049847	113050164	Tex22 (-24496), Pacs2 (+35498)
chr12	113918692	113919044	NONE
chr12	114241023	114241917	NONE
chr12	114330661	114330973	NONE
chr12	114331156	114331541	NONE
chr12	114378619	114379236	NONE
chr12	114764247	114764975	NONE
chr12	115145315	115145648	NONE
chr12	115311955	115312374	NONE
chr12	115334903	115335369	NONE
chr12	115980536	115980901	Zfp386 (-67057)
chr12	116037616	116037957	Zfp386 (-9989)
chr12	116546884	116547610	Ptprn2 (+61414)
chr12	116563252	116563657	Ptprn2 (+77622)
chr12	117588301	117589218	Rapgef5 (+72281)
chr12	117861326	117862345	Cdca7l (+18321)
chr12	118339057	118339388	Sp4 (-37855)
chr12	118683405	118684124	NONE
chr12	119519600	119520696	NONE
chr13	3109394	3111312	NONE
chr13	3116257	3116853	NONE
chr13	3179554	3180812	NONE
chr13	3260989	3261419	NONE
chr13	3544918	3545234	Gdi2 (+7013), Fam208b (+66032)
chr13	3964357	3964865	Akr1c14 (-84400), Ucn3 (-19262)
chr13	4340412	4340914	Akr1c6 (-93643), Akr1c12 (-61230)
chr13	4771480	4771883	NONE
chr13	4981996	4984366	NONE
chr13	5177240	5178439	NONE
chr13	6109059	6109875	NONE
chr13	6435755	6436312	NONE
chr13	6673433	6674605	Pfkp (-25242)
chr13	6728258	6729025	Pfkp (-79865)
chr13	6778365	6779458	NONE
chr13	6883309	6884808	NONE
chr13	6897684	6898007	NONE
chr13	7129820	7130827	NONE
chr13	7570945	7571355	NONE
chr13	8374490	8375049	NONE
chr13	8808599	8810007	Wdr37 (+62427)
chr13	9760076	9760458	Zmynd11 (+4221)
chr13	9834215	9834607	Zmynd11 (-69923)
chr13	11255134	11256736	NONE
chr13	12411984	12412484	Heatr1 (+16863), Lgals8 (+49261)
chr13	12643355	12643698	Ero1lb (+77644)
chr13	12917360	12917746	Prl2c2 (+87830)
chr13	13386594	13386941	Gpr137b (+6846)
chr13	13773401	13773847	Gng4 (-10705)
chr13	13860594	13861081	B3galnt2 (-93631), Gng4 (+76509)
chr13	14213296	14214528	NONE
chr13	14401150	14402065	NONE
chr13	14557596	14557963	Hecw1 (-34554), Mrpl32 (+55385)
chr13	14708058	14708552	AW209491 (+78057)
chr13	14763569	14764254	NONE
chr13	14808657	14810005	NONE
chr13	15251827	15252384	NONE
chr13	16391126	16392082	NONE
chr13	16499859	16501073	NONE
chr13	16607045	16608043	NONE
chr13	16939978	16940797	NONE
chr13	17203147	17203930	NONE
chr13	17975869	17976211	Rala (-31801), Yae1d1 (+17309)
chr13	18820639	18820985	NONE
chr13	19954619	19955159	NONE
chr13	20656943	20657699	NONE
chr13	20674208	20674760	NONE
chr13	20674901	20675563	NONE
chr13	20718424	20718982	Aoah (-75410)
chr13	20860792	20861212	Aoah (+66889)
chr13	21779298	21779644	Hist1h1b (+1154), Hist1h2bn (+25348)
chr13	21813790	21814112	Hist1h2bq (-3754), Hist1h4m (+2205)
chr13	22050601	22051192	Vmn1r188 (-36981), Hist1h2bj (+7683)
chr13	22422989	22424219	Vmn1r201 (-51014), Vmn1r200 (+28575)
chr13	22429263	22429767	Vmn1r201 (-45103), Vmn1r200 (+34486)
chr13	22549372	22550151	Vmn1r204 (-6439), Vmn1r203 (+25711)
chr13	22649650	22650438	Vmn1r206 (-29009)
chr13	23414141	23414637	Zfp322a (-45181), Abt1 (+9477)
chr13	23517590	23517894	Btn2a2 (-28885), Hist1h4h (-13308)
chr13	23646598	23647059	Hist1h1e (-24271), Hist1h2ac (+37119)
chr13	25015169	25015607	Mrs2 (+4991), Gpld1 (+72236)
chr13	25050328	25050731	Mrs2 (-30151), Dcdc2a (-5723)
chr13	25241424	25242159	Nrsn1 (+28290)
chr13	25542395	25543221	NONE
chr13	26440628	26442380	NONE
chr13	26684398	26685112	Hdgfl1 (+85410)
chr13	26836556	26837468	Hdgfl1 (-66847)
chr13	28129541	28129843	Prl5a1 (-12792)
chr13	28474909	28476113	NONE
chr13	29070828	29072847	NONE
chr13	29254558	29255811	NONE
chr13	31237959	31238665	NONE
chr13	32940908	32941517	Serpinb1c (-43002), Serpinb6b (-23996)
chr13	33373140	33374845	Gm11397 (-21768), Serpinb9f (+49916)
chr13	35010088	35010442	Eci2 (-16121)
chr13	35038256	35039052	Eci2 (-44510)
chr13	35567248	35568067	Cdyl (-92175)
chr13	35741960	35742433	Cdyl (+82364)
chr13	35755890	35756363	Cdyl (+96294)
chr13	36852923	36853658	NONE
chr13	37167062	37168957	NONE
chr13	38009899	38010429	Ssr1 (-15947), Cage1 (+26759)
chr13	38785718	38786231	NONE
chr13	39055634	39056605	Slc35b3 (-95245)
chr13	39750512	39751360	NONE
chr13	39939670	39940769	NONE
chr13	40722867	40723237	Tfap2a (+10771)
chr13	40874112	40874471	Gcnt2 (+14538)
chr13	40921345	40921975	Pak1ip1 (-79363), Gcnt2 (+61906)
chr13	41330952	41331375	Smim13 (+81320)
chr13	42094737	42095496	Hivep1 (+43096)
chr13	43864366	43864823	Cd83 (+79820)
chr13	44392466	44392790	NONE
chr13	44733181	44734119	Jarid2 (+2379)
chr13	44869474	44870109	NONE
chr13	46091036	46091495	NONE
chr13	46380912	46381250	Rbm24 (-37353)
chr13	47526847	47528472	NONE
chr13	47740008	47740658	NONE
chr13	48233816	48234334	Id4 (-27153)
chr13	48297098	48298402	Id4 (+36522)
chr13	49272395	49272747	Susd3 (-24277), Fgd3 (+36669)
chr13	49307270	49307971	Susd3 (-59327), Fgd3 (+1619)
chr13	50020763	50021658	NONE
chr13	50119373	50120523	NONE
chr13	50689848	50690419	Gm8765 (-8178), Gm904 (+46906)
chr13	50730572	50731296	Gm8765 (+32622)
chr13	50735595	50736062	Gm8765 (+37517)
chr13	50898922	50899838	NONE
chr13	51573750	51574287	Cks2 (-71213), Shc3 (-6935)
chr13	51970021	51970631	NONE
chr13	52061941	52062240	NONE
chr13	52293369	52293826	NONE
chr13	52550706	52551128	Syk (-32256), Diras2 (-19638)
chr13	53001490	53002000	Nfil3 (-20672)
chr13	53059475	53059993	Nfil3 (-78661)
chr13	55182411	55182900	Nsd1 (-27126), Fgfr4 (+30016)
chr13	55189849	55190745	Nsd1 (-19485), Fgfr4 (+37657)
chr13	57658321	57658934	NONE
chr13	58158204	58158852	Idnk (+879)
chr13	58358914	58359343	Kif27 (-7)
chr13	59672229	59672603	Golm1 (+3395), Naa35 (+87121)
chr13	59853508	59853945	Zcchc6 (-30580)
chr13	60737768	60738275	BC051665 (+48342)
chr13	60855866	60856663	Ctsll3 (-53416), 4930486L24Rik (+8210)
chr13	60856744	60857136	Ctsll3 (-54091), 4930486L24Rik (+7535)
chr13	60980226	60980781	Tpbpa (-38520), Ctsj (+25407)
chr13	61422056	61422888	Cts7 (-64276)
chr13	61804089	61804554	NONE
chr13	62015744	62016044	NONE
chr13	62418926	62420409	Gm3604 (-36491)
chr13	63341396	63341953	Fancc (+90050)
chr13	64996164	64997105	Spata31d1c (-36423), Spata31 (+79229)
chr13	65056133	65056563	Prss47 (-3588)
chr13	65402091	65402930	NONE
chr13	65661100	65662074	NONE
chr13	66014142	66014750	NONE
chr13	67858027	67858452	BC048507 (-5086), Gm10037 (+25005)
chr13	67887411	67887758	BC048507 (+24259)
chr13	67888743	67891200	BC048507 (+26646)
chr13	67891434	67892291	BC048507 (+28537)
chr13	67995784	67997092	NONE
chr13	68100928	68101474	NONE
chr13	68214964	68215408	NONE
chr13	68443554	68444083	NONE
chr13	68446102	68446407	NONE
chr13	69079599	69079953	Adcy2 (-80235)
chr13	69085382	69085986	Adcy2 (-86143)
chr13	69171060	69172351	NONE
chr13	69903836	69904516	Med10 (+94335)
chr13	70032154	70032509	NONE
chr13	71349382	71350448	NONE
chr13	71428264	71429363	NONE
chr13	71497668	71498090	NONE
chr13	71945092	71946715	Irx1 (+17819)
chr13	72391484	72392795	NONE
chr13	74528372	74531089	Zfp825 (-35761)
chr13	74705467	74706724	Erap1 (+66528)
chr13	75176732	75177098	Pcsk1 (+87089)
chr13	75206000	75206728	NONE
chr13	75840175	75840505	Glrx (+472)
chr13	76609462	76609771	Mctp1 (+29943)
chr13	76996018	76996695	NONE
chr13	77438813	77439151	NONE
chr13	77537841	77538543	NONE
chr13	77576304	77577058	NONE
chr13	77602823	77603198	NONE
chr13	78138499	78139086	Nr2f1 (+60964)
chr13	79421840	79422469	NONE
chr13	80024011	80024995	NONE
chr13	81176884	81177284	NONE
chr13	81897338	81897998	NONE
chr13	82694004	82694689	NONE
chr13	83135124	83136251	NONE
chr13	83421042	83421509	NONE
chr13	84441045	84441591	NONE
chr13	84489359	84490649	NONE
chr13	85126626	85127469	Ccnh (-62360)
chr13	85468886	85469510	NONE
chr13	85469984	85470599	NONE
chr13	85844183	85845763	NONE
chr13	86188858	86189160	NONE
chr13	86349366	86349934	NONE
chr13	86631303	86632291	NONE
chr13	87569581	87570783	NONE
chr13	87630837	87631236	NONE
chr13	89157339	89158134	NONE
chr13	89739293	89739703	Vcan (+3011)
chr13	89740007	89740688	Vcan (+2161)
chr13	90443028	90444237	NONE
chr13	90593552	90594038	NONE
chr13	90663527	90664284	NONE
chr13	91173420	91174313	Atg10 (+50101)
chr13	91174395	91175402	Atg10 (+49069)
chr13	92636950	92637257	Serinc5 (+26013)
chr13	92641916	92643191	Serinc5 (+31463)
chr13	93142321	93142678	Cmya5 (+2224)
chr13	93771996	93772468	Arsb (+602)
chr13	93941109	93941561	NONE
chr13	94266559	94266873	Scamp1 (+19113)
chr13	94862724	94863209	Otp (-12635), Tbca (+74057)
chr13	95506836	95507141	S100z (-28268), F2rl1 (+18238)
chr13	95831755	95832132	Iqgap2 (+59978)
chr13	95836972	95837316	Iqgap2 (+54778)
chr13	97720520	97721000	Gm10260 (+39872)
chr13	98008595	98009090	NONE
chr13	98124158	98124797	Arhgef28 (+81689)
chr13	98419262	98419716	Foxd1 (+65247), Gm10320 (+72512)
chr13	98987701	98988858	1700024P04Rik (-3715)
chr13	98990406	98990924	1700024P04Rik (-6100)
chr13	98991477	98993041	1700024P04Rik (-7694)
chr13	99084623	99085953	Zfp366 (-99535)
chr13	99353145	99353567	Mrps27 (+8570)
chr13	99647893	99648284	NONE
chr13	99775790	99776280	NONE
chr13	99790852	99791189	NONE
chr13	100609208	100609541	Ocln (-56877), Marveld2 (+7327)
chr13	100926964	100927838	Slc30a5 (-93974)
chr13	101048634	101049399	NONE
chr13	102421339	102422112	NONE
chr13	102667874	102668188	Cd180 (-25527)
chr13	103400801	103401453	Mast4 (-66667)
chr13	103540670	103540984	NONE
chr13	103572203	103572864	NONE
chr13	103996044	103996848	Erbin (-76151)
chr13	106378448	106380115	NONE
chr13	106532131	106533282	NONE
chr13	106650291	106650918	NONE
chr13	107569381	107569822	NONE
chr13	107619353	107620044	NONE
chr13	107826537	107826864	NONE
chr13	107838128	107838474	NONE
chr13	107888821	107889460	NONE
chr13	108041344	108041766	Smim15 (-2934)
chr13	108303880	108304229	Depdc1b (-12277), Elovl7 (+89651)
chr13	108400480	108400877	Depdc1b (+84347)
chr13	108465787	108466126	NONE
chr13	108509029	108509801	NONE
chr13	108642593	108642948	Pde4d (-11406)
chr13	108796101	108796526	NONE
chr13	109410000	109410920	NONE
chr13	110743906	110744617	NONE
chr13	111073581	111074562	NONE
chr13	111514750	111515154	Gm10198 (-77833), Gpbp1 (-24841)
chr13	111724983	111726080	Mier3 (+39354), Map3k1 (+83461)
chr13	111728996	111729557	Mier3 (+43099), Map3k1 (+79716)
chr13	111730618	111730980	Mier3 (+44621), Map3k1 (+78194)
chr13	112063652	112064179	NONE
chr13	112150520	112151330	NONE
chr13	112578091	112578434	Il31ra (+2399)
chr13	112998762	112999245	Cdc20b (-36375), Mcidas (+5159)
chr13	113579976	113580394	Snx18 (+38379)
chr13	114591777	114592704	NONE
chr13	114781799	114782144	Mocs2 (-36287)
chr13	116272229	116272588	Isl1 (+37280)
chr13	117048335	117048765	Parp8 (-23028)
chr13	119188035	119189107	NONE
chr13	119610192	119611501	Ccl28 (-12972)
chr13	119612955	119613913	Ccl28 (-10385)
chr13	119614926	119617600	Ccl28 (-7556)
chr13	119681242	119681565	Hmgcs1 (-9060), Ccl28 (+57585)
chr13	119789865	119790227	Zfp131 (+843)
chr13	120290307	120290716	Tcstv3 (-26366)
chr14	3287758	3288440	D830030K20Rik (+79570)
chr14	3306413	3307173	D830030K20Rik (+98264)
chr14	3544920	3546604	Gm10408 (+96383)
chr14	3625111	3626938	Gm3043 (-62758)
chr14	3784312	3784611	Gm2916 (-99710), Gm3043 (+95679)
chr14	3922216	3923843	Gm3099 (-75364), Gm2916 (+38858)
chr14	3986389	3986863	Gm3099 (-11768)
chr14	4070138	4071052	Gm3115 (-13525), Gm5796 (+46654)
chr14	4109797	4110189	Gm3127 (-55095), Gm3115 (+25873)
chr14	4155516	4157067	Gm3127 (-8796), Gm3115 (+72172)
chr14	4210267	4210936	Gm3127 (+45514)
chr14	4436795	4437559	Gm3182 (-44631), Gm3164 (+21729)
chr14	4546743	4547470	Gm8159 (-85303), Gm3182 (+65299)
chr14	4623775	4624417	Gm8159 (-8314)
chr14	4968794	4969633	4930555G01Rik (-81415), Gm3278 (+76798)
chr14	5148349	5149638	Gm8271 (-36799), 4930555G01Rik (+98365)
chr14	5408040	5408891	Gm3542 (-73538), Gm8246 (+69364)
chr14	5500595	5502317	Gm3532 (-37040), Gm3187 (+17240)
chr14	5695962	5696956	Gm9603 (-9002)
chr14	5760490	5761430	Gm9603 (-73503), Gm3424 (+69369)
chr14	6282686	6283528	Gm3411 (+4143)
chr14	6312801	6313283	Gm21103 (-8257), Gm3618 (+30636)
chr14	6426583	6427480	Gm16440 (-36713), Gm3594 (+17521)
chr14	6545787	6547220	Gm8356 (-9214), Gm3460 (+75914)
chr14	6555555	6557155	Gm8356 (-19065), Gm3460 (+66063)
chr14	6629605	6630175	Gm3460 (-7472), Gm10251 (+54280)
chr14	6636785	6637898	Gm3460 (-14924), Gm10251 (+46828)
chr14	7053480	7054094	Gm3685 (-8880), Gm3696 (+46834)
chr14	7272675	7274186	Gm3727 (-8778)
chr14	7314402	7315255	Gm3727 (-50176)
chr14	7373130	7374087	NONE
chr14	7603193	7604664	Gm10338 (-8337)
chr14	7659881	7660269	Gm10338 (-64483)
chr14	7695228	7695885	Gm10338 (-99965)
chr14	7889318	7889654	Flnb (+71529)
chr14	8064153	8064486	Rpp14 (-16047), Abhd6 (+61418)
chr14	8232140	8232662	Kctd6 (+17899), Acox2 (+26952)
chr14	8286563	8286941	Acox2 (-27399), Fam107a (+23025)
chr14	8356867	8357225	Fam107a (-47269), Oit1 (+21708)
chr14	8486277	8487657	NONE
chr14	8889570	8890896	NONE
chr14	9214498	9214889	NONE
chr14	9420389	9420973	NONE
chr14	9828648	9829123	NONE
chr14	10086515	10086882	NONE
chr14	10107395	10107822	NONE
chr14	10495292	10497254	NONE
chr14	10608503	10609059	NONE
chr14	10880731	10881142	NONE
chr14	10977091	10977393	NONE
chr14	11554315	11554974	Ptprg (+1113)
chr14	12252594	12254679	3830406C13Rik (-30536)
chr14	13640240	13641814	Sntn (-29849)
chr14	13693726	13694929	Sntn (+23452)
chr14	14621264	14621936	Slc4a7 (-80679)
chr14	14792314	14792656	Nek10 (-10930), Slc4a7 (+90206)
chr14	15851881	15852403	NONE
chr14	16110643	16111333	NONE
chr14	16116607	16117216	NONE
chr14	16974046	16974695	NONE
chr14	17025504	17026260	NONE
chr14	18144321	18144987	Nr1d2 (+94473)
chr14	19472111	19473022	Gm21738 (-53637), Gm2244 (+77396)
chr14	19492731	19493042	Gm21738 (-73957), Gm2244 (+57076)
chr14	19542919	19543617	Gm2244 (+6695)
chr14	19610110	19611113	Gm5458 (-8031)
chr14	20253660	20254112	Kcnk5 (-72077), Kcnk16 (+15313)
chr14	20254273	20254757	Kcnk5 (-72706), Kcnk16 (+14684)
chr14	20255230	20256106	Kcnk5 (-73859), Kcnk16 (+13531)
chr14	20377164	20377466	Dnajc9 (+11595), Fam149b (+29093)
chr14	21500256	21501355	Kat6b (+1021)
chr14	21594610	21595068	Kat6b (+95054)
chr14	22079957	22080763	Lrmda (+60648)
chr14	23121751	23122239	NONE
chr14	24323110	24324215	E330034G19Rik (+30344)
chr14	25011939	25012287	NONE
chr14	25421817	25422220	Zmiz1 (-37205)
chr14	25789250	25789710	Anxa11 (-52676), Zcchc24 (-20441)
chr14	26687337	26688524	Pde12 (-18048), Dnah12 (-5343)
chr14	26704292	26705083	Dnah12 (+11414)
chr14	27239502	27239901	Arhgef3 (+1663)
chr14	27249121	27249552	Arhgef3 (+11298)
chr14	27280177	27280612	Arhgef3 (+42356)
chr14	27317144	27317545	Arhgef3 (+79306)
chr14	27376133	27376510	Fam208a (-52512)
chr14	27842978	27843312	NONE
chr14	28188431	28189361	NONE
chr14	28620039	28621245	NONE
chr14	29572610	29572991	NONE
chr14	30092453	30092831	Chdh (+83619)
chr14	30577633	30577957	Tkt (+28664), Prkcd (+48413)
chr14	30716814	30717192	Sfmbt1 (+1388)
chr14	31139684	31140046	Nt5dc2 (+5012), Stab1 (+28776)
chr14	31402564	31402976	Sh3bp5 (+33295), Capn7 (+66132)
chr14	31525545	31525946	Eaf1 (+30667), Colq (+51637)
chr14	31882277	31882891	Ankrd28 (-52169)
chr14	32516153	32516537	Prrxl1 (-83196), Ercc6 (+2824)
chr14	33247627	33248115	Arhgap22 (+31048)
chr14	33324462	33324870	NONE
chr14	33667689	33669933	Ptpn20 (+79541)
chr14	34508189	34508650	Bmpr1a (-5733), 9230112D13Rik (+14381)
chr14	34707759	34709478	Wapl (+34691)
chr14	35205421	35206496	NONE
chr14	35403570	35403968	NONE
chr14	35432390	35433918	NONE
chr14	35533004	35533804	NONE
chr14	35692435	35692796	NONE
chr14	36579254	36579634	NONE
chr14	36596393	36597578	NONE
chr14	37196748	37198022	Ghitm (-62133)
chr14	37628709	37629573	NONE
chr14	37784371	37784678	NONE
chr14	38541880	38543301	NONE
chr14	39283126	39283509	NONE
chr14	39762983	39764726	NONE
chr14	40126524	40127585	NONE
chr14	40131865	40132453	NONE
chr14	40183893	40184354	NONE
chr14	40546680	40548244	NONE
chr14	40844413	40845544	Sh2d4b (+48287)
chr14	41298582	41298965	Gm7945 (+87605)
chr14	41489191	41489713	Gm3486 (+33)
chr14	41557313	41557955	Gm7970 (-2051)
chr14	41714992	41715359	Gm8068 (-13291), Gm7929 (+35438)
chr14	41723630	41724856	Gm8068 (-22358), Gm7929 (+26371)
chr14	42040883	42041388	Gm3543 (-57811), Gm7951 (+76233)
chr14	42243148	42244040	Gm3573 (-52803), Gm9611 (+53764)
chr14	42318666	42319165	Gm7995 (+8705)
chr14	42336008	42336891	Gm7995 (+26239)
chr14	42346908	42347457	Gm7995 (+36972), Gm8005 (+92490)
chr14	42586048	42587488	Gm8024 (-62486), Gm3633 (+55149)
chr14	42737564	42738232	Gm3015 (+30923), Gm10378 (+81959)
chr14	42866574	42866999	Gm21977 (-13310)
chr14	43000661	43001116	Gm8082 (-7265), Gm10376 (+14739)
chr14	43249734	43250579	Gm8122 (-14853), Gm8127 (+43656)
chr14	43250726	43251312	Gm8122 (-15715), Gm8127 (+42794)
chr14	43251921	43252844	Gm8122 (-17079), Gm8127 (+41430)
chr14	43278052	43279332	Gm8122 (-43388), Gm8127 (+15121)
chr14	43292157	43293935	Gm8127 (+767)
chr14	43295437	43297241	Gm8127 (-2526)
chr14	43300292	43300859	Gm8127 (-6763), 1700001F09Rik (+47235)
chr14	43315177	43316738	Gm8127 (-22145), 1700001F09Rik (+31853)
chr14	43316848	43318704	Gm8127 (-23963), 1700001F09Rik (+30035)
chr14	43343925	43345814	Gm8127 (-51057), 1700001F09Rik (+2941)
chr14	43367910	43369968	1700001F09Rik (-21128), Gm8138 (+47411)
chr14	43407410	43407921	1700001F09Rik (-59855), Gm8138 (+8684)
chr14	43416039	43416736	Gm8138 (-38)
chr14	43525018	43526073	Gm10375 (+82467)
chr14	43531099	43532827	Gm10375 (+76050)
chr14	43585873	43586767	Gm10375 (+21693)
chr14	44547882	44548198	Gm8247 (-35113), BC061237 (+47918)
chr14	45011343	45011715	Ptger2 (+23334)
chr14	45019659	45020261	Ptger2 (+31765)
chr14	45032833	45033244	Ptger2 (+44844)
chr14	45441389	45441937	Gnpnat1 (-52861), Fermt2 (+88455)
chr14	48422018	48422506	Tmem260 (-24120)
chr14	49628863	49629227	NONE
chr14	50249376	50250277	Olfr731 (-7961), Olfr732 (+34379)
chr14	51064711	51065346	Rnase12 (-7787), Olfr750 (+9406)
chr14	53012413	53013230	NONE
chr14	54135472	54136350	NONE
chr14	54233148	54233709	Dad1 (+20485)
chr14	54296258	54296732	Oxa1l (-64346), Olfr49 (-11556)
chr14	54481338	54481836	Rem2 (+5487), Prmt5 (+35938)
chr14	54536583	54537046	Prmt5 (-19290), Haus4 (+17546)
chr14	54705841	54706265	Acin1 (-19122), Cebpe (+6121)
chr14	54724064	54724459	Cebpe (-12088), Slc7a8 (+57624)
chr14	54876471	54877020	Ppp1r3e (+804)
chr14	55166623	55167448	Dhrs2 (-54971), Jph4 (-50101)
chr14	56194233	56195090	Gzmn (-20063), Gzmf (+16755)
chr14	56195391	56196327	Gzmn (-21260), Gzmf (+15558)
chr14	58054354	58055000	Micu2 (-55415), Fgf9 (-18009)
chr14	58252342	58253093	NONE
chr14	59994738	59995298	Atp8a2 (+91816)
chr14	61680783	61682268	Kcnrg (+74044)
chr14	63280284	63280721	Gata4 (-35232)
chr14	63377262	63377750	Blk (+39531)
chr14	63957736	63958072	Sox7 (+14231), 4930578I06Rik (+29876)
chr14	65907289	65907715	Scara3 (+46433), Ccdc25 (+70200)
chr14	68034422	68034790	Nefl (-49257)
chr14	68277180	68278275	NONE
chr14	69109616	69110974	Nkx2-6 (-61507), Stc1 (+81057)
chr14	70283620	70283987	Sorbs3 (-76167), Ppp3cc (+5645)
chr14	70726685	70727174	Npm2 (-73846), Xpo7 (+39698)
chr14	70797503	70797830	Gfra2 (-92463), Dok2 (+23363)
chr14	71065653	71066036	NONE
chr14	71397330	71398098	NONE
chr14	71627051	71627553	NONE
chr14	71790357	71792002	NONE
chr14	72948084	72949104	NONE
chr14	73142998	73143500	Rcbtb2 (+712)
chr14	74137499	74138614	NONE
chr14	74440967	74442297	NONE
chr14	74946456	74947153	Lrch1 (+1072)
chr14	76207921	76208329	Rps2-ps6 (+29228), Nufip1 (+97234)
chr14	79181783	79182112	Zfp957 (+65348)
chr14	79196005	79196392	Zfp957 (+51097)
chr14	79834401	79836324	Pcdh8 (-64051)
chr14	79919487	79919921	Olfm4 (-80598)
chr14	80089113	80091167	Olfm4 (+89838)
chr14	80354750	80356050	NONE
chr14	82083815	82084830	NONE
chr14	82364222	82364654	NONE
chr14	82958252	82958608	NONE
chr14	83551059	83551404	NONE
chr14	86592644	86593038	NONE
chr14	87914256	87915687	NONE
chr14	88038414	88039146	NONE
chr14	93049203	93050095	NONE
chr14	94981417	94982332	NONE
chr14	95214957	95215324	NONE
chr14	96285585	96286403	NONE
chr14	100284625	100286547	NONE
chr14	100388551	100389716	NONE
chr14	100654697	100655837	NONE
chr14	100737327	100738022	NONE
chr14	102143257	102144494	NONE
chr14	102718610	102718923	NONE
chr14	102995857	102996602	Acod1 (-50747), Kctd12 (-13593)
chr14	103637428	103637831	Slain1 (-12598)
chr14	103924410	103925022	Ednrb (-81020)
chr14	104070829	104072103	NONE
chr14	104121716	104122207	NONE
chr14	104710500	104711487	NONE
chr14	104715699	104716172	NONE
chr14	105355838	105356139	Ndfip2 (+97416)
chr14	106306789	106307410	NONE
chr14	106337695	106339240	NONE
chr14	106455709	106456166	NONE
chr14	106720938	106722847	NONE
chr14	106925678	106926574	NONE
chr14	106963996	106965740	NONE
chr14	107165406	107166686	NONE
chr14	107756668	107757300	NONE
chr14	109098973	109099750	NONE
chr14	111675357	111676488	Slitrk5 (+808)
chr14	111903211	111904258	NONE
chr14	112133167	112134168	NONE
chr14	112431961	112432994	NONE
chr14	113786498	113787107	NONE
chr14	113974955	113975348	NONE
chr14	114667561	114668930	NONE
chr14	114792468	114792780	NONE
chr14	115115404	115117443	Gpc5 (+23798)
chr14	116184357	116184671	NONE
chr14	116232794	116233985	NONE
chr14	116640994	116641527	NONE
chr14	116788471	116789129	NONE
chr14	117079307	117079857	NONE
chr14	117720518	117720888	NONE
chr14	117769792	117770207	NONE
chr14	118145109	118146340	Gpr180 (+8598), Sox21 (+91305)
chr14	118709715	118710113	Abcc4 (-3695)
chr14	118812125	118813123	Cldn10 (-42108)
chr14	120405138	120405596	Rap2a (-73094)
chr14	121422693	121423248	Stk24 (-43637), Slc15a1 (+82283)
chr14	122002274	122002674	Gpr183 (-37281), Timm8a2 (-32200)
chr14	122090202	122090851	Tm9sf2 (-16511), Timm8a2 (+55853)
chr14	122788212	122788624	NONE
chr14	123049050	123049371	Tmtc4 (-65928)
chr14	123067052	123067413	Tmtc4 (-83950)
chr14	123432350	123434046	NONE
chr14	123695429	123696142	Itgbl1 (+35815)
chr14	123723066	123723809	Itgbl1 (+63467)
chr14	123792197	123793439	NONE
chr14	123879715	123880828	NONE
chr14	124496475	124496858	NONE
chr14	124654254	124655795	Fgf14 (+22102)
chr15	3218968	3219451	Selenop (-51711)
chr15	3920404	3921506	Fbxo4 (+58618)
chr15	4419796	4420667	Plcxd3 (+44728)
chr15	4589600	4590200	NONE
chr15	4774640	4775868	C6 (+48079)
chr15	5266906	5267476	Ptger4 (-23004)
chr15	5369025	5370103	NONE
chr15	5493392	5493731	NONE
chr15	6682344	6682912	Rictor (-25753)
chr15	6683128	6683785	Rictor (-24924)
chr15	6686187	6686615	Rictor (-21980)
chr15	6708663	6709294	Rictor (+598)
chr15	6892620	6893470	Osmr (-18076)
chr15	7801055	7802874	Gdnf (-9046)
chr15	7839529	7839854	Gdnf (+28681)
chr15	7912727	7913650	NONE
chr15	8751364	8751668	Slc1a3 (-40752)
chr15	9015669	9016411	Nadk2 (-55220), Ranbp3l (+47614)
chr15	9542231	9542556	Il7r (-12518)
chr15	9991709	9992502	NONE
chr15	13226464	13226843	Cdh6 (-53015)
chr15	13237630	13238259	Cdh6 (-64306)
chr15	13448169	13448883	NONE
chr15	14805689	14806044	NONE
chr15	14873932	14874739	NONE
chr15	14876944	14877783	NONE
chr15	15646281	15646943	NONE
chr15	15908249	15908644	NONE
chr15	17168143	17169572	NONE
chr15	17266420	17267923	NONE
chr15	19665980	19666322	NONE
chr15	19678615	19680047	NONE
chr15	19857258	19857963	NONE
chr15	20349125	20349866	NONE
chr15	20645305	20645719	Acot10 (+21238)
chr15	21262069	21262608	NONE
chr15	21267663	21268219	NONE
chr15	21448979	21449302	NONE
chr15	22755957	22756588	NONE
chr15	22799607	22801007	NONE
chr15	23297091	23297942	NONE
chr15	23729240	23729791	NONE
chr15	26112655	26113723	NONE
chr15	26907434	26908244	Fbxl7 (-12790)
chr15	26917866	26918752	Fbxl7 (-23260)
chr15	27849939	27850312	NONE
chr15	28258281	28259391	Dnah5 (+55084)
chr15	29469362	29470239	NONE
chr15	29550449	29551151	NONE
chr15	29597605	29598157	NONE
chr15	29983563	29984875	NONE
chr15	30093663	30095408	Ctnnd2 (-78057)
chr15	30447378	30448057	NONE
chr15	30753403	30754931	NONE
chr15	31175754	31176748	Dap (-48063)
chr15	31585254	31585603	Cct5 (+16418), Cmbl (+16524)
chr15	32091604	32092027	Tas2r119 (-85473)
chr15	32395433	32396030	NONE
chr15	32833002	32834065	Sdc2 (-87189)
chr15	32871025	32871378	Sdc2 (-49521)
chr15	32876303	32876982	Sdc2 (-44080)
chr15	33744842	33745821	Tspyl5 (-57449)
chr15	34943536	34944586	NONE
chr15	35116609	35118326	Stk3 (+38338)
chr15	38517880	38518944	Azin1 (+854)
chr15	38535285	38535714	Azin1 (-16234)
chr15	38567379	38567785	Atp6v1c1 (-94322), Azin1 (-48316)
chr15	38974650	38975318	Fzd6 (-31349), Baalc (+41842)
chr15	39900761	39901114	Dpys (-43471), Lrp12 (+42850)
chr15	40879415	40879941	NONE
chr15	41075019	41075345	NONE
chr15	41932532	41933140	Abra (-63116)
chr15	42649971	42651051	Angpt1 (+26466)
chr15	42937921	42938546	NONE
chr15	43141647	43142285	Rspo2 (+28852)
chr15	43332423	43333175	Eif3e (-50063)
chr15	44015672	44017083	NONE
chr15	44475095	44476349	Pkhd1l1 (+18169)
chr15	44658300	44658878	Ebag9 (+38948)
chr15	44866830	44867684	Sybu (-79194)
chr15	45589507	45590847	NONE
chr15	46209707	46210189	NONE
chr15	46356293	46356769	NONE
chr15	46869456	46869858	NONE
chr15	47029847	47030451	NONE
chr15	47180620	47181025	NONE
chr15	47533849	47534170	NONE
chr15	47539916	47540215	NONE
chr15	47548439	47549562	NONE
chr15	48397832	48398999	NONE
chr15	49114237	49115244	NONE
chr15	49170461	49171652	NONE
chr15	49175266	49176168	NONE
chr15	49176704	49177591	NONE
chr15	49324596	49325183	NONE
chr15	49378050	49379652	NONE
chr15	50870204	50870529	Trps1 (+18682)
chr15	51036154	51037360	NONE
chr15	51048249	51049160	NONE
chr15	51607362	51607924	NONE
chr15	52633923	52634354	Med30 (-78306)
chr15	52736404	52737274	Med30 (+24394)
chr15	52843508	52845315	NONE
chr15	54037554	54038330	NONE
chr15	54210243	54211642	Tnfrsf11b (+67541)
chr15	54449851	54450770	Colec10 (+39537)
chr15	55683596	55684856	NONE
chr15	55838623	55838982	Sntb1 (+68146)
chr15	56033383	56036590	NONE
chr15	56868520	56869166	NONE
chr15	56885654	56886136	NONE
chr15	56907820	56908632	NONE
chr15	56947216	56948934	NONE
chr15	57255791	57256215	NONE
chr15	57423039	57424354	Slc22a22 (+53928)
chr15	57695312	57696024	Zhx2 (+1003)
chr15	58612866	58613837	NONE
chr15	59180654	59181531	Mtss1 (-99067)
chr15	59650482	59651097	Trib1 (+2440)
chr15	59728184	59728706	Trib1 (+80095)
chr15	60064357	60065476	4933412E24Rik (-48299)
chr15	60353245	60354273	NONE
chr15	60415059	60416066	NONE
chr15	61026369	61027502	NONE
chr15	61837287	61838524	NONE
chr15	62245423	62245740	NONE
chr15	62521430	62522306	NONE
chr15	62650718	62651241	NONE
chr15	62692726	62693747	NONE
chr15	62769891	62770441	NONE
chr15	64155830	64156183	Fam49b (-95559)
chr15	64767104	64767469	NONE
chr15	65038871	65039567	NONE
chr15	65272734	65273956	NONE
chr15	65370112	65370958	NONE
chr15	65698619	65698958	Efr3a (-88251)
chr15	65715994	65716562	Efr3a (-70762)
chr15	65729767	65730210	Efr3a (-57051)
chr15	66057062	66058490	Hhla1 (-80972)
chr15	67271797	67272270	NONE
chr15	67910294	67911840	NONE
chr15	68362996	68363672	NONE
chr15	68633385	68633931	NONE
chr15	69163384	69163746	NONE
chr15	70338050	70338443	NONE
chr15	71649365	71650055	Fam135b (+78128)
chr15	71650359	71651373	Fam135b (+76972)
chr15	72429147	72429674	NONE
chr15	73434860	73435189	Dennd3 (-77535), Ptk2 (-11834)
chr15	74105503	74105899	NONE
chr15	75338663	75339650	Ly6f (+70736)
chr15	75981456	75982207	Ccdc166 (+610)
chr15	76189893	76190503	BC024139 (-63656), Plec (+16123)
chr15	76204973	76205603	BC024139 (-78746), Plec (+1033)
chr15	76697620	76698306	Mfsd3 (-3579)
chr15	77549544	77550203	Apol7c (-16559), 1700025B11Rik (+12018)
chr15	77733349	77733757	Apol9b (+4432), Apol8 (+21676)
chr15	77945634	77946053	Txn2 (-16876), Foxred2 (+10878)
chr15	78493425	78493961	Tmprss6 (-25059), Il2rb (+1373)
chr15	78601192	78601594	Cyth4 (+4346)
chr15	78607589	78608010	Cyth4 (+10753)
chr15	78928095	78928503	Nol12 (-6634), Lgals1 (+1574)
chr15	78931610	78931928	Nol12 (-3164)
chr15	79051422	79051826	Galr3 (+9739), Ankrd54 (+11261)
chr15	79641154	79641485	Dmc1 (-36236), Fam227a (+17473)
chr15	81216182	81216549	Mchr1 (-19133)
chr15	81265981	81266399	Mchr1 (+30691), Slc25a17 (+94575)
chr15	81313931	81314257	Slc25a17 (+46671), Mchr1 (+78595)
chr15	81495388	81495909	Gm5218 (+3899), Rbx1 (+29333)
chr15	81693957	81694533	Chadl (+3042), L3mbtl2 (+30311)
[truncated: 4,826 more rows]
